# Supplementary material for: Scientific Discovery Framework Accelerating Advanced Polymeric Materials Design
Source: Research (Wash D C). 2024 Jul 8;7:0406. doi: 10.34133/research.0406 (PMC11228074; doi:10.34133/research.0406)
Supplement: Supplementary 1 — Figs. S1 to S9 Tables S1 to S8 [file research.0406.f1.zip]

Archive with 22 entries (22 files):
- Polycarbonate_VCG_intermediates3_TanimotoSimilarity.csv
- SI_figure/Figure S1.jpg
- SI_figure/Figure S2.jpg
- SI_figure/Figure S3.jpg
- SI_figure/Figure S4.cdxml
- SI_figure/Figure S5.jpg
- SI_figure/Figure S6.jpg
- SI_figure/Figure S7.jpg
- SI_figure/Figure S8.jpg
- SI_figure/Figure S9.png
- Supplemental Material.docx
- Table_S8_structure_chemdraw_format/Table S8 ID1.cdxml
- Table_S8_structure_chemdraw_format/Table S8 ID10.cdxml
- Table_S8_structure_chemdraw_format/Table S8 ID2.cdxml
- Table_S8_structure_chemdraw_format/Table S8 ID3.cdxml
- Table_S8_structure_chemdraw_format/Table S8 ID4.cdxml
- Table_S8_structure_chemdraw_format/Table S8 ID5.cdxml
- Table_S8_structure_chemdraw_format/Table S8 ID6.cdxml
- Table_S8_structure_chemdraw_format/Table S8 ID7.cdxml
- Table_S8_structure_chemdraw_format/Table S8 ID8.cdxml
- Table_S8_structure_chemdraw_format/Table S8 ID9.cdxml
- VCG_intermediates_of_Figure_3C.xlsx
