# Supplementary material for: Scientific Discovery Framework Accelerating Advanced Polymeric Materials Design
Source: Research (Wash D C). 2024 Jul 8;7:0406. doi: 10.34133/research.0406 (PMC11228074; doi:10.34133/research.0406)
Supplement: Supplementary 1 — Figs. S1 to S9 Tables S1 to S8 [file research.0406.f1.zip › Polycarbonate_VCG_intermediates3_TanimotoSimilarity.csv]

CC	C=O	C=C	CCC	O=CO	C=CC	O=C=O	c1ccccc1	Oc1ccccc1	CCc1ccccc1	[c+]1ccccc1	C=Cc1ccccc1	O=Cc1ccccc1	CC=Cc1ccccc1	O=Cc1ccccc1O	CC(C)c1ccccc1	CCc1ccc(O)cc1	O=Cc1[c+]cccc1	C=Cc1ccc(O)cc1	C=C(C)c1ccccc1	CCc1cccc(C=O)c1	CCc1ccc(OC=O)cc1	C[C+](C)c1ccccc1	C=Cc1cccc(C=O)c1	C=Cc1ccc(OC=O)cc1	CC=Cc1cccc(C=O)c1	CC(C)c1cccc(C=O)c1	C=C(C)c1cccc(C=O)c1	Oc1cccc(c2ccccc2)c1	Oc1cccc(-c2ccccc2)c1	CC(c1ccccc1)c1ccccc1	C(=Cc1ccccc1)c1ccccc1	CCc1ccc2oc3ccccc3c2c1	c1ccc2c(c1)oc1ccccc12	O=Cc1cccc2oc3ccccc3c12	C=Cc1ccc2oc3ccccc3c2c1	CCc1ccc2c(c1)oc1ccccc12	CCc1cccc(c2cccc(O)c2)c1	C=Cc1cccc(c2cccc(O)c2)c1	O=Cc1cccc(C=Cc2ccccc2)c1	C=Cc1ccc2c(c1)oc1ccccc12	CCc1cccc(-c2cccc(O)c2)c1	C=Cc1cccc(-c2cccc(O)c2)c1	CC(c1ccccc1)c1cccc(C=O)c1	CC=Cc1ccc2c(c1)oc1ccccc12	C=Cc1ccc2oc3ccc(O)cc3c2c1	CCc1ccc2oc3ccccc3c(=O)c2c1	CC(C)c1ccc2c(c1)oc1ccccc12	C=Cc1ccc2oc3ccccc3c(=O)c2c1	C=C(C)c1ccc2c(c1)oc1ccccc12
1	0	0	0.2	0	0.142857143	0	0	0	0.055555556	0.071428571	0	0	0.045454545	0	0.055555556	0.047619048	0	0	0.05	0.035714286	0.037037037	0.055555556	0	0	0.034482759	0.034482759	0.032258065	0	0	0.05	0	0.025641026	0	0.025641026	0	0.025641026	0.029411765	0	0	0	0.029411765	0	0.027027027	0.023255814	0	0.024390244	0.025	0	0.024390244
0	1	0.25	0	0.125	0.285714286	0.166666667	0	0	0	0	0.052631579	0.052631579	0.043478261	0.043478261	0	0	0.041666667	0.045454545	0.047619048	0.034482759	0.035714286	0	0.076923077	0.074074074	0.068965517	0.033333333	0.064516129	0	0	0	0	0	0	0.025	0.025	0	0.028571429	0.028571429	0.03125	0.025	0.028571429	0.028571429	0.026315789	0.022727273	0.024390244	0.023809524	0	0.045454545	0.023809524
0	0.25	1	0	0	0.142857143	0	0	0	0	0	0.055555556	0	0	0	0	0	0	0.047619048	0.05	0	0	0	0.038461538	0.037037037	0	0.034482759	0.032258065	0	0	0	0	0	0	0	0.025641026	0	0	0.029411765	0	0.025641026	0	0.029411765	0.027027027	0	0.025	0	0	0.022727273	0.024390244
0.2	0	0	1	0	0.111111111	0	0	0	0.166666667	0	0	0	0.041666667	0	0.05	0.142857143	0	0	0.045454545	0.107142857	0.111111111	0.05	0	0	0.032258065	0.032258065	0.0625	0	0	0.095238095	0	0.076923077	0	0	0	0.076923077	0.088235294	0	0	0	0.088235294	0	0.081081081	0.022222222	0	0.073170732	0.023809524	0.044444444	0.023255814
0	0.125	0	0	1	0.090909091	0.111111111	0	0.055555556	0	0	0.045454545	0.15	0.038461538	0.173913043	0	0.04	0.12	0.083333333	0.041666667	0.1	0.103448276	0	0.107142857	0.103448276	0.096774194	0.096774194	0.125	0.03125	0.03125	0	0.045454545	0	0	0.1	0.023255814	0	0.054054054	0.054054054	0.090909091	0.023255814	0.054054054	0.054054054	0.076923077	0.021276596	0.071428571	0.022222222	0	0.042553191	0.022222222
0.142857143	0.285714286	0.142857143	0.111111111	0.090909091	1	0	0	0	0.045454545	0	0.15	0.045454545	0.125	0.038461538	0.045454545	0.04	0.037037037	0.130434783	0.086956522	0.064516129	0.066666667	0.045454545	0.107142857	0.103448276	0.096774194	0.0625	0.090909091	0.03125	0.03125	0.041666667	0.045454545	0.047619048	0.038461538	0.023255814	0.073170732	0.047619048	0.054054054	0.114285714	0.028571429	0.073170732	0.054054054	0.114285714	0.05	0.090909091	0.071428571	0.022222222	0.046511628	0.065217391	0.069767442
0	0.166666667	0	0	0.111111111	0	1	0	0	0	0	0	0.05	0	0.041666667	0	0	0.04	0	0	0.033333333	0.034482759	0	0.035714286	0.034482759	0.032258065	0.032258065	0.03030303	0	0	0	0	0	0	0.024390244	0	0	0.027777778	0	0.03030303	0	0.027777778	0	0.025641026	0	0	0.023255814	0	0.02173913	0
0	0	0	0	0	0	0	1	0.214285714	0.166666667	0.133333333	0.166666667	0.166666667	0.19047619	0.086956522	0.166666667	0.043478261	0.04	0.043478261	0.15	0.068965517	0.034482759	0.166666667	0.074074074	0.034482759	0.103448276	0.066666667	0.0625	0.107142857	0.107142857	0.15	0.166666667	0.05	0.086956522	0.05	0.05	0.05	0.057142857	0.057142857	0.096774194	0.05	0.057142857	0.057142857	0.081081081	0.069767442	0.023809524	0.047619048	0.048780488	0.044444444	0.047619048
0	0	0	0	0.055555556	0	0	0.214285714	1	0.304347826	0.083333333	0.304347826	0.304347826	0.259259259	0.259259259	0.304347826	0.32	0.09375	0.269230769	0.333333333	0.142857143	0.114285714	0.428571429	0.225806452	0.083333333	0.205882353	0.138888889	0.162162162	0.428571429	0.428571429	0.28	0.304347826	0.108695652	0.172413793	0.133333333	0.108695652	0.108695652	0.243243243	0.243243243	0.264705882	0.108695652	0.243243243	0.243243243	0.195121951	0.1	0.130434783	0.104166667	0.106382979	0.098039216	0.127659574
0.055555556	0	0	0.166666667	0	0.045454545	0	0.166666667	0.304347826	1	0.071428571	0.259259259	0.259259259	0.266666667	0.151515152	0.307692308	0.423076923	0.054054054	0.088235294	0.285714286	0.333333333	0.303030303	0.307692308	0.105263158	0.102564103	0.153846154	0.125	0.146341463	0.189189189	0.189189189	0.333333333	0.259259259	0.25	0.151515152	0.1	0.1	0.25	0.282051282	0.086956522	0.175	0.1	0.282051282	0.086956522	0.23255814	0.113207547	0.056603774	0.239130435	0.12	0.111111111	0.117647059
0.071428571	0	0	0	0	0	0	0.133333333	0.083333333	0.071428571	1	0.071428571	0.071428571	0.0625	0.0625	0.071428571	0.03125	0.166666667	0.03125	0.066666667	0.052631579	0.026315789	0.071428571	0.055555556	0.026315789	0.051282051	0.078947368	0.048780488	0.111111111	0.111111111	0.066666667	0.071428571	0.040816327	0.0625	0.0625	0.040816327	0.085106383	0.095238095	0.095238095	0.048780488	0.0625	0.095238095	0.095238095	0.042553191	0.057692308	0.019607843	0.06	0.06122449	0.056603774	0.06
0	0.052631579	0.055555556	0	0.045454545	0.15	0	0.166666667	0.304347826	0.259259259	0.071428571	1	0.47826087	0.407407407	0.1875	0.307692308	0.088235294	0.083333333	0.37037037	0.285714286	0.189189189	0.131578947	0.259259259	0.35483871	0.34375	0.216216216	0.216216216	0.205128205	0.189189189	0.189189189	0.285714286	0.47826087	0.12244898	0.1875	0.12244898	0.25	0.12244898	0.086956522	0.282051282	0.305555556	0.25	0.086956522	0.282051282	0.261904762	0.156862745	0.191489362	0.096153846	0.166666667	0.224489796	0.14
0	0.052631579	0	0	0.15	0.045454545	0.05	0.166666667	0.304347826	0.259259259	0.071428571	0.47826087	1	0.407407407	0.310344828	0.259259259	0.088235294	0.181818182	0.15625	0.24137931	0.333333333	0.194444444	0.259259259	0.35483871	0.228571429	0.363636364	0.323529412	0.305555556	0.189189189	0.189189189	0.24137931	0.47826087	0.1	0.151515152	0.195652174	0.170212766	0.1	0.111111111	0.162790698	0.46875	0.145833333	0.111111111	0.162790698	0.358974359	0.134615385	0.142857143	0.117647059	0.098039216	0.153846154	0.096153846
0.045454545	0.043478261	0	0.041666667	0.038461538	0.125	0	0.19047619	0.259259259	0.266666667	0.0625	0.407407407	0.407407407	1	0.166666667	0.266666667	0.108108108	0.075	0.138888889	0.25	0.2	0.146341463	0.310344828	0.179487179	0.146341463	0.4	0.195121951	0.186046512	0.170731707	0.170731707	0.25	0.583333333	0.113207547	0.135135135	0.134615385	0.134615385	0.113207547	0.102040816	0.14893617	0.378378378	0.134615385	0.102040816	0.14893617	0.239130435	0.26	0.090909091	0.109090909	0.111111111	0.122807018	0.109090909
0	0.043478261	0	0	0.173913043	0.038461538	0.041666667	0.086956522	0.259259259	0.151515152	0.0625	0.1875	0.310344828	0.166666667	1	0.151515152	0.138888889	0.162162162	0.171428571	0.212121212	0.2	0.146341463	0.1875	0.210526316	0.146341463	0.195121951	0.195121951	0.243902439	0.170731707	0.170731707	0.142857143	0.1875	0.092592593	0.135135135	0.255319149	0.134615385	0.092592593	0.173913043	0.173913043	0.214285714	0.113207547	0.173913043	0.173913043	0.1875	0.105263158	0.153846154	0.109090909	0.090909091	0.122807018	0.109090909
0.055555556	0	0	0.05	0	0.045454545	0	0.166666667	0.304347826	0.307692308	0.071428571	0.307692308	0.259259259	0.266666667	0.151515152	1	0.121212121	0.114285714	0.088235294	0.333333333	0.128205128	0.102564103	0.307692308	0.105263158	0.075	0.153846154	0.323529412	0.146341463	0.189189189	0.189189189	0.565217391	0.259259259	0.12244898	0.151515152	0.1	0.1	0.12244898	0.111111111	0.086956522	0.175	0.1	0.111111111	0.086956522	0.325	0.134615385	0.056603774	0.117647059	0.244444444	0.090909091	0.14
0.047619048	0	0	0.142857143	0.04	0.04	0	0.043478261	0.32	0.423076923	0.03125	0.088235294	0.088235294	0.108108108	0.138888889	0.121212121	1	0.05	0.290322581	0.147058824	0.236842105	0.352941176	0.193548387	0.125	0.095238095	0.11627907	0.090909091	0.136363636	0.175	0.175	0.147058824	0.088235294	0.208333333	0.078947368	0.074074074	0.054545455	0.208333333	0.325	0.152173913	0.086956522	0.054545455	0.325	0.152173913	0.12	0.068965517	0.134615385	0.2	0.072727273	0.086206897	0.090909091
0	0.041666667	0	0	0.12	0.037037037	0.04	0.04	0.09375	0.054054054	0.166666667	0.083333333	0.181818182	0.075	0.162162162	0.114285714	0.05	1	0.076923077	0.078947368	0.195121951	0.142857143	0.083333333	0.205128205	0.170731707	0.19047619	0.25	0.209302326	0.088888889	0.088888889	0.078947368	0.083333333	0.052631579	0.048780488	0.132075472	0.071428571	0.052631579	0.1	0.1	0.181818182	0.071428571	0.1	0.1	0.208333333	0.066666667	0.089285714	0.068965517	0.070175439	0.083333333	0.068965517
0	0.045454545	0.047619048	0	0.083333333	0.130434783	0	0.043478261	0.269230769	0.088235294	0.03125	0.37037037	0.15625	0.138888889	0.171428571	0.088235294	0.290322581	0.076923077	1	0.147058824	0.146341463	0.095238095	0.15625	0.285714286	0.352941176	0.142857143	0.11627907	0.162790698	0.146341463	0.146341463	0.083333333	0.15625	0.074074074	0.108108108	0.094339623	0.208333333	0.074074074	0.127659574	0.292682927	0.136363636	0.208333333	0.127659574	0.292682927	0.098039216	0.127272727	0.311111111	0.052631579	0.092592593	0.188679245	0.111111111
0.05	0.047619048	0.05	0.045454545	0.041666667	0.086956522	0	0.15	0.333333333	0.285714286	0.066666667	0.285714286	0.24137931	0.25	0.212121212	0.333333333	0.147058824	0.078947368	0.147058824	1	0.12195122	0.153846154	0.285714286	0.128205128	0.125	0.175	0.146341463	0.361111111	0.210526316	0.210526316	0.266666667	0.24137931	0.163265306	0.176470588	0.14	0.14	0.14	0.130434783	0.155555556	0.195121951	0.14	0.130434783	0.155555556	0.170212766	0.150943396	0.094339623	0.18	0.16	0.127272727	0.311111111
0.035714286	0.034482759	0	0.107142857	0.1	0.064516129	0.033333333	0.068965517	0.142857143	0.333333333	0.052631579	0.189189189	0.333333333	0.2	0.2	0.128205128	0.236842105	0.195121951	0.146341463	0.12195122	1	0.325	0.128205128	0.368421053	0.177777778	0.375	0.375	0.390243902	0.125	0.125	0.15	0.189189189	0.226415094	0.090909091	0.160714286	0.120689655	0.226415094	0.333333333	0.176470588	0.325581395	0.120689655	0.333333333	0.176470588	0.369565217	0.131147541	0.118644068	0.240740741	0.1	0.147540984	0.116666667
0.037037037	0.035714286	0	0.111111111	0.103448276	0.066666667	0.034482759	0.034482759	0.114285714	0.303030303	0.026315789	0.131578947	0.194444444	0.146341463	0.146341463	0.102564103	0.352941176	0.142857143	0.095238095	0.153846154	0.325	1	0.162162162	0.186046512	0.444444444	0.173913043	0.173913043	0.217391304	0.104166667	0.104166667	0.125	0.131578947	0.185185185	0.068181818	0.103448276	0.066666667	0.185185185	0.255319149	0.134615385	0.142857143	0.066666667	0.255319149	0.134615385	0.192307692	0.079365079	0.083333333	0.222222222	0.06557377	0.112903226	0.081967213
0.055555556	0	0	0.05	0	0.045454545	0	0.166666667	0.428571429	0.307692308	0.071428571	0.259259259	0.259259259	0.310344828	0.1875	0.307692308	0.193548387	0.083333333	0.15625	0.285714286	0.128205128	0.162162162	1	0.166666667	0.131578947	0.184210526	0.153846154	0.119047619	0.257142857	0.257142857	0.285714286	0.259259259	0.12244898	0.151515152	0.1	0.145833333	0.12244898	0.162790698	0.162790698	0.175	0.145833333	0.162790698	0.162790698	0.204545455	0.156862745	0.12	0.117647059	0.12	0.132075472	0.117647059
0	0.076923077	0.038461538	0	0.107142857	0.107142857	0.035714286	0.074074074	0.225806452	0.105263158	0.055555556	0.35483871	0.35483871	0.179487179	0.210526316	0.105263158	0.125	0.205128205	0.285714286	0.128205128	0.368421053	0.186046512	0.166666667	1	0.307692308	0.472222222	0.358974359	0.375	0.181818182	0.181818182	0.1	0.2	0.105263158	0.12195122	0.166666667	0.235294118	0.105263158	0.183673469	0.414634146	0.447368421	0.235294118	0.183673469	0.414634146	0.29787234	0.13559322	0.254901961	0.101694915	0.122807018	0.236363636	0.120689655
0	0.074074074	0.037037037	0	0.103448276	0.103448276	0.034482759	0.034482759	0.083333333	0.102564103	0.026315789	0.34375	0.228571429	0.146341463	0.146341463	0.075	0.095238095	0.170731707	0.352941176	0.125	0.177777778	0.444444444	0.131578947	0.307692308	1	0.173913043	0.173913043	0.191489362	0.081632653	0.081632653	0.071428571	0.162162162	0.066666667	0.093023256	0.103448276	0.185185185	0.066666667	0.092592593	0.229166667	0.166666667	0.20754717	0.092592593	0.229166667	0.148148148	0.133333333	0.203703704	0.081967213	0.083333333	0.189655172	0.081967213
0.034482759	0.068965517	0	0.032258065	0.096774194	0.096774194	0.032258065	0.103448276	0.205882353	0.153846154	0.051282051	0.216216216	0.363636364	0.4	0.195121951	0.153846154	0.11627907	0.19047619	0.142857143	0.175	0.375	0.173913043	0.184210526	0.472222222	0.173913043	1	0.365853659	0.380952381	0.170212766	0.170212766	0.146341463	0.25	0.1	0.088888889	0.178571429	0.118644068	0.1	0.173076923	0.196078431	0.567567568	0.137931034	0.173076923	0.196078431	0.333333333	0.272727273	0.13559322	0.114754098	0.098360656	0.126984127	0.114754098
0.034482759	0.033333333	0.034482759	0.032258065	0.096774194	0.0625	0.032258065	0.066666667	0.138888889	0.125	0.078947368	0.216216216	0.323529412	0.195121951	0.195121951	0.323529412	0.090909091	0.25	0.11627907	0.146341463	0.375	0.173913043	0.153846154	0.358974359	0.173913043	0.365853659	1	0.380952381	0.145833333	0.145833333	0.236842105	0.184210526	0.1	0.088888889	0.178571429	0.118644068	0.1	0.173076923	0.196078431	0.318181818	0.137931034	0.173076923	0.196078431	0.523809524	0.166666667	0.116666667	0.114754098	0.218181818	0.126984127	0.114754098
0.032258065	0.064516129	0.032258065	0.0625	0.125	0.090909091	0.03030303	0.0625	0.162162162	0.146341463	0.048780488	0.205128205	0.305555556	0.186046512	0.243902439	0.146341463	0.136363636	0.209302326	0.162790698	0.361111111	0.390243902	0.217391304	0.119047619	0.375	0.191489362	0.380952381	0.380952381	1	0.14	0.14	0.113636364	0.175	0.133333333	0.085106383	0.172413793	0.133333333	0.114754098	0.188679245	0.235294118	0.333333333	0.133333333	0.188679245	0.235294118	0.346938776	0.142857143	0.15	0.147540984	0.112903226	0.158730159	0.25
0	0	0	0	0.03125	0.03125	0	0.107142857	0.428571429	0.189189189	0.111111111	0.189189189	0.189189189	0.170731707	0.170731707	0.189189189	0.175	0.088888889	0.146341463	0.210526316	0.125	0.104166667	0.257142857	0.181818182	0.081632653	0.170212766	0.145833333	0.14	1	1	0.179487179	0.189189189	0.101694915	0.11627907	0.120689655	0.101694915	0.120689655	0.463414634	0.463414634	0.212765957	0.101694915	0.463414634	0.463414634	0.166666667	0.095238095	0.137931034	0.098360656	0.1	0.09375	0.155172414
0	0	0	0	0.03125	0.03125	0	0.107142857	0.428571429	0.189189189	0.111111111	0.189189189	0.189189189	0.170731707	0.170731707	0.189189189	0.175	0.088888889	0.146341463	0.210526316	0.125	0.104166667	0.257142857	0.181818182	0.081632653	0.170212766	0.145833333	0.14	1	1	0.179487179	0.189189189	0.101694915	0.11627907	0.120689655	0.101694915	0.120689655	0.463414634	0.463414634	0.212765957	0.101694915	0.463414634	0.463414634	0.166666667	0.095238095	0.137931034	0.098360656	0.1	0.09375	0.155172414
0.05	0	0	0.095238095	0	0.041666667	0	0.15	0.28	0.333333333	0.066666667	0.285714286	0.24137931	0.25	0.142857143	0.565217391	0.147058824	0.078947368	0.083333333	0.266666667	0.15	0.125	0.285714286	0.1	0.071428571	0.146341463	0.236842105	0.113636364	0.179487179	0.179487179	1	0.24137931	0.14	0.142857143	0.096153846	0.096153846	0.14	0.130434783	0.083333333	0.166666667	0.117647059	0.130434783	0.083333333	0.486486486	0.150943396	0.054545455	0.134615385	0.183673469	0.107142857	0.113207547
0	0	0	0	0.045454545	0.045454545	0	0.166666667	0.304347826	0.259259259	0.071428571	0.47826087	0.47826087	0.583333333	0.1875	0.259259259	0.088235294	0.083333333	0.15625	0.24137931	0.189189189	0.131578947	0.259259259	0.2	0.162162162	0.25	0.184210526	0.175	0.189189189	0.189189189	0.24137931	1	0.1	0.151515152	0.145833333	0.145833333	0.1	0.086956522	0.162790698	0.566666667	0.145833333	0.086956522	0.162790698	0.23255814	0.156862745	0.098039216	0.096153846	0.098039216	0.132075472	0.096153846
0.025641026	0	0	0.076923077	0	0.047619048	0	0.05	0.108695652	0.25	0.040816327	0.12244898	0.1	0.113207547	0.092592593	0.12244898	0.208333333	0.052631579	0.074074074	0.163265306	0.226415094	0.185185185	0.12244898	0.105263158	0.066666667	0.1	0.1	0.133333333	0.101694915	0.101694915	0.14	0.1	1	0.512820513	0.266666667	0.490196078	0.583333333	0.203389831	0.092307692	0.096774194	0.357142857	0.203389831	0.092307692	0.138461538	0.355932203	0.262295082	0.625	0.375	0.372881356	0.418181818
0	0	0	0	0	0.038461538	0	0.086956522	0.172413793	0.151515152	0.0625	0.1875	0.151515152	0.135135135	0.135135135	0.151515152	0.078947368	0.048780488	0.108108108	0.176470588	0.090909091	0.068181818	0.151515152	0.12195122	0.093023256	0.088888889	0.088888889	0.085106383	0.11627907	0.11627907	0.142857143	0.151515152	0.512820513	1	0.372093023	0.512820513	0.512820513	0.08	0.102040816	0.108695652	0.512820513	0.08	0.102040816	0.096153846	0.465116279	0.25	0.386363636	0.5	0.391304348	0.487804878
0.025641026	0.025	0	0	0.1	0.023255814	0.024390244	0.05	0.133333333	0.1	0.0625	0.12244898	0.195652174	0.134615385	0.255319149	0.1	0.074074074	0.132075472	0.094339623	0.14	0.160714286	0.103448276	0.1	0.166666667	0.103448276	0.178571429	0.178571429	0.172413793	0.120689655	0.120689655	0.096153846	0.145833333	0.266666667	0.372093023	1	0.288135593	0.266666667	0.109375	0.126984127	0.192982456	0.288135593	0.109375	0.126984127	0.15625	0.31147541	0.184615385	0.322033898	0.262295082	0.306451613	0.258064516
0	0.025	0.025641026	0	0.023255814	0.073170732	0	0.05	0.108695652	0.1	0.040816327	0.25	0.170212766	0.134615385	0.134615385	0.1	0.054545455	0.071428571	0.208333333	0.14	0.120689655	0.066666667	0.145833333	0.235294118	0.185185185	0.118644068	0.118644068	0.133333333	0.101694915	0.101694915	0.096153846	0.145833333	0.490196078	0.512820513	0.288135593	1	0.357142857	0.075757576	0.203389831	0.133333333	0.551020408	0.075757576	0.203389831	0.121212121	0.403508772	0.571428571	0.322033898	0.375	0.62	0.368421053
0.025641026	0	0	0.076923077	0	0.047619048	0	0.05	0.108695652	0.25	0.085106383	0.12244898	0.1	0.113207547	0.092592593	0.12244898	0.208333333	0.052631579	0.074074074	0.14	0.226415094	0.185185185	0.12244898	0.105263158	0.066666667	0.1	0.1	0.114754098	0.120689655	0.120689655	0.14	0.1	0.583333333	0.512820513	0.266666667	0.357142857	1	0.224137931	0.109375	0.096774194	0.490196078	0.224137931	0.109375	0.138461538	0.481481481	0.203125	0.471698113	0.509803922	0.327868852	0.529411765
0.029411765	0.028571429	0	0.088235294	0.054054054	0.054054054	0.027777778	0.057142857	0.243243243	0.282051282	0.095238095	0.086956522	0.111111111	0.102040816	0.173913043	0.111111111	0.325	0.1	0.127659574	0.130434783	0.333333333	0.255319149	0.162790698	0.183673469	0.092592593	0.173076923	0.173076923	0.188679245	0.463414634	0.463414634	0.130434783	0.086956522	0.203389831	0.08	0.109375	0.075757576	0.224137931	1	0.434782609	0.145454545	0.075757576	1	0.434782609	0.169491525	0.086956522	0.125	0.216666667	0.090909091	0.101449275	0.140625
0	0.028571429	0.029411765	0	0.054054054	0.114285714	0	0.057142857	0.243243243	0.086956522	0.095238095	0.282051282	0.162790698	0.14893617	0.173913043	0.086956522	0.152173913	0.1	0.292682927	0.155555556	0.176470588	0.134615385	0.162790698	0.414634146	0.229166667	0.196078431	0.196078431	0.235294118	0.463414634	0.463414634	0.083333333	0.162790698	0.092307692	0.102040816	0.126984127	0.203389831	0.109375	0.434782609	1	0.188679245	0.203389831	0.434782609	1	0.15	0.119402985	0.263157895	0.073529412	0.107692308	0.1875	0.140625
0	0.03125	0	0	0.090909091	0.028571429	0.03030303	0.096774194	0.264705882	0.175	0.048780488	0.305555556	0.46875	0.378378378	0.214285714	0.175	0.086956522	0.181818182	0.136363636	0.195121951	0.325581395	0.142857143	0.175	0.447368421	0.166666667	0.567567568	0.318181818	0.333333333	0.212765957	0.212765957	0.166666667	0.566666667	0.096774194	0.108695652	0.192982456	0.133333333	0.096774194	0.145454545	0.188679245	1	0.133333333	0.145454545	0.188679245	0.346938776	0.161290323	0.131147541	0.111111111	0.095238095	0.140625	0.111111111
0	0.025	0.025641026	0	0.023255814	0.073170732	0	0.05	0.108695652	0.1	0.0625	0.25	0.145833333	0.134615385	0.113207547	0.1	0.054545455	0.071428571	0.208333333	0.14	0.120689655	0.066666667	0.145833333	0.235294118	0.20754717	0.137931034	0.137931034	0.133333333	0.101694915	0.101694915	0.117647059	0.145833333	0.357142857	0.512820513	0.288135593	0.551020408	0.490196078	0.075757576	0.203389831	0.133333333	1	0.075757576	0.203389831	0.138461538	0.632653061	0.350877193	0.278688525	0.54	0.446428571	0.5
0.029411765	0.028571429	0	0.088235294	0.054054054	0.054054054	0.027777778	0.057142857	0.243243243	0.282051282	0.095238095	0.086956522	0.111111111	0.102040816	0.173913043	0.111111111	0.325	0.1	0.127659574	0.130434783	0.333333333	0.255319149	0.162790698	0.183673469	0.092592593	0.173076923	0.173076923	0.188679245	0.463414634	0.463414634	0.130434783	0.086956522	0.203389831	0.08	0.109375	0.075757576	0.224137931	1	0.434782609	0.145454545	0.075757576	1	0.434782609	0.169491525	0.086956522	0.125	0.216666667	0.090909091	0.101449275	0.140625
0	0.028571429	0.029411765	0	0.054054054	0.114285714	0	0.057142857	0.243243243	0.086956522	0.095238095	0.282051282	0.162790698	0.14893617	0.173913043	0.086956522	0.152173913	0.1	0.292682927	0.155555556	0.176470588	0.134615385	0.162790698	0.414634146	0.229166667	0.196078431	0.196078431	0.235294118	0.463414634	0.463414634	0.083333333	0.162790698	0.092307692	0.102040816	0.126984127	0.203389831	0.109375	0.434782609	1	0.188679245	0.203389831	0.434782609	1	0.15	0.119402985	0.263157895	0.073529412	0.107692308	0.1875	0.140625
0.027027027	0.026315789	0.027027027	0.081081081	0.076923077	0.05	0.025641026	0.081081081	0.195121951	0.23255814	0.042553191	0.261904762	0.358974359	0.239130435	0.1875	0.325	0.12	0.208333333	0.098039216	0.170212766	0.369565217	0.192307692	0.204545455	0.29787234	0.148148148	0.333333333	0.523809524	0.346938776	0.166666667	0.166666667	0.486486486	0.23255814	0.138461538	0.096153846	0.15625	0.121212121	0.138461538	0.169491525	0.15	0.346938776	0.138461538	0.169491525	0.15	1	0.164179104	0.102941176	0.151515152	0.153846154	0.161764706	0.101449275
0.023255814	0.022727273	0	0.022222222	0.021276596	0.090909091	0	0.069767442	0.1	0.113207547	0.057692308	0.156862745	0.134615385	0.26	0.105263158	0.134615385	0.068965517	0.066666667	0.127272727	0.150943396	0.131147541	0.079365079	0.156862745	0.13559322	0.133333333	0.272727273	0.166666667	0.142857143	0.095238095	0.095238095	0.150943396	0.156862745	0.355932203	0.465116279	0.31147541	0.403508772	0.481481481	0.086956522	0.119402985	0.161290323	0.632653061	0.086956522	0.119402985	0.164179104	1	0.246153846	0.28125	0.528301887	0.328125	0.490909091
0	0.024390244	0.025	0	0.071428571	0.071428571	0	0.023809524	0.130434783	0.056603774	0.019607843	0.191489362	0.142857143	0.090909091	0.153846154	0.056603774	0.134615385	0.089285714	0.311111111	0.094339623	0.118644068	0.083333333	0.12	0.254901961	0.203703704	0.13559322	0.116666667	0.15	0.137931034	0.137931034	0.054545455	0.098039216	0.262295082	0.25	0.184615385	0.571428571	0.203125	0.125	0.263157895	0.131147541	0.350877193	0.125	0.263157895	0.102941176	0.246153846	1	0.179104478	0.21875	0.413793103	0.253968254
0.024390244	0.023809524	0	0.073170732	0.022222222	0.022222222	0.023255814	0.047619048	0.104166667	0.239130435	0.06	0.096153846	0.117647059	0.109090909	0.109090909	0.117647059	0.2	0.068965517	0.052631579	0.18	0.240740741	0.222222222	0.117647059	0.101694915	0.081967213	0.114754098	0.114754098	0.147540984	0.098360656	0.098360656	0.134615385	0.096153846	0.625	0.386363636	0.322033898	0.322033898	0.471698113	0.216666667	0.073529412	0.111111111	0.278688525	0.216666667	0.073529412	0.151515152	0.28125	0.179104478	1	0.295081967	0.537037037	0.333333333
0.025	0	0	0.023809524	0	0.046511628	0	0.048780488	0.106382979	0.12	0.06122449	0.166666667	0.098039216	0.111111111	0.090909091	0.244444444	0.072727273	0.070175439	0.092592593	0.16	0.1	0.06557377	0.12	0.122807018	0.083333333	0.098360656	0.218181818	0.112903226	0.1	0.1	0.183673469	0.098039216	0.375	0.5	0.262295082	0.375	0.509803922	0.090909091	0.107692308	0.095238095	0.54	0.090909091	0.107692308	0.153846154	0.528301887	0.21875	0.295081967	1	0.301587302	0.519230769
0	0.045454545	0.022727273	0.044444444	0.042553191	0.065217391	0.02173913	0.044444444	0.098039216	0.111111111	0.056603774	0.224489796	0.153846154	0.122807018	0.122807018	0.090909091	0.086206897	0.083333333	0.188679245	0.127272727	0.147540984	0.112903226	0.132075472	0.236363636	0.189655172	0.126984127	0.126984127	0.158730159	0.09375	0.09375	0.107142857	0.132075472	0.372881356	0.391304348	0.306451613	0.62	0.327868852	0.101449275	0.1875	0.140625	0.446428571	0.101449275	0.1875	0.161764706	0.328125	0.413793103	0.537037037	0.301587302	1	0.296875
0.024390244	0.023809524	0.024390244	0.023255814	0.022222222	0.069767442	0	0.047619048	0.127659574	0.117647059	0.06	0.14	0.096153846	0.109090909	0.109090909	0.14	0.090909091	0.068965517	0.111111111	0.311111111	0.116666667	0.081967213	0.117647059	0.120689655	0.081967213	0.114754098	0.114754098	0.25	0.155172414	0.155172414	0.113207547	0.096153846	0.418181818	0.487804878	0.258064516	0.368421053	0.529411765	0.140625	0.140625	0.111111111	0.5	0.140625	0.140625	0.101449275	0.490909091	0.253968254	0.333333333	0.519230769	0.296875	1
0	0.025	0.025641026	0	0.047619048	0.073170732	0	0.024390244	0.133333333	0.057692308	0.040816327	0.195652174	0.1	0.092592593	0.113207547	0.078431373	0.137254902	0.090909091	0.318181818	0.117647059	0.101694915	0.066666667	0.12244898	0.235294118	0.20754717	0.157894737	0.137931034	0.152542373	0.140350877	0.140350877	0.096153846	0.1	0.151515152	0.18	0.151515152	0.288135593	0.206349206	0.126984127	0.267857143	0.133333333	0.52	0.126984127	0.267857143	0.121212121	0.333333333	0.425925926	0.147058824	0.241935484	0.285714286	0.278688525
0.027027027	0.026315789	0	0.081081081	0.024390244	0.024390244	0.025641026	0.081081081	0.166666667	0.292682927	0.042553191	0.127659574	0.152173913	0.14	0.117647059	0.177777778	0.244444444	0.074074074	0.056603774	0.145833333	0.26	0.265306122	0.177777778	0.12962963	0.087719298	0.122807018	0.142857143	0.137931034	0.145454545	0.145454545	0.195652174	0.127659574	0.233333333	0.096153846	0.104477612	0.088235294	0.233333333	0.254545455	0.095238095	0.137931034	0.088235294	0.254545455	0.095238095	0.220338983	0.130434783	0.056338028	0.266666667	0.119402985	0.144927536	0.117647059
0.042553191	0.020408163	0	0.0625	0.081632653	0.039215686	0.02	0.040816327	0.090909091	0.185185185	0.071428571	0.084745763	0.142857143	0.114754098	0.192982456	0.084745763	0.196428571	0.131147541	0.080645161	0.1	0.298245614	0.216666667	0.084745763	0.180327869	0.089552239	0.209677419	0.171875	0.203125	0.121212121	0.121212121	0.1	0.103448276	0.287878788	0.172413793	0.49122807	0.164383562	0.416666667	0.25	0.142857143	0.184615385	0.197183099	0.25	0.142857143	0.185714286	0.236111111	0.178082192	0.318181818	0.194444444	0.216216216	0.208333333
0.021276596	0.042553191	0.021276596	0	0.083333333	0.06122449	0.020408163	0.041666667	0.092592593	0.06779661	0.053571429	0.188679245	0.166666667	0.116666667	0.196428571	0.06779661	0.064516129	0.133333333	0.2	0.101694915	0.177419355	0.107692308	0.105263158	0.314814815	0.24137931	0.233333333	0.174603175	0.206349206	0.106060606	0.106060606	0.06557377	0.125	0.166666667	0.196428571	0.5	0.292307692	0.2	0.112676056	0.234375	0.206349206	0.423728814	0.112676056	0.234375	0.154929577	0.294117647	0.307692308	0.178082192	0.214285714	0.308823529	0.211267606
0	0.02173913	0	0	0.086956522	0.020408163	0.021276596	0.021276596	0.036363636	0.033898305	0.036363636	0.070175439	0.12962963	0.06557377	0.101694915	0.051724138	0.032258065	0.157894737	0.066666667	0.05	0.126984127	0.09375	0.033898305	0.131147541	0.111111111	0.125	0.161290323	0.121212121	0.044117647	0.044117647	0.05	0.070175439	0.093333333	0.083333333	0.154929577	0.123287671	0.108108108	0.054794521	0.084507042	0.121212121	0.171428571	0.054794521	0.084507042	0.126760563	0.131578947	0.136986301	0.090909091	0.121621622	0.115384615	0.105263158
0	0.054054054	0.027027027	0	0.05	0.076923077	0.025641026	0.081081081	0.139534884	0.127659574	0.088888889	0.292682927	0.204545455	0.163265306	0.14	0.152173913	0.056603774	0.094339623	0.217391304	0.145833333	0.145454545	0.107142857	0.177777778	0.270833333	0.24	0.142857143	0.185185185	0.157894737	0.145454545	0.145454545	0.145833333	0.177777778	0.104477612	0.117647059	0.121212121	0.233333333	0.138461538	0.112903226	0.232142857	0.178571429	0.254237288	0.112903226	0.232142857	0.2	0.2	0.19047619	0.117647059	0.153846154	0.253968254	0.134328358
0	0.020408163	0	0	0.06	0.039215686	0.02	0.02	0.034482759	0.032258065	0.071428571	0.066666667	0.103448276	0.079365079	0.079365079	0.049180328	0.046875	0.189655172	0.063492063	0.047619048	0.104477612	0.158730159	0.049180328	0.107692308	0.158730159	0.119402985	0.119402985	0.115942029	0.057142857	0.057142857	0.047619048	0.066666667	0.08974359	0.0625	0.08974359	0.103896104	0.118421053	0.066666667	0.081081081	0.115942029	0.133333333	0.066666667	0.081081081	0.106666667	0.126582278	0.131578947	0.0875	0.116883117	0.111111111	0.101265823
0.042553191	0.041666667	0	0.02	0.081632653	0.06	0.02	0.0625	0.090909091	0.084745763	0.052631579	0.103448276	0.163636364	0.214285714	0.192982456	0.103448276	0.080645161	0.131147541	0.116666667	0.118644068	0.193548387	0.123076923	0.122807018	0.2	0.158730159	0.363636364	0.209677419	0.222222222	0.104477612	0.104477612	0.1	0.122807018	0.164383562	0.172413793	0.49122807	0.197183099	0.197183099	0.126760563	0.142857143	0.222222222	0.25	0.126760563	0.142857143	0.185714286	0.459016393	0.211267606	0.191780822	0.211267606	0.216216216	0.208333333
0.020408163	0.02	0	0.019607843	0.058823529	0.058823529	0.019607843	0.019607843	0.033898305	0.06557377	0.033898305	0.083333333	0.120689655	0.095238095	0.078125	0.06557377	0.079365079	0.111111111	0.096774194	0.063492063	0.102941176	0.174603175	0.083333333	0.089552239	0.174603175	0.117647059	0.117647059	0.114285714	0.041666667	0.041666667	0.063492063	0.06557377	0.075	0.045454545	0.075	0.088607595	0.088607595	0.065789474	0.065789474	0.114285714	0.116883117	0.065789474	0.065789474	0.105263158	0.125	0.115384615	0.073170732	0.101265823	0.096385542	0.086419753
0.021276596	0.020833333	0	0.020408163	0.06122449	0.04	0.020408163	0.020408163	0.035087719	0.06779661	0.017241379	0.105263158	0.125	0.080645161	0.098360656	0.086206897	0.064516129	0.133333333	0.081967213	0.048387097	0.123076923	0.125	0.05	0.109375	0.142857143	0.121212121	0.174603175	0.117647059	0.028169014	0.028169014	0.06557377	0.06779661	0.063291139	0.046875	0.12	0.076923077	0.076923077	0.053333333	0.067567568	0.117647059	0.12	0.053333333	0.067567568	0.123287671	0.1	0.103896104	0.061728395	0.103896104	0.072289157	0.075
0.02173913	0	0	0.065217391	0	0.040816327	0	0.042553191	0.094339623	0.215686275	0.035714286	0.107142857	0.087719298	0.1	0.081967213	0.107142857	0.181818182	0.046875	0.06557377	0.142857143	0.2	0.163934426	0.107142857	0.09375	0.059701493	0.089552239	0.089552239	0.136363636	0.090909091	0.090909091	0.122807018	0.087719298	0.765957447	0.404255319	0.23880597	0.406779661	0.566037736	0.181818182	0.083333333	0.086956522	0.360655738	0.181818182	0.083333333	0.125	0.359375	0.217391304	0.517857143	0.37704918	0.313432836	0.416666667
0.019230769	0	0	0.057692308	0	0.036363636	0.018518519	0.037735849	0.084745763	0.192982456	0.032258065	0.096774194	0.079365079	0.107692308	0.090909091	0.096774194	0.163934426	0.057971014	0.059701493	0.129032258	0.181818182	0.149253731	0.114754098	0.085714286	0.054794521	0.082191781	0.097222222	0.109589041	0.083333333	0.083333333	0.129032258	0.096774194	0.534482759	0.358490566	0.271428571	0.289855072	0.508474576	0.183098592	0.076923077	0.094594595	0.328358209	0.183098592	0.076923077	0.115384615	0.328571429	0.184210526	0.467741935	0.343283582	0.287671233	0.378787879
0.02173913	0	0	0.065217391	0	0.040816327	0	0.042553191	0.094339623	0.215686275	0.035714286	0.107142857	0.087719298	0.1	0.081967213	0.107142857	0.181818182	0.046875	0.06557377	0.142857143	0.2	0.163934426	0.107142857	0.09375	0.059701493	0.089552239	0.089552239	0.136363636	0.090909091	0.090909091	0.122807018	0.087719298	0.765957447	0.404255319	0.23880597	0.406779661	0.566037736	0.181818182	0.083333333	0.086956522	0.360655738	0.181818182	0.083333333	0.125	0.359375	0.217391304	0.517857143	0.37704918	0.313432836	0.416666667
0	0.018867925	0.019230769	0	0.017857143	0.055555556	0	0.037735849	0.084745763	0.079365079	0.032258065	0.192982456	0.114754098	0.125	0.107692308	0.079365079	0.044117647	0.073529412	0.163934426	0.111111111	0.098591549	0.054794521	0.133333333	0.1875	0.149253731	0.097222222	0.112676056	0.109589041	0.083333333	0.083333333	0.09375	0.133333333	0.289855072	0.358490566	0.289855072	0.534482759	0.328358209	0.076923077	0.166666667	0.125	0.483333333	0.076923077	0.166666667	0.101265823	0.367647059	0.384615385	0.246575342	0.343283582	0.46875	0.338235294
0.019607843	0.039215686	0.019607843	0.058823529	0.056603774	0.076923077	0.018867925	0.018867925	0.032786885	0.098360656	0.032786885	0.080645161	0.116666667	0.092307692	0.075757576	0.046875	0.09375	0.107692308	0.076923077	0.078125	0.149253731	0.1875	0.063492063	0.102941176	0.151515152	0.114285714	0.098591549	0.142857143	0.054794521	0.054794521	0.061538462	0.063492063	0.1	0.044117647	0.073170732	0.086419753	0.113924051	0.121621622	0.092105263	0.111111111	0.113924051	0.121621622	0.092105263	0.116883117	0.108433735	0.1125	0.097560976	0.098765432	0.094117647	0.097560976
0.020833333	0	0	0.040816327	0	0.039215686	0	0.0625	0.132075472	0.163636364	0.052631579	0.185185185	0.122807018	0.133333333	0.079365079	0.254901961	0.080645161	0.061538462	0.080645161	0.157894737	0.104477612	0.073529412	0.142857143	0.107692308	0.073529412	0.102941176	0.153846154	0.084507042	0.138461538	0.138461538	0.375	0.122807018	0.349206349	0.416666667	0.231884058	0.328125	0.465517241	0.111111111	0.111111111	0.115942029	0.465517241	0.111111111	0.111111111	0.338709677	0.459016393	0.194444444	0.279411765	0.622641509	0.285714286	0.426229508
0.020408163	0.040816327	0.020408163	0.06122449	0.058823529	0.058823529	0.019607843	0.019607843	0.033898305	0.101694915	0.033898305	0.101694915	0.120689655	0.078125	0.095238095	0.06557377	0.096774194	0.129032258	0.096774194	0.063492063	0.171875	0.15625	0.048387097	0.123076923	0.138461538	0.117647059	0.151515152	0.147058824	0.02739726	0.02739726	0.063492063	0.06557377	0.116883117	0.061538462	0.116883117	0.102564103	0.146666667	0.109589041	0.094594595	0.114285714	0.146666667	0.109589041	0.094594595	0.135135135	0.111111111	0.12987013	0.113924051	0.101265823	0.109756098	0.1
0	0.021276596	0.02173913	0	0.02	0.0625	0	0.042553191	0.094339623	0.087719298	0.035714286	0.215686275	0.148148148	0.118644068	0.1	0.087719298	0.048387097	0.063492063	0.181818182	0.122807018	0.107692308	0.059701493	0.127272727	0.206896552	0.163934426	0.106060606	0.106060606	0.136363636	0.090909091	0.090909091	0.084745763	0.127272727	0.406779661	0.434782609	0.257575758	0.765957447	0.383333333	0.068493151	0.181818182	0.119402985	0.566037736	0.068493151	0.181818182	0.109589041	0.426229508	0.5	0.268656716	0.4	0.517241379	0.393442623
0.019230769	0.018867925	0	0.057692308	0	0.055555556	0	0.037735849	0.103448276	0.192982456	0.049180328	0.096774194	0.079365079	0.107692308	0.090909091	0.096774194	0.163934426	0.057971014	0.059701493	0.111111111	0.2	0.149253731	0.114754098	0.101449275	0.054794521	0.112676056	0.112676056	0.109589041	0.114285714	0.114285714	0.111111111	0.079365079	0.435483871	0.333333333	0.328358209	0.271428571	0.589285714	0.217391304	0.105263158	0.094594595	0.308823529	0.217391304	0.105263158	0.12987013	0.328571429	0.184210526	0.421875	0.323529412	0.305555556	0.338235294
0	0.021276596	0.02173913	0	0.02	0.0625	0	0.042553191	0.094339623	0.087719298	0.035714286	0.215686275	0.148148148	0.118644068	0.1	0.087719298	0.048387097	0.063492063	0.181818182	0.122807018	0.107692308	0.059701493	0.127272727	0.206896552	0.163934426	0.106060606	0.106060606	0.136363636	0.090909091	0.090909091	0.084745763	0.127272727	0.406779661	0.434782609	0.257575758	0.765957447	0.383333333	0.068493151	0.181818182	0.119402985	0.566037736	0.068493151	0.181818182	0.109589041	0.426229508	0.5	0.268656716	0.4	0.517241379	0.393442623
0.018867925	0.018518519	0.018867925	0.056603774	0.01754386	0.01754386	0.018181818	0.037037037	0.083333333	0.15	0.031746032	0.078125	0.095238095	0.106060606	0.123076923	0.112903226	0.107692308	0.072463768	0.043478261	0.109375	0.144927536	0.164179104	0.112903226	0.084507042	0.098591549	0.111111111	0.126760563	0.108108108	0.097222222	0.097222222	0.109375	0.095238095	0.285714286	0.25862069	0.267605634	0.216216216	0.304347826	0.148648649	0.075949367	0.108108108	0.232876712	0.148648649	0.075949367	0.157894737	0.253333333	0.12345679	0.314285714	0.263888889	0.25	0.243243243
0.022222222	0.02173913	0	0.066666667	0	0.063829787	0	0.043478261	0.117647059	0.22	0.055555556	0.109090909	0.089285714	0.140350877	0.120689655	0.12962963	0.185185185	0.081967213	0.066666667	0.145454545	0.224137931	0.166666667	0.109090909	0.112903226	0.060606061	0.125	0.107692308	0.121212121	0.126984127	0.126984127	0.125	0.109090909	0.464285714	0.354166667	0.261538462	0.28125	0.64	0.222222222	0.115942029	0.121212121	0.322580645	0.222222222	0.115942029	0.142857143	0.34375	0.152777778	0.4	0.338709677	0.279411765	0.35483871
0	0.038461538	0.019230769	0.018518519	0.055555556	0.075471698	0.018518519	0.018518519	0.032258065	0.046153846	0.032258065	0.114754098	0.114754098	0.074626866	0.090909091	0.03030303	0.044117647	0.106060606	0.109375	0.076923077	0.098591549	0.132352941	0.046153846	0.134328358	0.184615385	0.097222222	0.082191781	0.109589041	0.04	0.04	0.044776119	0.0625	0.085365854	0.074626866	0.085365854	0.126582278	0.098765432	0.063291139	0.105263158	0.109589041	0.155844156	0.063291139	0.105263158	0.0875	0.120481928	0.153846154	0.070588235	0.097560976	0.119047619	0.12345679
0.019230769	0.018867925	0	0.057692308	0.017857143	0.017857143	0.018518519	0.037735849	0.084745763	0.172413793	0.032258065	0.079365079	0.096774194	0.107692308	0.125	0.096774194	0.126984127	0.073529412	0.059701493	0.129032258	0.147058824	0.115942029	0.096774194	0.085714286	0.069444444	0.112676056	0.097222222	0.109589041	0.083333333	0.083333333	0.111111111	0.079365079	0.308823529	0.285714286	0.328358209	0.236111111	0.369230769	0.135135135	0.063291139	0.094594595	0.253521127	0.135135135	0.063291139	0.144736842	0.273972603	0.153846154	0.338235294	0.285714286	0.27027027	0.263888889
0.021276596	0	0	0.063829787	0	0.04	0	0.041666667	0.092592593	0.211538462	0.053571429	0.105263158	0.086206897	0.098360656	0.080645161	0.105263158	0.178571429	0.046153846	0.064516129	0.120689655	0.196721311	0.161290323	0.105263158	0.092307692	0.058823529	0.088235294	0.088235294	0.117647059	0.106060606	0.106060606	0.120689655	0.086206897	0.555555556	0.395833333	0.235294118	0.35483871	0.75	0.196969697	0.097222222	0.085714286	0.37704918	0.196969697	0.097222222	0.123287671	0.375	0.197183099	0.409836066	0.393442623	0.289855072	0.409836066
0	0.040816327	0.020408163	0	0.058823529	0.058823529	0.019607843	0.019607843	0.033898305	0.031746032	0.016666667	0.140350877	0.120689655	0.061538462	0.112903226	0.048387097	0.03030303	0.111111111	0.133333333	0.046875	0.102941176	0.088235294	0.031746032	0.158730159	0.174603175	0.101449275	0.134328358	0.114285714	0.02739726	0.02739726	0.030769231	0.06557377	0.061728395	0.061538462	0.102564103	0.116883117	0.075	0.038461538	0.109589041	0.114285714	0.162162162	0.038461538	0.109589041	0.090909091	0.097560976	0.175675676	0.047619048	0.0875	0.109756098	0.086419753
0	0	0	0	0.019607843	0.04	0	0.063829787	0.156862745	0.125	0.053571429	0.235294118	0.211538462	0.264150943	0.098360656	0.145454545	0.064516129	0.0625	0.137931034	0.160714286	0.123076923	0.074626866	0.145454545	0.163934426	0.142857143	0.193548387	0.15625	0.134328358	0.140625	0.140625	0.160714286	0.369565217	0.3125	0.425531915	0.292307692	0.37704918	0.423728814	0.082191781	0.144927536	0.357142857	0.58490566	0.082191781	0.144927536	0.188405797	0.660377358	0.25	0.246376812	0.465517241	0.308823529	0.433333333
0	0.037037037	0.018518519	0	0.017241379	0.072727273	0	0.036363636	0.081967213	0.09375	0.03125	0.147540984	0.09375	0.121212121	0.138461538	0.076923077	0.057971014	0.056338028	0.123076923	0.142857143	0.081081081	0.053333333	0.076923077	0.130434783	0.097222222	0.125	0.08	0.106666667	0.081081081	0.081081081	0.074626866	0.09375	0.246575342	0.298245614	0.358208955	0.31884058	0.3	0.061728395	0.131578947	0.092105263	0.338235294	0.061728395	0.131578947	0.085365854	0.301369863	0.226666667	0.256756757	0.277777778	0.315068493	0.273972603
0.018867925	0	0.018867925	0.056603774	0.035714286	0.01754386	0	0.037037037	0.101694915	0.189655172	0.031746032	0.095238095	0.131147541	0.123076923	0.106060606	0.095238095	0.161290323	0.057142857	0.058823529	0.109375	0.215384615	0.164179104	0.095238095	0.115942029	0.068493151	0.126760563	0.142857143	0.154929577	0.097222222	0.097222222	0.109375	0.095238095	0.343283582	0.25862069	0.304347826	0.216216216	0.323529412	0.164383562	0.08974359	0.123287671	0.216216216	0.164383562	0.08974359	0.173333333	0.220779221	0.12345679	0.352941176	0.246575342	0.233766234	0.243243243
0	0.038461538	0.019230769	0	0.017857143	0.075471698	0	0.037735849	0.084745763	0.079365079	0.032258065	0.192982456	0.114754098	0.125	0.107692308	0.079365079	0.044117647	0.057971014	0.163934426	0.111111111	0.098591549	0.054794521	0.133333333	0.1875	0.166666667	0.128571429	0.128571429	0.109589041	0.083333333	0.083333333	0.076923077	0.114754098	0.271428571	0.333333333	0.328358209	0.412698413	0.308823529	0.076923077	0.166666667	0.109589041	0.589285714	0.076923077	0.166666667	0.101265823	0.409090909	0.304347826	0.281690141	0.343283582	0.424242424	0.31884058
0.02	0.04	0	0.019230769	0.057692308	0.057692308	0.019230769	0.039215686	0.033333333	0.064516129	0.016393443	0.081967213	0.118644068	0.147540984	0.111111111	0.064516129	0.061538462	0.109375	0.078125	0.046153846	0.134328358	0.119402985	0.064516129	0.104477612	0.119402985	0.184615385	0.149253731	0.112676056	0.027027027	0.027027027	0.046153846	0.081967213	0.074074074	0.044776119	0.115384615	0.074074074	0.0875	0.064935065	0.064935065	0.128571429	0.115384615	0.064935065	0.064935065	0.103896104	0.151898734	0.128205128	0.072289157	0.086419753	0.069767442	0.072289157
0	0.055555556	0.037037037	0	0.034482759	0.071428571	0.01754386	0.035714286	0.080645161	0.075757576	0.030769231	0.14516129	0.109375	0.102941176	0.171875	0.092307692	0.042253521	0.085714286	0.104477612	0.123076923	0.094594595	0.111111111	0.092307692	0.144927536	0.15942029	0.123287671	0.123287671	0.12	0.094594595	0.094594595	0.073529412	0.109375	0.226666667	0.271186441	0.314285714	0.277777778	0.260273973	0.101265823	0.144736842	0.12	0.314285714	0.101265823	0.144736842	0.111111111	0.263157895	0.17721519	0.253333333	0.256756757	0.293333333	0.253333333
0.01754386	0	0	0.052631579	0	0.016393443	0	0.034482759	0.078125	0.177419355	0.045454545	0.073529412	0.073529412	0.084507042	0.069444444	0.089552239	0.151515152	0.054054054	0.055555556	0.102941176	0.169014085	0.154929577	0.106060606	0.065789474	0.051282051	0.076923077	0.105263158	0.088607595	0.092105263	0.092105263	0.102941176	0.073529412	0.402985075	0.262295082	0.287671233	0.236842105	0.362318841	0.171052632	0.072289157	0.075	0.220779221	0.171052632	0.072289157	0.135802469	0.240506329	0.130952381	0.391304348	0.25	0.269230769	0.246753247
0.019230769	0	0	0.057692308	0	0.036363636	0.018518519	0.037735849	0.084745763	0.192982456	0.032258065	0.096774194	0.079365079	0.107692308	0.090909091	0.096774194	0.163934426	0.057971014	0.059701493	0.129032258	0.181818182	0.149253731	0.114754098	0.085714286	0.054794521	0.082191781	0.097222222	0.109589041	0.083333333	0.083333333	0.129032258	0.096774194	0.534482759	0.358490566	0.271428571	0.289855072	0.508474576	0.183098592	0.076923077	0.094594595	0.328358209	0.183098592	0.076923077	0.115384615	0.328571429	0.184210526	0.467741935	0.343283582	0.287671233	0.378787879
0.022222222	0.02173913	0	0.066666667	0	0.063829787	0	0.043478261	0.117647059	0.22	0.055555556	0.109090909	0.089285714	0.140350877	0.120689655	0.12962963	0.185185185	0.081967213	0.066666667	0.145454545	0.224137931	0.166666667	0.109090909	0.112903226	0.060606061	0.125	0.107692308	0.121212121	0.126984127	0.126984127	0.125	0.109090909	0.464285714	0.354166667	0.261538462	0.28125	0.64	0.222222222	0.115942029	0.121212121	0.322580645	0.222222222	0.115942029	0.142857143	0.34375	0.152777778	0.4	0.338709677	0.279411765	0.35483871
0	0.020833333	0.021276596	0	0.019607843	0.06122449	0	0.041666667	0.092592593	0.086206897	0.035087719	0.211538462	0.125	0.116666667	0.098360656	0.086206897	0.047619048	0.0625	0.178571429	0.120689655	0.106060606	0.058823529	0.125	0.203389831	0.180327869	0.121212121	0.121212121	0.134328358	0.089552239	0.089552239	0.101694915	0.125	0.35483871	0.395833333	0.253731343	0.527272727	0.37704918	0.067567568	0.179104478	0.117647059	0.75	0.067567568	0.179104478	0.123287671	0.491525424	0.328125	0.246376812	0.416666667	0.390625	0.387096774
0.018518519	0.037037037	0	0.017857143	0.053571429	0.072727273	0.017857143	0.036363636	0.03125	0.044776119	0.03125	0.060606061	0.111111111	0.15625	0.088235294	0.044776119	0.042857143	0.102941176	0.057971014	0.058823529	0.095890411	0.128571429	0.076923077	0.083333333	0.128571429	0.173913043	0.094594595	0.106666667	0.038961039	0.038961039	0.058823529	0.076923077	0.058139535	0.042253521	0.083333333	0.070588235	0.070588235	0.061728395	0.061728395	0.121621622	0.096385542	0.061728395	0.061728395	0.098765432	0.158536585	0.108433735	0.056818182	0.082352941	0.066666667	0.094117647
0	0.044444444	0.022222222	0	0.020408163	0.086956522	0	0.043478261	0.096153846	0.089285714	0.036363636	0.22	0.12962963	0.160714286	0.140350877	0.109090909	0.049180328	0.081967213	0.185185185	0.145454545	0.109375	0.060606061	0.12962963	0.210526316	0.186440678	0.142857143	0.125	0.121212121	0.092307692	0.092307692	0.086206897	0.150943396	0.28125	0.354166667	0.261538462	0.438596491	0.322580645	0.069444444	0.184615385	0.138461538	0.64	0.069444444	0.184615385	0.111111111	0.433333333	0.276923077	0.253731343	0.360655738	0.403225806	0.333333333
0.018867925	0.018518519	0	0	0.074074074	0.01754386	0.018181818	0.056603774	0.160714286	0.112903226	0.048387097	0.189655172	0.254545455	0.237288136	0.196721311	0.131147541	0.074626866	0.121212121	0.125	0.14516129	0.179104478	0.114285714	0.131147541	0.222222222	0.164179104	0.26984127	0.194029851	0.205882353	0.161764706	0.161764706	0.126984127	0.326923077	0.153846154	0.177419355	0.475409836	0.2	0.184210526	0.118421053	0.164383562	0.438596491	0.25	0.118421053	0.164383562	0.222222222	0.305555556	0.213333333	0.179487179	0.197368421	0.217948718	0.194805195
0.019607843	0.019230769	0	0.018867925	0.018181818	0.076923077	0	0.058823529	0.086206897	0.098360656	0.032786885	0.13559322	0.116666667	0.224137931	0.092307692	0.116666667	0.060606061	0.058823529	0.111111111	0.131147541	0.115942029	0.070422535	0.13559322	0.119402985	0.117647059	0.238095238	0.147058824	0.142857143	0.084507042	0.084507042	0.131147541	0.13559322	0.353846154	0.365384615	0.275362319	0.396825397	0.375	0.077922078	0.106666667	0.142857143	0.491525424	0.077922078	0.106666667	0.146666667	0.769230769	0.236111111	0.25	0.412698413	0.291666667	0.384615385
0	0.018867925	0.019230769	0	0.017857143	0.055555556	0	0.037735849	0.084745763	0.079365079	0.032258065	0.192982456	0.114754098	0.125	0.107692308	0.079365079	0.044117647	0.073529412	0.163934426	0.111111111	0.098591549	0.054794521	0.133333333	0.1875	0.149253731	0.097222222	0.112676056	0.109589041	0.083333333	0.083333333	0.09375	0.133333333	0.289855072	0.358490566	0.289855072	0.534482759	0.328358209	0.076923077	0.166666667	0.125	0.483333333	0.076923077	0.166666667	0.101265823	0.367647059	0.384615385	0.246575342	0.343283582	0.46875	0.338235294
0.022727273	0	0	0.068181818	0	0.042553191	0	0.044444444	0.098039216	0.224489796	0.076923077	0.111111111	0.090909091	0.103448276	0.103448276	0.111111111	0.188679245	0.06557377	0.06779661	0.127272727	0.206896552	0.169491525	0.111111111	0.096774194	0.061538462	0.092307692	0.092307692	0.106060606	0.111111111	0.111111111	0.127272727	0.090909091	0.588235294	0.422222222	0.246153846	0.372881356	0.8	0.206349206	0.117647059	0.089552239	0.396551724	0.206349206	0.117647059	0.128571429	0.393442623	0.205882353	0.431034483	0.413793103	0.303030303	0.431034483
0	0.016949153	0.017241379	0	0.016129032	0.05	0	0.033898305	0.076923077	0.072463768	0.044776119	0.174603175	0.104477612	0.098591549	0.083333333	0.072463768	0.040540541	0.067567568	0.166666667	0.101449275	0.090909091	0.064102564	0.104477612	0.171428571	0.152777778	0.08974359	0.103896104	0.101265823	0.090909091	0.090909091	0.070422535	0.104477612	0.266666667	0.278688525	0.301369863	0.376811594	0.233766234	0.071428571	0.168831169	0.101265823	0.357142857	0.071428571	0.168831169	0.107142857	0.285714286	0.246753247	0.243589744	0.28	0.369863014	0.243589744
0.019230769	0	0	0.057692308	0	0.017857143	0	0.037735849	0.103448276	0.192982456	0.049180328	0.079365079	0.079365079	0.090909091	0.107692308	0.096774194	0.163934426	0.057971014	0.059701493	0.129032258	0.164179104	0.149253731	0.096774194	0.085714286	0.054794521	0.082191781	0.082191781	0.094594595	0.083333333	0.083333333	0.111111111	0.096774194	0.390625	0.285714286	0.308823529	0.253521127	0.348484848	0.150684932	0.063291139	0.094594595	0.236111111	0.150684932	0.063291139	0.115384615	0.24	0.153846154	0.4	0.267605634	0.253333333	0.246575342
0	0.044444444	0.022222222	0	0.020408163	0.086956522	0	0.043478261	0.096153846	0.089285714	0.036363636	0.22	0.12962963	0.160714286	0.140350877	0.109090909	0.049180328	0.081967213	0.185185185	0.145454545	0.109375	0.060606061	0.12962963	0.210526316	0.186440678	0.142857143	0.125	0.121212121	0.092307692	0.092307692	0.086206897	0.150943396	0.28125	0.354166667	0.261538462	0.438596491	0.322580645	0.069444444	0.184615385	0.138461538	0.64	0.069444444	0.184615385	0.111111111	0.433333333	0.276923077	0.253731343	0.360655738	0.403225806	0.333333333
0.019230769	0	0	0.057692308	0	0.017857143	0	0.037735849	0.103448276	0.192982456	0.049180328	0.079365079	0.079365079	0.090909091	0.107692308	0.096774194	0.163934426	0.057971014	0.059701493	0.129032258	0.164179104	0.149253731	0.096774194	0.085714286	0.054794521	0.082191781	0.082191781	0.094594595	0.083333333	0.083333333	0.111111111	0.096774194	0.390625	0.285714286	0.308823529	0.253521127	0.348484848	0.150684932	0.063291139	0.094594595	0.236111111	0.150684932	0.063291139	0.115384615	0.24	0.153846154	0.4	0.267605634	0.253333333	0.246575342
0	0.018867925	0.039215686	0	0.017857143	0.055555556	0	0.037735849	0.084745763	0.096774194	0.049180328	0.214285714	0.152542373	0.142857143	0.107692308	0.079365079	0.059701493	0.057971014	0.14516129	0.111111111	0.147058824	0.084507042	0.096774194	0.206349206	0.149253731	0.128571429	0.144927536	0.157142857	0.098591549	0.098591549	0.076923077	0.133333333	0.253521127	0.285714286	0.289855072	0.348484848	0.271428571	0.105263158	0.183098592	0.14084507	0.348484848	0.105263158	0.183098592	0.144736842	0.273972603	0.216216216	0.246575342	0.285714286	0.342857143	0.281690141
0.01754386	0.035087719	0.01754386	0.034482759	0.033333333	0.050847458	0.016949153	0.052631579	0.078125	0.089552239	0.029850746	0.089552239	0.106060606	0.166666667	0.149253731	0.106060606	0.055555556	0.083333333	0.055555556	0.136363636	0.106666667	0.123287671	0.123076923	0.094594595	0.108108108	0.166666667	0.135135135	0.131578947	0.092105263	0.092105263	0.102941176	0.123076923	0.236842105	0.241935484	0.342857143	0.220779221	0.236842105	0.098765432	0.098765432	0.131578947	0.236842105	0.098765432	0.098765432	0.135802469	0.324324324	0.130952381	0.297297297	0.25	0.269230769	0.246753247
0.02	0.019607843	0	0.019230769	0.057692308	0.037735849	0.019230769	0.019230769	0.033333333	0.047619048	0.016393443	0.081967213	0.118644068	0.076923077	0.09375	0.118644068	0.045454545	0.126984127	0.078125	0.0625	0.134328358	0.102941176	0.047619048	0.104477612	0.119402985	0.115942029	0.203125	0.144927536	0.027027027	0.027027027	0.079365079	0.064516129	0.06097561	0.044776119	0.101265823	0.074074074	0.074074074	0.064935065	0.064935065	0.112676056	0.115384615	0.064935065	0.064935065	0.133333333	0.109756098	0.1	0.05952381	0.128205128	0.069767442	0.085365854
0.018518519	0.018181818	0	0.055555556	0	0.035087719	0	0.036363636	0.1	0.186440678	0.047619048	0.076923077	0.060606061	0.088235294	0.088235294	0.09375	0.177419355	0.056338028	0.073529412	0.074626866	0.194029851	0.144927536	0.076923077	0.098591549	0.053333333	0.109589041	0.094594595	0.106666667	0.111111111	0.111111111	0.090909091	0.060606061	0.263888889	0.15625	0.166666667	0.151898734	0.378787879	0.211267606	0.116883117	0.077922078	0.181818182	0.211267606	0.116883117	0.1125	0.1875	0.15	0.291666667	0.210526316	0.2	0.207792208
0.018867925	0.018518519	0	0.018181818	0.054545455	0.054545455	0.018181818	0.018181818	0.031746032	0.045454545	0.031746032	0.061538462	0.112903226	0.089552239	0.073529412	0.095238095	0.043478261	0.121212121	0.058823529	0.075757576	0.097222222	0.130434783	0.061538462	0.084507042	0.130434783	0.111111111	0.142857143	0.123287671	0.039473684	0.039473684	0.075757576	0.061538462	0.071428571	0.057971014	0.097560976	0.084337349	0.084337349	0.075949367	0.0625	0.108108108	0.111111111	0.075949367	0.0625	0.113924051	0.13253012	0.096385542	0.069767442	0.1375	0.079545455	0.108433735
0.020833333	0.020408163	0	0.02	0.019230769	0.081632653	0	0.0625	0.090909091	0.103448276	0.034482759	0.142857143	0.122807018	0.259259259	0.133333333	0.142857143	0.063492063	0.078125	0.116666667	0.157894737	0.121212121	0.073529412	0.142857143	0.125	0.123076923	0.25	0.153846154	0.132352941	0.088235294	0.088235294	0.118644068	0.163636364	0.287878788	0.333333333	0.287878788	0.328125	0.328125	0.081081081	0.111111111	0.166666667	0.416666667	0.081081081	0.111111111	0.136986301	0.679245283	0.194444444	0.260869565	0.365079365	0.304347826	0.338461538
0.018518519	0.018181818	0	0.036363636	0.017241379	0.053571429	0	0.055555556	0.081967213	0.111111111	0.03125	0.09375	0.09375	0.193548387	0.138461538	0.09375	0.073529412	0.056338028	0.073529412	0.161290323	0.095890411	0.067567568	0.111111111	0.083333333	0.053333333	0.173913043	0.094594595	0.121621622	0.081081081	0.081081081	0.107692308	0.111111111	0.263888889	0.275862069	0.378787879	0.263888889	0.281690141	0.075	0.088607595	0.106666667	0.263888889	0.075	0.088607595	0.1125	0.357142857	0.179487179	0.309859155	0.277777778	0.297297297	0.273972603
0.018181818	0.017857143	0	0.01754386	0.016949153	0.071428571	0	0.054545455	0.080645161	0.092307692	0.030769231	0.126984127	0.109375	0.209677419	0.102941176	0.109375	0.057142857	0.055555556	0.104477612	0.123076923	0.109589041	0.066666667	0.14516129	0.112676056	0.111111111	0.223880597	0.154929577	0.12	0.08	0.08	0.106060606	0.126984127	0.277777778	0.315789474	0.352941176	0.314285714	0.314285714	0.0875	0.101265823	0.135135135	0.393939394	0.0875	0.101265823	0.125	0.627118644	0.223684211	0.287671233	0.347826087	0.328767123	0.323943662
0.017857143	0	0	0.053571429	0	0.016666667	0	0.035087719	0.079365079	0.180327869	0.046153846	0.090909091	0.107692308	0.101449275	0.070422535	0.074626866	0.153846154	0.054794521	0.056338028	0.072463768	0.242424242	0.157142857	0.074626866	0.142857143	0.065789474	0.152777778	0.136986301	0.148648649	0.108108108	0.108108108	0.088235294	0.090909091	0.24	0.134328358	0.1625	0.134146341	0.347826087	0.205479452	0.128205128	0.133333333	0.1625	0.205479452	0.128205128	0.151898734	0.168674699	0.119047619	0.25	0.175	0.166666667	0.172839506
0	0.037037037	0.018518519	0	0.035087719	0.017241379	0.017857143	0.036363636	0.118644068	0.076923077	0.047619048	0.09375	0.09375	0.104477612	0.15625	0.076923077	0.073529412	0.086956522	0.106060606	0.125	0.081081081	0.067567568	0.09375	0.114285714	0.082191781	0.125	0.08	0.136986301	0.142857143	0.142857143	0.074626866	0.09375	0.083333333	0.088235294	0.109756098	0.109756098	0.096385542	0.116883117	0.116883117	0.121621622	0.109756098	0.116883117	0.116883117	0.085365854	0.117647059	0.108433735	0.094117647	0.108433735	0.11627907	0.148148148
0.022727273	0	0	0.068181818	0	0.042553191	0	0.044444444	0.098039216	0.224489796	0.076923077	0.111111111	0.090909091	0.103448276	0.103448276	0.111111111	0.188679245	0.06557377	0.06779661	0.127272727	0.206896552	0.169491525	0.111111111	0.096774194	0.061538462	0.092307692	0.092307692	0.106060606	0.111111111	0.111111111	0.127272727	0.090909091	0.588235294	0.422222222	0.246153846	0.372881356	0.8	0.206349206	0.117647059	0.089552239	0.396551724	0.206349206	0.117647059	0.128571429	0.393442623	0.205882353	0.431034483	0.413793103	0.303030303	0.431034483
0	0.019230769	0.019607843	0	0.018181818	0.056603774	0	0.038461538	0.086206897	0.080645161	0.05	0.196428571	0.116666667	0.109375	0.126984127	0.080645161	0.044776119	0.074626866	0.147540984	0.131147541	0.1	0.070422535	0.080645161	0.19047619	0.151515152	0.098591549	0.098591549	0.111111111	0.084507042	0.084507042	0.078125	0.13559322	0.275362319	0.314814815	0.313432836	0.396825397	0.257142857	0.064102564	0.152777778	0.142857143	0.353846154	0.064102564	0.152777778	0.102564103	0.277777778	0.271428571	0.267605634	0.289855072	0.388059701	0.267605634
0.016949153	0	0	0.050847458	0	0.015873016	0	0.033333333	0.075757576	0.171875	0.059701493	0.071428571	0.071428571	0.082191781	0.067567568	0.102941176	0.147058824	0.052631579	0.04	0.084507042	0.164383562	0.166666667	0.086956522	0.064102564	0.05	0.075	0.102564103	0.086419753	0.103896104	0.103896104	0.1	0.071428571	0.297297297	0.179104478	0.170731707	0.156626506	0.391304348	0.181818182	0.083333333	0.073170732	0.2	0.181818182	0.083333333	0.119047619	0.19047619	0.141176471	0.306666667	0.227848101	0.202380952	0.209876543
0.019230769	0.018867925	0.019230769	0.057692308	0.017857143	0.075471698	0	0.018518519	0.049180328	0.152542373	0.032258065	0.152542373	0.096774194	0.090909091	0.058823529	0.0625	0.163934426	0.057971014	0.163934426	0.076923077	0.2	0.166666667	0.096774194	0.169230769	0.149253731	0.097222222	0.097222222	0.14084507	0.068493151	0.068493151	0.076923077	0.079365079	0.328358209	0.180327869	0.126582278	0.412698413	0.459016393	0.166666667	0.166666667	0.08	0.328358209	0.166666667	0.166666667	0.115384615	0.256756757	0.451612903	0.263888889	0.232876712	0.362318841	0.246575342
0.017857143	0.035714286	0.017857143	0.053571429	0.016666667	0.089285714	0	0.017241379	0.0625	0.142857143	0.03030303	0.142857143	0.074626866	0.101449275	0.070422535	0.058823529	0.153846154	0.069444444	0.153846154	0.072463768	0.205882353	0.157142857	0.107692308	0.176470588	0.14084507	0.121621622	0.121621622	0.133333333	0.078947368	0.078947368	0.088235294	0.074626866	0.273972603	0.169230769	0.1625	0.328571429	0.388059701	0.189189189	0.173333333	0.08974359	0.291666667	0.189189189	0.173333333	0.12345679	0.243589744	0.362318841	0.25	0.205128205	0.342465753	0.217948718
0.01754386	0.017241379	0.01754386	0.016949153	0.016393443	0.050847458	0	0.052631579	0.078125	0.106060606	0.045454545	0.123076923	0.140625	0.241935484	0.1	0.089552239	0.070422535	0.054054054	0.070422535	0.102941176	0.152777778	0.093333333	0.106060606	0.125	0.078947368	0.217391304	0.150684932	0.146666667	0.092105263	0.092105263	0.086956522	0.140625	0.236842105	0.241935484	0.287671233	0.253333333	0.253333333	0.1125	0.1125	0.146666667	0.253333333	0.1125	0.1125	0.15	0.342465753	0.144578313	0.246753247	0.25	0.253164557	0.246753247
0	0.022222222	0.022727273	0	0.020833333	0.065217391	0	0.044444444	0.098039216	0.090909091	0.056603774	0.224489796	0.132075472	0.122807018	0.122807018	0.090909091	0.05	0.083333333	0.188679245	0.127272727	0.111111111	0.061538462	0.132075472	0.214285714	0.189655172	0.126984127	0.126984127	0.123076923	0.09375	0.09375	0.107142857	0.132075472	0.372881356	0.422222222	0.265625	0.557692308	0.396551724	0.070422535	0.206349206	0.123076923	0.8	0.070422535	0.206349206	0.128571429	0.517857143	0.344262295	0.257575758	0.438596491	0.409836066	0.406779661
0.016949153	0	0	0.050847458	0	0.015873016	0	0.033333333	0.075757576	0.171875	0.059701493	0.071428571	0.071428571	0.082191781	0.067567568	0.102941176	0.147058824	0.052631579	0.04	0.084507042	0.164383562	0.166666667	0.086956522	0.064102564	0.05	0.075	0.102564103	0.086419753	0.103896104	0.103896104	0.1	0.071428571	0.297297297	0.179104478	0.170731707	0.156626506	0.391304348	0.181818182	0.083333333	0.073170732	0.2	0.181818182	0.083333333	0.119047619	0.19047619	0.141176471	0.306666667	0.227848101	0.202380952	0.209876543
0.018867925	0.037735849	0.018867925	0.018181818	0.074074074	0.054545455	0.018181818	0.018181818	0.048387097	0.045454545	0.015625	0.095238095	0.112903226	0.073529412	0.106060606	0.078125	0.058823529	0.104477612	0.125	0.126984127	0.112676056	0.114285714	0.045454545	0.115942029	0.130434783	0.126760563	0.15942029	0.205882353	0.039473684	0.039473684	0.059701493	0.078125	0.058823529	0.042857143	0.097560976	0.084337349	0.071428571	0.0625	0.08974359	0.138888889	0.125	0.0625	0.08974359	0.128205128	0.105882353	0.12345679	0.057471264	0.096385542	0.079545455	0.135802469
0	0.037037037	0.018518519	0	0.017241379	0.072727273	0	0.036363636	0.1	0.09375	0.03125	0.166666667	0.09375	0.104477612	0.104477612	0.076923077	0.073529412	0.071428571	0.177419355	0.074626866	0.126760563	0.082191781	0.09375	0.2	0.179104478	0.14084507	0.109589041	0.121621622	0.095890411	0.095890411	0.058823529	0.09375	0.166666667	0.174603175	0.181818182	0.263888889	0.197368421	0.102564103	0.194444444	0.106666667	0.378787879	0.102564103	0.194444444	0.098765432	0.25	0.260273973	0.17721519	0.226666667	0.28	0.207792208
0	0.019230769	0.019607843	0	0.018181818	0.056603774	0	0.038461538	0.086206897	0.080645161	0.05	0.196428571	0.116666667	0.109375	0.126984127	0.080645161	0.044776119	0.074626866	0.147540984	0.131147541	0.1	0.070422535	0.080645161	0.19047619	0.151515152	0.098591549	0.098591549	0.111111111	0.084507042	0.084507042	0.078125	0.13559322	0.275362319	0.314814815	0.313432836	0.396825397	0.257142857	0.064102564	0.152777778	0.142857143	0.353846154	0.064102564	0.152777778	0.102564103	0.277777778	0.271428571	0.267605634	0.289855072	0.388059701	0.267605634
0.016949153	0.016666667	0	0.016393443	0.015873016	0.049180328	0	0.050847458	0.075757576	0.086956522	0.044117647	0.102941176	0.102941176	0.196969697	0.082191781	0.086956522	0.054054054	0.066666667	0.098591549	0.115942029	0.103896104	0.076923077	0.119402985	0.092105263	0.090909091	0.211267606	0.116883117	0.113924051	0.08974359	0.08974359	0.084507042	0.119402985	0.263157895	0.253968254	0.315068493	0.28	0.230769231	0.083333333	0.096385542	0.128205128	0.263157895	0.083333333	0.096385542	0.119047619	0.408450704	0.168674699	0.256410256	0.243589744	0.278481013	0.240506329
0.018518519	0.037037037	0.018518519	0.017857143	0.072727273	0.072727273	0.017857143	0.017857143	0.047619048	0.044776119	0.03125	0.076923077	0.111111111	0.088235294	0.088235294	0.060606061	0.057971014	0.102941176	0.089552239	0.125	0.095890411	0.144927536	0.060606061	0.114285714	0.144927536	0.125	0.109589041	0.185714286	0.052631579	0.052631579	0.058823529	0.060606061	0.058139535	0.042253521	0.070588235	0.083333333	0.070588235	0.075	0.088607595	0.121621622	0.12345679	0.075	0.088607595	0.1125	0.104651163	0.12195122	0.056818182	0.095238095	0.078651685	0.148148148
0.03030303	0	0	0.090909091	0	0.027027027	0.028571429	0.028571429	0.071428571	0.225	0.022727273	0.065217391	0.065217391	0.081632653	0.06	0.088888889	0.238095238	0.058823529	0.06122449	0.108695652	0.229166667	0.208333333	0.088888889	0.075471698	0.054545455	0.090909091	0.111111111	0.127272727	0.072727273	0.072727273	0.108695652	0.065217391	0.489361702	0.23255814	0.206896552	0.206896552	0.346153846	0.203703704	0.06557377	0.068965517	0.166666667	0.203703704	0.06557377	0.114754098	0.174603175	0.203389831	0.469387755	0.183333333	0.229508197	0.220338983
0	0.016949153	0.017241379	0	0.016129032	0.05	0	0.033898305	0.076923077	0.072463768	0.044776119	0.174603175	0.104477612	0.098591549	0.083333333	0.088235294	0.040540541	0.067567568	0.149253731	0.085714286	0.090909091	0.092105263	0.104477612	0.171428571	0.185714286	0.103896104	0.118421053	0.101265823	0.090909091	0.090909091	0.070422535	0.104477612	0.1875	0.2	0.1875	0.283783784	0.202531646	0.071428571	0.168831169	0.101265823	0.397058824	0.071428571	0.168831169	0.107142857	0.253164557	0.263157895	0.182926829	0.246753247	0.298701299	0.2125
0	0.016949153	0.017241379	0	0.016129032	0.05	0	0.033898305	0.076923077	0.072463768	0.044776119	0.174603175	0.104477612	0.098591549	0.083333333	0.088235294	0.040540541	0.067567568	0.149253731	0.085714286	0.090909091	0.092105263	0.104477612	0.171428571	0.185714286	0.103896104	0.118421053	0.101265823	0.090909091	0.090909091	0.070422535	0.104477612	0.1875	0.2	0.1875	0.283783784	0.202531646	0.071428571	0.168831169	0.101265823	0.397058824	0.071428571	0.168831169	0.107142857	0.253164557	0.263157895	0.182926829	0.246753247	0.298701299	0.2125
0.03030303	0.029411765	0	0.090909091	0	0.085714286	0	0.028571429	0.097560976	0.225	0.046511628	0.088888889	0.065217391	0.104166667	0.104166667	0.113636364	0.238095238	0.08	0.083333333	0.108695652	0.255319149	0.208333333	0.088888889	0.117647059	0.074074074	0.132075472	0.111111111	0.127272727	0.113207547	0.113207547	0.108695652	0.065217391	0.320754717	0.177777778	0.147540984	0.147540984	0.489361702	0.25	0.120689655	0.087719298	0.186440678	0.25	0.120689655	0.133333333	0.213114754	0.163934426	0.285714286	0.203389831	0.171875	0.220338983
0.021276596	0.020833333	0.021276596	0.063829787	0.019607843	0.083333333	0.020408163	0.020408163	0.053571429	0.166666667	0.017241379	0.166666667	0.086206897	0.098360656	0.063492063	0.06779661	0.178571429	0.0625	0.178571429	0.101694915	0.216666667	0.180327869	0.105263158	0.183333333	0.161290323	0.104477612	0.121212121	0.169230769	0.057971014	0.057971014	0.083333333	0.086206897	0.4	0.196428571	0.183098592	0.4	0.292307692	0.161764706	0.161764706	0.085714286	0.272727273	0.161764706	0.161764706	0.123287671	0.205479452	0.393442623	0.365079365	0.180555556	0.412698413	0.211267606
0.022727273	0	0	0.068181818	0	0.042553191	0	0.02173913	0.056603774	0.176470588	0.037037037	0.071428571	0.052631579	0.066666667	0.049180328	0.071428571	0.188679245	0.048387097	0.06779661	0.087719298	0.186440678	0.169491525	0.071428571	0.079365079	0.061538462	0.075757576	0.075757576	0.123076923	0.076923077	0.076923077	0.087719298	0.052631579	0.472727273	0.185185185	0.125	0.208955224	0.5	0.1875	0.085714286	0.057971014	0.208955224	0.1875	0.085714286	0.097222222	0.214285714	0.223880597	0.360655738	0.223880597	0.194444444	0.257575758
0.021276596	0	0	0.063829787	0	0.04	0	0.020408163	0.072727273	0.188679245	0.053571429	0.06779661	0.05	0.063492063	0.046875	0.06779661	0.222222222	0.0625	0.064516129	0.083333333	0.177419355	0.285714286	0.105263158	0.092307692	0.125	0.072463768	0.072463768	0.101449275	0.089552239	0.089552239	0.083333333	0.05	0.272727273	0.155172414	0.105263158	0.166666667	0.448275862	0.196969697	0.112676056	0.055555556	0.183098592	0.196969697	0.112676056	0.093333333	0.189189189	0.180555556	0.246376812	0.197183099	0.186666667	0.228571429
0.018181818	0.036363636	0.018181818	0.054545455	0.052631579	0.071428571	0.01754386	0.01754386	0.030769231	0.109375	0.030769231	0.092307692	0.092307692	0.086956522	0.071428571	0.044117647	0.104477612	0.101449275	0.088235294	0.073529412	0.157142857	0.176470588	0.044117647	0.112676056	0.142857143	0.093333333	0.093333333	0.135135135	0.051948052	0.051948052	0.057971014	0.059701493	0.15	0.056338028	0.082352941	0.108433735	0.135802469	0.12987013	0.101265823	0.090909091	0.135802469	0.12987013	0.101265823	0.111111111	0.103448276	0.134146341	0.160493827	0.081395349	0.141176471	0.105882353
0.017857143	0.035714286	0.017857143	0.053571429	0.016666667	0.089285714	0	0.017241379	0.0625	0.142857143	0.03030303	0.142857143	0.074626866	0.101449275	0.070422535	0.058823529	0.153846154	0.069444444	0.153846154	0.072463768	0.205882353	0.157142857	0.107692308	0.176470588	0.14084507	0.121621622	0.121621622	0.133333333	0.078947368	0.078947368	0.088235294	0.074626866	0.273972603	0.169230769	0.1625	0.328571429	0.388059701	0.189189189	0.173333333	0.08974359	0.291666667	0.189189189	0.173333333	0.12345679	0.243589744	0.362318841	0.25	0.205128205	0.342465753	0.217948718
0.019230769	0.018867925	0.019230769	0.057692308	0.017857143	0.075471698	0	0.018518519	0.049180328	0.152542373	0.032258065	0.152542373	0.096774194	0.090909091	0.058823529	0.0625	0.163934426	0.057971014	0.163934426	0.076923077	0.2	0.166666667	0.096774194	0.169230769	0.149253731	0.097222222	0.097222222	0.14084507	0.068493151	0.068493151	0.076923077	0.079365079	0.328358209	0.180327869	0.126582278	0.412698413	0.459016393	0.166666667	0.166666667	0.08	0.328358209	0.166666667	0.166666667	0.115384615	0.256756757	0.451612903	0.263888889	0.232876712	0.362318841	0.246575342
0.019230769	0.018867925	0.019230769	0.057692308	0.017857143	0.075471698	0	0.018518519	0.049180328	0.152542373	0.032258065	0.152542373	0.096774194	0.090909091	0.058823529	0.0625	0.163934426	0.057971014	0.163934426	0.076923077	0.2	0.166666667	0.096774194	0.169230769	0.149253731	0.097222222	0.097222222	0.14084507	0.068493151	0.068493151	0.076923077	0.079365079	0.328358209	0.180327869	0.126582278	0.412698413	0.459016393	0.166666667	0.166666667	0.08	0.328358209	0.166666667	0.166666667	0.115384615	0.256756757	0.451612903	0.263888889	0.232876712	0.362318841	0.246575342
0	0.022222222	0.022727273	0	0.020833333	0.065217391	0	0.044444444	0.098039216	0.090909091	0.056603774	0.224489796	0.132075472	0.122807018	0.122807018	0.090909091	0.05	0.083333333	0.188679245	0.127272727	0.111111111	0.061538462	0.132075472	0.214285714	0.189655172	0.126984127	0.126984127	0.123076923	0.09375	0.09375	0.107142857	0.132075472	0.372881356	0.422222222	0.265625	0.557692308	0.396551724	0.070422535	0.206349206	0.123076923	0.8	0.070422535	0.206349206	0.128571429	0.517857143	0.344262295	0.257575758	0.438596491	0.409836066	0.406779661
0.018867925	0.018518519	0.018867925	0.056603774	0.01754386	0.01754386	0.018181818	0.037037037	0.083333333	0.15	0.031746032	0.078125	0.095238095	0.106060606	0.123076923	0.112903226	0.107692308	0.072463768	0.043478261	0.109375	0.144927536	0.164179104	0.112903226	0.084507042	0.098591549	0.111111111	0.126760563	0.108108108	0.097222222	0.097222222	0.109375	0.095238095	0.285714286	0.25862069	0.267605634	0.216216216	0.304347826	0.148648649	0.075949367	0.108108108	0.232876712	0.148648649	0.075949367	0.157894737	0.253333333	0.12345679	0.314285714	0.263888889	0.25	0.243243243
0.01754386	0.017241379	0.01754386	0.052631579	0	0.033333333	0.016949153	0.034482759	0.095238095	0.158730159	0.045454545	0.123076923	0.106060606	0.1	0.084507042	0.106060606	0.134328358	0.083333333	0.085714286	0.119402985	0.152777778	0.138888889	0.123076923	0.094594595	0.093333333	0.090909091	0.105263158	0.131578947	0.121621622	0.121621622	0.102941176	0.089552239	0.160493827	0.1	0.08045977	0.105882353	0.175	0.155844156	0.1125	0.102564103	0.13253012	0.155844156	0.1125	0.12195122	0.113636364	0.117647059	0.156626506	0.144578313	0.112359551	0.142857143
0.020833333	0.020408163	0	0.02	0.019230769	0.081632653	0	0.0625	0.090909091	0.103448276	0.052631579	0.142857143	0.122807018	0.236363636	0.114754098	0.122807018	0.063492063	0.078125	0.116666667	0.137931034	0.121212121	0.073529412	0.142857143	0.125	0.123076923	0.25	0.153846154	0.132352941	0.088235294	0.088235294	0.137931034	0.142857143	0.370967742	0.387755102	0.287878788	0.416666667	0.393442623	0.081081081	0.126760563	0.149253731	0.517857143	0.081081081	0.126760563	0.152777778	0.816326531	0.246376812	0.260869565	0.433333333	0.304347826	0.403225806
0.035714286	0.017241379	0	0.034482759	0.068965517	0.033333333	0.016949153	0.052631579	0.131147541	0.140625	0.045454545	0.158730159	0.177419355	0.149253731	0.184615385	0.216666667	0.085714286	0.130434783	0.085714286	0.136363636	0.169014085	0.108108108	0.123076923	0.173913043	0.093333333	0.2	0.217391304	0.162162162	0.152777778	0.152777778	0.315789474	0.140625	0.175	0.166666667	0.446153846	0.175	0.205128205	0.141025641	0.141025641	0.211267606	0.220779221	0.141025641	0.141025641	0.393939394	0.256410256	0.172839506	0.2	0.266666667	0.207317073	0.185185185
0.01754386	0.017241379	0	0.016949153	0.016393443	0.050847458	0	0.052631579	0.095238095	0.106060606	0.029850746	0.106060606	0.089552239	0.184615385	0.1	0.106060606	0.085714286	0.068493151	0.117647059	0.086956522	0.136986301	0.093333333	0.106060606	0.125	0.123287671	0.235294118	0.135135135	0.131578947	0.092105263	0.092105263	0.086956522	0.106060606	0.160493827	0.149253731	0.205128205	0.189873418	0.189873418	0.1125	0.126582278	0.131578947	0.236842105	0.1125	0.126582278	0.12195122	0.4	0.1875	0.185185185	0.217948718	0.207317073	0.2
0.018867925	0	0.018867925	0.056603774	0.035714286	0.01754386	0	0.037037037	0.101694915	0.189655172	0.031746032	0.095238095	0.131147541	0.123076923	0.106060606	0.095238095	0.161290323	0.057142857	0.058823529	0.109375	0.215384615	0.164179104	0.095238095	0.115942029	0.068493151	0.126760563	0.142857143	0.154929577	0.097222222	0.097222222	0.109375	0.095238095	0.343283582	0.25862069	0.304347826	0.216216216	0.323529412	0.164383562	0.08974359	0.123287671	0.216216216	0.164383562	0.08974359	0.173333333	0.220779221	0.12345679	0.352941176	0.246575342	0.233766234	0.243243243
0.018181818	0.017857143	0.018181818	0.054545455	0	0.034482759	0	0.035714286	0.098360656	0.14516129	0.030769231	0.126984127	0.092307692	0.119402985	0.102941176	0.092307692	0.121212121	0.04109589	0.104477612	0.106060606	0.14084507	0.111111111	0.092307692	0.097222222	0.095890411	0.093333333	0.078947368	0.135135135	0.065789474	0.065789474	0.106060606	0.109375	0.15	0.086956522	0.095238095	0.135802469	0.12195122	0.115384615	0.101265823	0.105263158	0.12195122	0.115384615	0.101265823	0.111111111	0.103448276	0.120481928	0.13253012	0.094117647	0.127906977	0.105882353
0.020833333	0.020408163	0	0.0625	0	0.06	0.02	0.02	0.071428571	0.163636364	0.034482759	0.066666667	0.049180328	0.079365079	0.0625	0.066666667	0.175438596	0.061538462	0.063492063	0.081967213	0.193548387	0.158730159	0.084745763	0.090909091	0.057971014	0.102941176	0.102941176	0.115942029	0.088235294	0.088235294	0.1	0.049180328	0.370967742	0.192982456	0.164383562	0.164383562	0.440677966	0.212121212	0.095890411	0.069444444	0.197183099	0.212121212	0.095890411	0.106666667	0.219178082	0.194444444	0.338461538	0.211267606	0.184210526	0.242857143
0.019230769	0.038461538	0.019230769	0.057692308	0.055555556	0.055555556	0.018518519	0.018518519	0.032258065	0.114754098	0.032258065	0.079365079	0.114754098	0.074626866	0.090909091	0.046153846	0.109375	0.106060606	0.092307692	0.060606061	0.164179104	0.132352941	0.046153846	0.117647059	0.1	0.112676056	0.112676056	0.14084507	0.04	0.04	0.060606061	0.0625	0.098765432	0.043478261	0.098765432	0.085365854	0.1125	0.105263158	0.090909091	0.109589041	0.1125	0.105263158	0.090909091	0.12987013	0.094117647	0.111111111	0.12345679	0.071428571	0.119047619	0.083333333
0.019230769	0.018867925	0	0.057692308	0	0.055555556	0	0.037735849	0.084745763	0.172413793	0.049180328	0.0625	0.0625	0.090909091	0.090909091	0.096774194	0.163934426	0.073529412	0.044117647	0.09375	0.2	0.184615385	0.096774194	0.085714286	0.069444444	0.112676056	0.112676056	0.109589041	0.130434783	0.130434783	0.09375	0.0625	0.271428571	0.161290323	0.171052632	0.141025641	0.390625	0.235294118	0.12	0.08	0.171052632	0.235294118	0.12	0.115384615	0.192307692	0.111111111	0.281690141	0.2	0.175	0.197368421
0	0.01754386	0.017857143	0	0.016666667	0.051724138	0	0.035087719	0.079365079	0.074626866	0.03030303	0.180327869	0.125	0.101449275	0.085714286	0.058823529	0.041666667	0.069444444	0.153846154	0.072463768	0.138888889	0.08	0.090909091	0.25	0.191176471	0.169014085	0.136986301	0.148648649	0.093333333	0.093333333	0.057142857	0.107692308	0.134146341	0.151515152	0.17721519	0.24	0.1625	0.086419753	0.205479452	0.148648649	0.347826087	0.086419753	0.205479452	0.12345679	0.2125	0.220779221	0.130952381	0.189873418	0.240506329	0.172839506
0.018181818	0.017857143	0	0.01754386	0.016949153	0.052631579	0	0.054545455	0.080645161	0.092307692	0.063492063	0.109375	0.109375	0.209677419	0.119402985	0.092307692	0.057142857	0.070422535	0.072463768	0.123076923	0.109589041	0.081081081	0.109375	0.112676056	0.081081081	0.188405797	0.108108108	0.105263158	0.08	0.08	0.089552239	0.14516129	0.260273973	0.271186441	0.314285714	0.295774648	0.243243243	0.074074074	0.0875	0.150684932	0.260273973	0.074074074	0.0875	0.111111111	0.352112676	0.192307692	0.27027027	0.256756757	0.293333333	0.236842105
0.019230769	0.018867925	0.019230769	0.057692308	0	0.036363636	0	0.037735849	0.084745763	0.172413793	0.049180328	0.079365079	0.0625	0.074626866	0.074626866	0.079365079	0.163934426	0.057971014	0.059701493	0.09375	0.2	0.166666667	0.079365079	0.117647059	0.069444444	0.097222222	0.097222222	0.125	0.114285714	0.114285714	0.09375	0.079365079	0.289855072	0.161290323	0.171052632	0.171052632	0.390625	0.217391304	0.12	0.094594595	0.186666667	0.217391304	0.12	0.12987013	0.17721519	0.168831169	0.3	0.2	0.205128205	0.22972973
0.018181818	0.017857143	0	0.01754386	0.016949153	0.052631579	0	0.054545455	0.080645161	0.092307692	0.063492063	0.109375	0.109375	0.209677419	0.119402985	0.092307692	0.057142857	0.070422535	0.072463768	0.123076923	0.109589041	0.081081081	0.109375	0.112676056	0.081081081	0.188405797	0.108108108	0.105263158	0.08	0.08	0.089552239	0.14516129	0.260273973	0.271186441	0.314285714	0.295774648	0.243243243	0.074074074	0.0875	0.150684932	0.260273973	0.074074074	0.0875	0.111111111	0.352112676	0.192307692	0.27027027	0.256756757	0.293333333	0.236842105
0	0.037735849	0.018867925	0	0.01754386	0.094339623	0	0.037037037	0.083333333	0.061538462	0.031746032	0.169491525	0.095238095	0.106060606	0.106060606	0.078125	0.043478261	0.088235294	0.161290323	0.092307692	0.112676056	0.098591549	0.112903226	0.203125	0.21875	0.142857143	0.126760563	0.123287671	0.112676056	0.112676056	0.059701493	0.095238095	0.153846154	0.177419355	0.184210526	0.267605634	0.184210526	0.103896104	0.214285714	0.108108108	0.384615385	0.103896104	0.214285714	0.1	0.253333333	0.22972973	0.15	0.213333333	0.266666667	0.194805195
0.035714286	0.017241379	0	0.052631579	0.016393443	0.016393443	0.016949153	0.034482759	0.078125	0.158730159	0.045454545	0.073529412	0.089552239	0.1	0.115942029	0.106060606	0.117647059	0.054054054	0.070422535	0.119402985	0.152777778	0.108108108	0.089552239	0.094594595	0.051282051	0.12	0.105263158	0.102564103	0.077922078	0.077922078	0.119402985	0.073529412	0.287671233	0.262295082	0.323943662	0.220779221	0.305555556	0.126582278	0.05952381	0.102564103	0.236842105	0.126582278	0.05952381	0.15	0.272727273	0.144578313	0.352112676	0.283783784	0.285714286	0.246753247
0.02173913	0.043478261	0.02173913	0.065217391	0.02	0.108695652	0	0.020833333	0.074074074	0.169811321	0.035714286	0.169811321	0.087719298	0.118644068	0.1	0.087719298	0.181818182	0.080645161	0.181818182	0.103448276	0.24137931	0.183333333	0.107142857	0.206896552	0.183333333	0.158730159	0.140625	0.153846154	0.090909091	0.090909091	0.084745763	0.087719298	0.257575758	0.137931034	0.136986301	0.23880597	0.383333333	0.2	0.2	0.102941176	0.383333333	0.2	0.2	0.14084507	0.260869565	0.253731343	0.25	0.2	0.275362319	0.197183099
0.016393443	0.016129032	0.016393443	0.049180328	0.047619048	0.03125	0.015873016	0.049180328	0.106060606	0.184615385	0.028169014	0.115942029	0.149253731	0.14084507	0.125	0.1	0.142857143	0.064935065	0.066666667	0.128571429	0.208333333	0.162162162	0.1	0.118421053	0.075	0.128205128	0.142857143	0.184210526	0.0875	0.0875	0.112676056	0.115942029	0.306666667	0.227272727	0.289473684	0.209876543	0.289473684	0.148148148	0.094117647	0.139240506	0.209876543	0.148148148	0.094117647	0.2	0.214285714	0.112359551	0.351351351	0.222222222	0.256097561	0.219512195
0.03030303	0	0	0.090909091	0	0.027027027	0	0.028571429	0.071428571	0.225	0.022727273	0.065217391	0.065217391	0.081632653	0.081632653	0.088888889	0.238095238	0.058823529	0.06122449	0.108695652	0.229166667	0.208333333	0.088888889	0.075471698	0.054545455	0.090909091	0.090909091	0.127272727	0.072727273	0.072727273	0.108695652	0.065217391	0.590909091	0.23255814	0.166666667	0.25	0.428571429	0.203703704	0.083333333	0.068965517	0.228070175	0.203703704	0.083333333	0.114754098	0.233333333	0.224137931	0.469387755	0.245614035	0.229508197	0.285714286
0.017241379	0.034482759	0.017241379	0.051724138	0.016129032	0.086206897	0	0.016666667	0.044776119	0.15625	0.029411765	0.104477612	0.057142857	0.098591549	0.098591549	0.057142857	0.166666667	0.053333333	0.115942029	0.085714286	0.166666667	0.152777778	0.057142857	0.108108108	0.092105263	0.118421053	0.075949367	0.115384615	0.076923077	0.076923077	0.070422535	0.057142857	0.233766234	0.130434783	0.172839506	0.172839506	0.357142857	0.168831169	0.139240506	0.06097561	0.202531646	0.168831169	0.139240506	0.094117647	0.192771084	0.215189873	0.25974026	0.170731707	0.219512195	0.197530864
0	0.028571429	0.029411765	0	0.026315789	0.083333333	0	0.027777778	0.069767442	0.063829787	0.022222222	0.219512195	0.111111111	0.102040816	0.08	0.063829787	0.06	0.078431373	0.23255814	0.083333333	0.111111111	0.072727273	0.111111111	0.234042553	0.204081633	0.109090909	0.12962963	0.145454545	0.071428571	0.071428571	0.06122449	0.111111111	0.203389831	0.227272727	0.224137931	0.479166667	0.183333333	0.064516129	0.2	0.105263158	0.339622642	0.064516129	0.2	0.095238095	0.229508197	0.469387755	0.177419355	0.2	0.433962264	0.196721311
0.017857143	0.035714286	0.017857143	0.053571429	0.016666667	0.089285714	0.017241379	0.017241379	0.046153846	0.142857143	0.014925373	0.142857143	0.074626866	0.101449275	0.070422535	0.058823529	0.153846154	0.054794521	0.153846154	0.088235294	0.188405797	0.157142857	0.107692308	0.15942029	0.157142857	0.121621622	0.121621622	0.133333333	0.051282051	0.051282051	0.088235294	0.074626866	0.328571429	0.169230769	0.148148148	0.256756757	0.309859155	0.157894737	0.142857143	0.075949367	0.388059701	0.157894737	0.142857143	0.109756098	0.276315789	0.287671233	0.319444444	0.220779221	0.289473684	0.233766234
0.018867925	0.018518519	0.018867925	0.056603774	0.01754386	0.074074074	0	0.018181818	0.048387097	0.15	0.048387097	0.169491525	0.078125	0.089552239	0.057971014	0.061538462	0.161290323	0.072463768	0.2	0.075757576	0.196969697	0.21875	0.095238095	0.149253731	0.258064516	0.111111111	0.095890411	0.123287671	0.067567568	0.067567568	0.075757576	0.078125	0.25	0.140625	0.111111111	0.25	0.40625	0.164383562	0.164383562	0.093333333	0.285714286	0.164383562	0.164383562	0.113924051	0.236842105	0.263888889	0.226666667	0.197368421	0.266666667	0.210526316
0	0.036363636	0.018181818	0.01754386	0.052631579	0.071428571	0.01754386	0.01754386	0.030769231	0.059701493	0.030769231	0.109375	0.092307692	0.071428571	0.086956522	0.028985507	0.057142857	0.085714286	0.104477612	0.057971014	0.109589041	0.126760563	0.028985507	0.128571429	0.15942029	0.078947368	0.078947368	0.105263158	0.038461538	0.038461538	0.028169014	0.059701493	0.12195122	0.071428571	0.082352941	0.12195122	0.108433735	0.074074074	0.101265823	0.090909091	0.15	0.074074074	0.101265823	0.071428571	0.103448276	0.1625	0.119047619	0.081395349	0.141176471	0.119047619
0.018181818	0.036363636	0.018181818	0.054545455	0.052631579	0.071428571	0.01754386	0.01754386	0.030769231	0.092307692	0.030769231	0.109375	0.109375	0.071428571	0.102941176	0.044117647	0.088235294	0.101449275	0.121212121	0.057971014	0.14084507	0.111111111	0.044117647	0.144927536	0.126760563	0.108108108	0.108108108	0.135135135	0.025316456	0.025316456	0.042857143	0.059701493	0.095238095	0.056338028	0.095238095	0.108433735	0.108433735	0.074074074	0.101265823	0.105263158	0.135802469	0.074074074	0.101265823	0.111111111	0.103448276	0.148148148	0.105882353	0.081395349	0.141176471	0.105882353
0	0.018867925	0.039215686	0	0.017857143	0.055555556	0	0.037735849	0.084745763	0.096774194	0.049180328	0.214285714	0.152542373	0.142857143	0.107692308	0.079365079	0.059701493	0.057971014	0.14516129	0.111111111	0.147058824	0.084507042	0.096774194	0.206349206	0.149253731	0.128571429	0.144927536	0.157142857	0.098591549	0.098591549	0.076923077	0.133333333	0.253521127	0.285714286	0.289855072	0.348484848	0.271428571	0.105263158	0.183098592	0.14084507	0.348484848	0.105263158	0.183098592	0.144736842	0.273972603	0.216216216	0.246575342	0.285714286	0.342857143	0.281690141
0.018518519	0.018181818	0.018518519	0.055555556	0.017241379	0.072727273	0	0.017857143	0.064516129	0.166666667	0.03125	0.147540984	0.076923077	0.088235294	0.057142857	0.060606061	0.196721311	0.071428571	0.158730159	0.090909091	0.176470588	0.274193548	0.129032258	0.181818182	0.234375	0.109589041	0.109589041	0.136986301	0.066666667	0.066666667	0.090909091	0.076923077	0.22972973	0.138461538	0.109756098	0.263888889	0.281690141	0.146666667	0.178082192	0.077922078	0.4	0.146666667	0.178082192	0.126582278	0.266666667	0.277777778	0.207792208	0.210526316	0.28	0.207792208
0.022727273	0	0	0.068181818	0	0.042553191	0	0.02173913	0.056603774	0.176470588	0.037037037	0.071428571	0.052631579	0.066666667	0.049180328	0.071428571	0.188679245	0.048387097	0.06779661	0.087719298	0.186440678	0.169491525	0.071428571	0.079365079	0.061538462	0.075757576	0.075757576	0.123076923	0.076923077	0.076923077	0.087719298	0.052631579	0.472727273	0.185185185	0.125	0.208955224	0.5	0.1875	0.085714286	0.057971014	0.208955224	0.1875	0.085714286	0.097222222	0.214285714	0.223880597	0.360655738	0.223880597	0.194444444	0.257575758
0.018181818	0.017857143	0	0.054545455	0.016949153	0.071428571	0	0.035714286	0.046875	0.14516129	0.030769231	0.092307692	0.075757576	0.171875	0.056338028	0.059701493	0.15625	0.055555556	0.104477612	0.073529412	0.191176471	0.15942029	0.092307692	0.097222222	0.095890411	0.205882353	0.093333333	0.135135135	0.08	0.08	0.073529412	0.092307692	0.314285714	0.171875	0.135802469	0.260273973	0.4375	0.16	0.101265823	0.105263158	0.243243243	0.16	0.101265823	0.111111111	0.371428571	0.291666667	0.253333333	0.207792208	0.243589744	0.236842105
0.019230769	0.018867925	0.019230769	0.057692308	0.017857143	0.075471698	0	0.018518519	0.049180328	0.152542373	0.015873016	0.152542373	0.079365079	0.090909091	0.058823529	0.0625	0.163934426	0.057971014	0.163934426	0.09375	0.2	0.166666667	0.096774194	0.169230769	0.166666667	0.112676056	0.112676056	0.157142857	0.054054054	0.054054054	0.09375	0.079365079	0.412698413	0.161290323	0.126582278	0.308823529	0.328358209	0.150684932	0.150684932	0.08	0.435483871	0.150684932	0.150684932	0.12987013	0.291666667	0.323529412	0.31884058	0.232876712	0.287671233	0.246575342
0.016949153	0.016666667	0	0.016393443	0.015873016	0.049180328	0	0.050847458	0.075757576	0.086956522	0.028985507	0.102941176	0.119402985	0.196969697	0.082191781	0.086956522	0.054054054	0.066666667	0.083333333	0.084507042	0.148648649	0.090909091	0.102941176	0.152777778	0.12	0.28358209	0.162162162	0.157894737	0.08974359	0.08974359	0.084507042	0.119402985	0.129411765	0.128571429	0.2	0.156626506	0.156626506	0.096385542	0.12345679	0.173333333	0.2	0.096385542	0.12345679	0.146341463	0.369863014	0.141176471	0.139534884	0.182926829	0.16091954	0.166666667
0.016949153	0.051724138	0.016949153	0.050847458	0.032258065	0.084745763	0.016393443	0.016393443	0.044117647	0.136363636	0.028985507	0.102941176	0.071428571	0.082191781	0.128571429	0.071428571	0.147058824	0.081081081	0.098591549	0.084507042	0.180555556	0.217391304	0.071428571	0.121621622	0.150684932	0.116883117	0.102564103	0.128205128	0.075949367	0.075949367	0.069444444	0.056338028	0.230769231	0.128571429	0.170731707	0.156626506	0.352112676	0.197368421	0.1375	0.073170732	0.2	0.197368421	0.1375	0.105882353	0.176470588	0.154761905	0.256410256	0.168674699	0.202380952	0.180722892
0.01754386	0	0	0.052631579	0	0.016393443	0	0.016949153	0.045454545	0.140625	0.045454545	0.042857143	0.042857143	0.054794521	0.040540541	0.057971014	0.151515152	0.054054054	0.055555556	0.056338028	0.152777778	0.154929577	0.073529412	0.051948052	0.051282051	0.063291139	0.090909091	0.075	0.077922078	0.077922078	0.071428571	0.042857143	0.27027027	0.149253731	0.160493827	0.13253012	0.362318841	0.171052632	0.072289157	0.048780488	0.160493827	0.171052632	0.072289157	0.108433735	0.180722892	0.144578313	0.28	0.1875	0.178571429	0.185185185
0	0.016666667	0.016949153	0.016393443	0.015873016	0.049180328	0.016393443	0.033333333	0.092307692	0.102941176	0.044117647	0.171875	0.119402985	0.097222222	0.112676056	0.086956522	0.083333333	0.095890411	0.130434783	0.115942029	0.118421053	0.105263158	0.102941176	0.136986301	0.135135135	0.088607595	0.102564103	0.113924051	0.103896104	0.103896104	0.069444444	0.102941176	0.142857143	0.128571429	0.103448276	0.156626506	0.156626506	0.096385542	0.1375	0.113924051	0.185185185	0.096385542	0.1375	0.093023256	0.136363636	0.168674699	0.126436782	0.154761905	0.147727273	0.166666667
0.03030303	0.029411765	0	0.090909091	0	0.085714286	0	0.028571429	0.097560976	0.225	0.046511628	0.088888889	0.065217391	0.104166667	0.104166667	0.113636364	0.238095238	0.08	0.083333333	0.108695652	0.255319149	0.208333333	0.088888889	0.117647059	0.074074074	0.132075472	0.111111111	0.127272727	0.113207547	0.113207547	0.108695652	0.065217391	0.320754717	0.177777778	0.147540984	0.147540984	0.489361702	0.25	0.120689655	0.087719298	0.186440678	0.25	0.120689655	0.133333333	0.213114754	0.163934426	0.285714286	0.203389831	0.171875	0.220338983
0.035087719	0.016949153	0.017241379	0.051724138	0.016129032	0.016129032	0.016666667	0.033898305	0.076923077	0.138461538	0.044776119	0.072463768	0.088235294	0.098591549	0.114285714	0.121212121	0.1	0.067567568	0.040540541	0.101449275	0.150684932	0.152777778	0.104477612	0.093333333	0.092105263	0.118421053	0.133333333	0.101265823	0.090909091	0.090909091	0.117647059	0.088235294	0.301369863	0.258064516	0.283783784	0.217948718	0.338028169	0.153846154	0.071428571	0.115384615	0.233766234	0.153846154	0.071428571	0.1625	0.269230769	0.129411765	0.385714286	0.28	0.298701299	0.25974026
0.020833333	0.020408163	0	0.0625	0	0.06	0.02	0.02	0.071428571	0.163636364	0.034482759	0.066666667	0.049180328	0.079365079	0.0625	0.066666667	0.175438596	0.061538462	0.063492063	0.081967213	0.193548387	0.158730159	0.084745763	0.090909091	0.057971014	0.102941176	0.102941176	0.115942029	0.088235294	0.088235294	0.1	0.049180328	0.370967742	0.192982456	0.164383562	0.164383562	0.440677966	0.212121212	0.095890411	0.069444444	0.197183099	0.212121212	0.095890411	0.106666667	0.219178082	0.194444444	0.338461538	0.211267606	0.184210526	0.242857143
0.01754386	0	0	0.052631579	0	0.016393443	0	0.016949153	0.045454545	0.140625	0.045454545	0.042857143	0.042857143	0.054794521	0.040540541	0.057971014	0.151515152	0.054054054	0.055555556	0.056338028	0.152777778	0.154929577	0.073529412	0.051948052	0.051282051	0.063291139	0.090909091	0.075	0.077922078	0.077922078	0.071428571	0.042857143	0.27027027	0.149253731	0.160493827	0.13253012	0.362318841	0.171052632	0.072289157	0.048780488	0.160493827	0.171052632	0.072289157	0.108433735	0.180722892	0.144578313	0.28	0.1875	0.178571429	0.185185185
0	0.019230769	0.019607843	0	0.018181818	0.056603774	0	0.038461538	0.086206897	0.063492063	0.032786885	0.175438596	0.098360656	0.092307692	0.092307692	0.063492063	0.044776119	0.074626866	0.166666667	0.078125	0.115942029	0.085714286	0.098360656	0.229508197	0.206349206	0.130434783	0.114285714	0.126760563	0.1	0.1	0.061538462	0.116666667	0.173333333	0.183333333	0.189189189	0.294117647	0.189189189	0.092105263	0.202898551	0.126760563	0.396825397	0.092105263	0.202898551	0.116883117	0.243243243	0.289855072	0.168831169	0.219178082	0.291666667	0.216216216
0	0.01754386	0.017857143	0	0.016666667	0.051724138	0	0.035087719	0.096774194	0.074626866	0.046153846	0.2	0.107692308	0.117647059	0.117647059	0.090909091	0.056338028	0.054794521	0.153846154	0.088235294	0.078947368	0.065789474	0.074626866	0.142857143	0.14084507	0.092105263	0.092105263	0.118421053	0.078947368	0.078947368	0.088235294	0.125	0.120481928	0.117647059	0.120481928	0.192307692	0.107142857	0.060240964	0.142857143	0.118421053	0.17721519	0.060240964	0.142857143	0.096385542	0.127906977	0.160493827	0.091954023	0.119047619	0.166666667	0.117647059
0.020833333	0.020408163	0	0.0625	0	0.06	0.02	0.02	0.071428571	0.163636364	0.034482759	0.066666667	0.049180328	0.079365079	0.0625	0.066666667	0.175438596	0.061538462	0.063492063	0.081967213	0.193548387	0.158730159	0.084745763	0.090909091	0.057971014	0.102941176	0.102941176	0.115942029	0.088235294	0.088235294	0.1	0.049180328	0.370967742	0.192982456	0.164383562	0.164383562	0.440677966	0.212121212	0.095890411	0.069444444	0.197183099	0.212121212	0.095890411	0.106666667	0.219178082	0.194444444	0.338461538	0.211267606	0.184210526	0.242857143
0	0.055555556	0.037037037	0	0.034482759	0.071428571	0.01754386	0.035714286	0.080645161	0.075757576	0.030769231	0.14516129	0.109375	0.102941176	0.171875	0.092307692	0.042253521	0.085714286	0.104477612	0.123076923	0.094594595	0.111111111	0.092307692	0.144927536	0.15942029	0.123287671	0.123287671	0.12	0.094594595	0.094594595	0.073529412	0.109375	0.226666667	0.271186441	0.314285714	0.277777778	0.260273973	0.101265823	0.144736842	0.12	0.314285714	0.101265823	0.144736842	0.111111111	0.263157895	0.17721519	0.253333333	0.256756757	0.293333333	0.253333333
0	0.02173913	0.022222222	0	0.020408163	0.063829787	0	0.021276596	0.055555556	0.051724138	0.017857143	0.173076923	0.109090909	0.083333333	0.06557377	0.051724138	0.049180328	0.064516129	0.185185185	0.06779661	0.092307692	0.060606061	0.089285714	0.189655172	0.186440678	0.107692308	0.107692308	0.121212121	0.059701493	0.059701493	0.06779661	0.089285714	0.205882353	0.203703704	0.138888889	0.464285714	0.223880597	0.054794521	0.166666667	0.088235294	0.518518519	0.054794521	0.166666667	0.095890411	0.323076923	0.509090909	0.150684932	0.257575758	0.359375	0.235294118
0.017241379	0.016949153	0	0.051724138	0.016129032	0.016129032	0.016666667	0.033898305	0.09375	0.174603175	0.029411765	0.072463768	0.088235294	0.083333333	0.098591549	0.088235294	0.149253731	0.053333333	0.054794521	0.117647059	0.166666667	0.136986301	0.088235294	0.078947368	0.050632911	0.08974359	0.08974359	0.101265823	0.076923077	0.076923077	0.101449275	0.088235294	0.357142857	0.258064516	0.283783784	0.233766234	0.319444444	0.153846154	0.058823529	0.101265823	0.217948718	0.153846154	0.058823529	0.120481928	0.2375	0.129411765	0.405797101	0.263157895	0.282051282	0.227848101
0.017857143	0.035714286	0.017857143	0.053571429	0.016666667	0.089285714	0.017241379	0.017241379	0.046153846	0.142857143	0.014925373	0.142857143	0.074626866	0.101449275	0.070422535	0.058823529	0.153846154	0.054794521	0.153846154	0.088235294	0.188405797	0.157142857	0.107692308	0.15942029	0.157142857	0.121621622	0.121621622	0.133333333	0.051282051	0.051282051	0.088235294	0.074626866	0.328571429	0.169230769	0.148148148	0.256756757	0.309859155	0.157894737	0.142857143	0.075949367	0.388059701	0.157894737	0.142857143	0.109756098	0.276315789	0.287671233	0.319444444	0.220779221	0.289473684	0.233766234
0.015151515	0.014925373	0.015151515	0.045454545	0.014285714	0.059701493	0	0.014705882	0.04	0.123287671	0.04	0.123287671	0.064935065	0.075	0.048780488	0.051282051	0.133333333	0.06097561	0.148648649	0.063291139	0.164556962	0.151898734	0.078947368	0.139240506	0.1375	0.081395349	0.094117647	0.104651163	0.069767442	0.069767442	0.063291139	0.064935065	0.256097561	0.146666667	0.157303371	0.226190476	0.337662338	0.152941176	0.152941176	0.06741573	0.256097561	0.152941176	0.152941176	0.10989011	0.215909091	0.238095238	0.25	0.209302326	0.270588235	0.193181818
0.018867925	0.037735849	0.018867925	0.018181818	0.01754386	0.094339623	0	0.037037037	0.048387097	0.061538462	0.015625	0.15	0.095238095	0.177419355	0.057971014	0.078125	0.058823529	0.057142857	0.161290323	0.092307692	0.097222222	0.068493151	0.112903226	0.166666667	0.164179104	0.212121212	0.126760563	0.138888889	0.053333333	0.053333333	0.092307692	0.095238095	0.2	0.177419355	0.153846154	0.40625	0.216216216	0.0625	0.148648649	0.108108108	0.384615385	0.0625	0.148648649	0.113924051	0.516129032	0.444444444	0.15	0.263888889	0.319444444	0.243243243
0.01754386	0.035087719	0.01754386	0.034482759	0.033333333	0.050847458	0.016949153	0.052631579	0.078125	0.089552239	0.029850746	0.089552239	0.106060606	0.166666667	0.149253731	0.106060606	0.055555556	0.083333333	0.055555556	0.136363636	0.106666667	0.123287671	0.123076923	0.094594595	0.108108108	0.166666667	0.135135135	0.131578947	0.092105263	0.092105263	0.102941176	0.123076923	0.236842105	0.241935484	0.342857143	0.220779221	0.236842105	0.098765432	0.098765432	0.131578947	0.236842105	0.098765432	0.098765432	0.135802469	0.324324324	0.130952381	0.297297297	0.25	0.269230769	0.246753247
0.021276596	0.020833333	0.021276596	0.063829787	0.019607843	0.083333333	0.020408163	0.020408163	0.053571429	0.166666667	0.017241379	0.166666667	0.086206897	0.098360656	0.063492063	0.06779661	0.178571429	0.0625	0.178571429	0.101694915	0.216666667	0.180327869	0.105263158	0.183333333	0.161290323	0.104477612	0.121212121	0.169230769	0.057971014	0.057971014	0.083333333	0.086206897	0.4	0.196428571	0.183098592	0.4	0.292307692	0.161764706	0.161764706	0.085714286	0.272727273	0.161764706	0.161764706	0.123287671	0.205479452	0.393442623	0.365079365	0.180555556	0.412698413	0.211267606
0.01754386	0.017241379	0.01754386	0.052631579	0.016393443	0.068965517	0	0.016949153	0.045454545	0.140625	0.045454545	0.158730159	0.106060606	0.115942029	0.069444444	0.057971014	0.151515152	0.054054054	0.134328358	0.071428571	0.220588235	0.171428571	0.073529412	0.173913043	0.138888889	0.12	0.12	0.146666667	0.077922078	0.077922078	0.071428571	0.089552239	0.236842105	0.132352941	0.146341463	0.205128205	0.362318841	0.186666667	0.171052632	0.102564103	0.236842105	0.186666667	0.171052632	0.135802469	0.195121951	0.202531646	0.230769231	0.202531646	0.2375	0.2
0.018181818	0.017857143	0	0.01754386	0.016949153	0.071428571	0	0.054545455	0.080645161	0.075757576	0.030769231	0.092307692	0.092307692	0.19047619	0.102941176	0.109375	0.057142857	0.085714286	0.088235294	0.106060606	0.125	0.111111111	0.126984127	0.112676056	0.142857143	0.242424242	0.154929577	0.135135135	0.109589041	0.109589041	0.089552239	0.109375	0.15	0.153846154	0.210526316	0.179487179	0.179487179	0.115384615	0.12987013	0.135135135	0.226666667	0.115384615	0.12987013	0.125	0.411764706	0.148148148	0.160493827	0.207792208	0.182926829	0.189873418
0.018518519	0.037037037	0.018518519	0.017857143	0.035087719	0.035087719	0.017857143	0.036363636	0.118644068	0.09375	0.03125	0.09375	0.09375	0.104477612	0.15625	0.09375	0.089552239	0.071428571	0.106060606	0.142857143	0.095890411	0.082191781	0.111111111	0.114285714	0.082191781	0.125	0.094594595	0.152777778	0.126760563	0.126760563	0.090909091	0.076923077	0.096385542	0.088235294	0.109756098	0.109756098	0.109756098	0.131578947	0.116883117	0.106666667	0.109756098	0.131578947	0.116883117	0.098765432	0.117647059	0.108433735	0.134146341	0.12195122	0.129411765	0.17721519
0.018181818	0.036363636	0.018181818	0.01754386	0.016949153	0.071428571	0	0.054545455	0.080645161	0.075757576	0.030769231	0.109375	0.092307692	0.19047619	0.086956522	0.092307692	0.057142857	0.070422535	0.104477612	0.106060606	0.125	0.095890411	0.109375	0.144927536	0.142857143	0.242424242	0.138888889	0.150684932	0.094594595	0.094594595	0.089552239	0.126984127	0.164556962	0.153846154	0.210526316	0.210526316	0.179487179	0.101265823	0.12987013	0.150684932	0.243243243	0.101265823	0.12987013	0.139240506	0.411764706	0.207792208	0.175	0.207792208	0.2125	0.220779221
0	0.021276596	0.02173913	0	0.02	0.0625	0	0.020833333	0.054545455	0.050847458	0.035714286	0.192307692	0.087719298	0.081967213	0.064516129	0.050847458	0.048387097	0.080645161	0.226415094	0.066666667	0.090909091	0.109375	0.107142857	0.186440678	0.290909091	0.123076923	0.106060606	0.102941176	0.058823529	0.058823529	0.066666667	0.087719298	0.136986301	0.157894737	0.121621622	0.296875	0.185714286	0.054054054	0.181818182	0.102941176	0.456140351	0.054054054	0.181818182	0.094594595	0.279411765	0.3125	0.118421053	0.217391304	0.275362319	0.197183099
0	0.052631579	0.017241379	0	0.032786885	0.06779661	0.016666667	0.033898305	0.076923077	0.088235294	0.029411765	0.138461538	0.104477612	0.098591549	0.147058824	0.072463768	0.054794521	0.067567568	0.132352941	0.134328358	0.105263158	0.064102564	0.072463768	0.138888889	0.106666667	0.118421053	0.08974359	0.115384615	0.076923077	0.076923077	0.070422535	0.088235294	0.233766234	0.278688525	0.357142857	0.283783784	0.266666667	0.071428571	0.125	0.101265823	0.319444444	0.071428571	0.125	0.094117647	0.269230769	0.2	0.293333333	0.263157895	0.333333333	0.25974026
0.01754386	0.017241379	0.01754386	0.016949153	0.016393443	0.050847458	0	0.052631579	0.078125	0.106060606	0.045454545	0.123076923	0.140625	0.241935484	0.1	0.089552239	0.070422535	0.054054054	0.070422535	0.102941176	0.152777778	0.093333333	0.106060606	0.125	0.078947368	0.217391304	0.150684932	0.146666667	0.092105263	0.092105263	0.086956522	0.140625	0.236842105	0.241935484	0.287671233	0.253333333	0.253333333	0.1125	0.1125	0.146666667	0.253333333	0.1125	0.1125	0.15	0.342465753	0.144578313	0.246753247	0.25	0.253164557	0.246753247
0.016949153	0.016666667	0.016949153	0.050847458	0.015873016	0.066666667	0.016393443	0.016393443	0.044117647	0.153846154	0.044117647	0.136363636	0.071428571	0.082191781	0.053333333	0.071428571	0.164179104	0.052631579	0.147058824	0.069444444	0.180555556	0.150684932	0.086956522	0.152777778	0.135135135	0.088607595	0.102564103	0.128205128	0.075949367	0.075949367	0.069444444	0.071428571	0.263157895	0.128571429	0.142857143	0.230769231	0.352112676	0.166666667	0.197368421	0.073170732	0.263157895	0.166666667	0.197368421	0.119047619	0.204819277	0.243589744	0.289473684	0.2125	0.294871795	0.195121951
0.017241379	0.016949153	0	0.016666667	0.032786885	0.05	0	0.051724138	0.111111111	0.088235294	0.044776119	0.138461538	0.104477612	0.181818182	0.130434783	0.104477612	0.084507042	0.053333333	0.115942029	0.101449275	0.090909091	0.077922078	0.104477612	0.093333333	0.092105263	0.148648649	0.103896104	0.12987013	0.090909091	0.090909091	0.101449275	0.121212121	0.130952381	0.114285714	0.117647059	0.158536585	0.117647059	0.084337349	0.111111111	0.115384615	0.144578313	0.084337349	0.111111111	0.107142857	0.178571429	0.129411765	0.102272727	0.129411765	0.123595506	0.127906977
0.017857143	0.035714286	0.017857143	0.053571429	0.016666667	0.089285714	0	0.017241379	0.0625	0.142857143	0.03030303	0.142857143	0.074626866	0.101449275	0.070422535	0.058823529	0.153846154	0.069444444	0.153846154	0.072463768	0.205882353	0.157142857	0.107692308	0.176470588	0.14084507	0.121621622	0.121621622	0.133333333	0.078947368	0.078947368	0.088235294	0.074626866	0.273972603	0.169230769	0.1625	0.328571429	0.388059701	0.189189189	0.173333333	0.08974359	0.291666667	0.189189189	0.173333333	0.12345679	0.243589744	0.362318841	0.25	0.205128205	0.342465753	0.217948718
0.021276596	0.020833333	0.021276596	0.063829787	0.019607843	0.083333333	0	0.020408163	0.053571429	0.166666667	0.017241379	0.166666667	0.105263158	0.098360656	0.080645161	0.06779661	0.178571429	0.0625	0.178571429	0.101694915	0.216666667	0.180327869	0.105263158	0.183333333	0.161290323	0.104477612	0.104477612	0.151515152	0.057971014	0.057971014	0.083333333	0.086206897	0.473684211	0.218181818	0.150684932	0.473684211	0.37704918	0.161764706	0.179104478	0.085714286	0.35483871	0.161764706	0.179104478	0.123287671	0.275362319	0.465517241	0.365079365	0.25	0.412698413	0.28358209
0.019230769	0.018867925	0.019230769	0.057692308	0.017857143	0.075471698	0	0.018518519	0.049180328	0.152542373	0.015873016	0.152542373	0.079365079	0.090909091	0.058823529	0.0625	0.163934426	0.057971014	0.163934426	0.09375	0.2	0.166666667	0.096774194	0.169230769	0.166666667	0.112676056	0.112676056	0.157142857	0.054054054	0.054054054	0.09375	0.079365079	0.412698413	0.161290323	0.126582278	0.308823529	0.328358209	0.150684932	0.150684932	0.08	0.435483871	0.150684932	0.150684932	0.12987013	0.291666667	0.323529412	0.31884058	0.232876712	0.287671233	0.246575342
0.021276596	0.020833333	0.021276596	0.063829787	0.019607843	0.083333333	0	0.020408163	0.053571429	0.166666667	0.017241379	0.166666667	0.105263158	0.098360656	0.080645161	0.06779661	0.178571429	0.0625	0.178571429	0.101694915	0.216666667	0.180327869	0.105263158	0.183333333	0.161290323	0.104477612	0.104477612	0.151515152	0.057971014	0.057971014	0.083333333	0.086206897	0.473684211	0.218181818	0.150684932	0.473684211	0.37704918	0.161764706	0.179104478	0.085714286	0.35483871	0.161764706	0.179104478	0.123287671	0.275362319	0.465517241	0.365079365	0.25	0.412698413	0.28358209
0.019230769	0.018867925	0	0.057692308	0.017857143	0.017857143	0.018518519	0.037735849	0.084745763	0.172413793	0.032258065	0.079365079	0.096774194	0.107692308	0.125	0.096774194	0.126984127	0.073529412	0.059701493	0.129032258	0.147058824	0.115942029	0.096774194	0.085714286	0.069444444	0.112676056	0.097222222	0.109589041	0.083333333	0.083333333	0.111111111	0.079365079	0.308823529	0.285714286	0.328358209	0.236111111	0.369230769	0.135135135	0.063291139	0.094594595	0.253521127	0.135135135	0.063291139	0.144736842	0.273972603	0.153846154	0.338235294	0.285714286	0.27027027	0.263888889
0.03030303	0	0	0.090909091	0	0.055555556	0	0.028571429	0.071428571	0.225	0.071428571	0.088888889	0.065217391	0.081632653	0.081632653	0.088888889	0.238095238	0.08	0.083333333	0.085106383	0.229166667	0.208333333	0.088888889	0.096153846	0.074074074	0.090909091	0.090909091	0.107142857	0.092592593	0.092592593	0.108695652	0.065217391	0.4	0.23255814	0.147540984	0.206896552	0.590909091	0.226415094	0.120689655	0.068965517	0.228070175	0.226415094	0.120689655	0.114754098	0.233333333	0.203389831	0.333333333	0.245614035	0.209677419	0.263157895
0.015151515	0.014925373	0.015151515	0.045454545	0.014285714	0.059701493	0	0.014705882	0.04	0.123287671	0.04	0.123287671	0.064935065	0.075	0.048780488	0.051282051	0.133333333	0.06097561	0.148648649	0.063291139	0.164556962	0.151898734	0.078947368	0.139240506	0.1375	0.081395349	0.094117647	0.104651163	0.069767442	0.069767442	0.063291139	0.064935065	0.256097561	0.146666667	0.157303371	0.226190476	0.337662338	0.152941176	0.152941176	0.06741573	0.256097561	0.152941176	0.152941176	0.10989011	0.215909091	0.238095238	0.25	0.209302326	0.270588235	0.193181818
0	0.035087719	0.035714286	0	0.033333333	0.050847458	0.016949153	0.052631579	0.095238095	0.089552239	0.045454545	0.216666667	0.177419355	0.149253731	0.115942029	0.106060606	0.04109589	0.068493151	0.134328358	0.119402985	0.136986301	0.078947368	0.089552239	0.208955224	0.154929577	0.135135135	0.150684932	0.178082192	0.092105263	0.092105263	0.086956522	0.140625	0.220779221	0.262295082	0.27027027	0.323943662	0.236842105	0.085365854	0.155844156	0.162162162	0.323943662	0.085365854	0.155844156	0.179487179	0.256410256	0.202531646	0.246753247	0.266666667	0.356164384	0.263157895
0.019230769	0.018867925	0	0.057692308	0.017857143	0.017857143	0.018518519	0.018518519	0.049180328	0.172413793	0.032258065	0.046153846	0.0625	0.074626866	0.090909091	0.0625	0.183333333	0.073529412	0.059701493	0.060606061	0.181818182	0.166666667	0.0625	0.070422535	0.069444444	0.097222222	0.082191781	0.094594595	0.083333333	0.083333333	0.076923077	0.046153846	0.253521127	0.142857143	0.171052632	0.126582278	0.369230769	0.2	0.076923077	0.065789474	0.155844156	0.2	0.076923077	0.115384615	0.17721519	0.168831169	0.3	0.184210526	0.189873418	0.197368421
0.019230769	0	0	0.057692308	0	0.036363636	0	0.018518519	0.049180328	0.152542373	0.015873016	0.096774194	0.046153846	0.058823529	0.043478261	0.152542373	0.163934426	0.057971014	0.075757576	0.09375	0.164179104	0.149253731	0.0625	0.085714286	0.069444444	0.067567568	0.161764706	0.125	0.054054054	0.054054054	0.129032258	0.046153846	0.412698413	0.161290323	0.1125	0.202702703	0.328358209	0.150684932	0.076923077	0.051948052	0.219178082	0.150684932	0.076923077	0.12987013	0.223684211	0.216216216	0.31884058	0.451612903	0.189873418	0.246575342
0.02173913	0.043478261	0.02173913	0.065217391	0.02	0.108695652	0	0.020833333	0.074074074	0.169811321	0.035714286	0.169811321	0.087719298	0.118644068	0.1	0.087719298	0.181818182	0.080645161	0.181818182	0.103448276	0.24137931	0.183333333	0.107142857	0.206896552	0.183333333	0.158730159	0.140625	0.153846154	0.090909091	0.090909091	0.084745763	0.087719298	0.257575758	0.137931034	0.136986301	0.23880597	0.383333333	0.2	0.2	0.102941176	0.383333333	0.2	0.2	0.14084507	0.260869565	0.253731343	0.25	0.2	0.275362319	0.197183099
0	0.052631579	0.035087719	0	0.032786885	0.06779661	0.016666667	0.033898305	0.076923077	0.072463768	0.044776119	0.138461538	0.104477612	0.098591549	0.147058824	0.088235294	0.040540541	0.097222222	0.1	0.117647059	0.105263158	0.106666667	0.088235294	0.138888889	0.152777778	0.118421053	0.118421053	0.115384615	0.090909091	0.090909091	0.070422535	0.104477612	0.233766234	0.258064516	0.301369863	0.266666667	0.266666667	0.097560976	0.139240506	0.115384615	0.301369863	0.097560976	0.139240506	0.107142857	0.253164557	0.170731707	0.310810811	0.246753247	0.333333333	0.25974026
0.02173913	0.043478261	0.02173913	0.065217391	0.02	0.108695652	0	0.020833333	0.074074074	0.169811321	0.035714286	0.169811321	0.087719298	0.118644068	0.1	0.087719298	0.181818182	0.080645161	0.181818182	0.103448276	0.24137931	0.183333333	0.107142857	0.206896552	0.183333333	0.158730159	0.140625	0.153846154	0.090909091	0.090909091	0.084745763	0.087719298	0.257575758	0.137931034	0.136986301	0.23880597	0.383333333	0.2	0.2	0.102941176	0.383333333	0.2	0.2	0.14084507	0.260869565	0.253731343	0.25	0.2	0.275362319	0.197183099
0.016666667	0.016393443	0	0.016129032	0.015625	0.048387097	0.016129032	0.05	0.090909091	0.101449275	0.043478261	0.117647059	0.117647059	0.176470588	0.111111111	0.101449275	0.082191781	0.094594595	0.082191781	0.098591549	0.116883117	0.103896104	0.134328358	0.090909091	0.08974359	0.16	0.115384615	0.1125	0.102564103	0.102564103	0.083333333	0.117647059	0.114942529	0.095890411	0.102272727	0.102272727	0.127906977	0.095238095	0.095238095	0.126582278	0.127906977	0.095238095	0.095238095	0.104651163	0.174418605	0.126436782	0.112359551	0.139534884	0.096774194	0.137931034
0	0.040816327	0.020408163	0	0.018867925	0.08	0	0.019607843	0.051724138	0.048387097	0.016666667	0.160714286	0.083333333	0.095238095	0.078125	0.048387097	0.046153846	0.060606061	0.172413793	0.063492063	0.086956522	0.057142857	0.101694915	0.177419355	0.174603175	0.117647059	0.117647059	0.098591549	0.056338028	0.056338028	0.063492063	0.083333333	0.162162162	0.189655172	0.162162162	0.365079365	0.194444444	0.065789474	0.157142857	0.083333333	0.433333333	0.065789474	0.157142857	0.076923077	0.285714286	0.403225806	0.157894737	0.225352113	0.358208955	0.205479452
0.017857143	0.035714286	0.017857143	0.053571429	0.016666667	0.089285714	0.017241379	0.017241379	0.046153846	0.142857143	0.014925373	0.142857143	0.074626866	0.101449275	0.070422535	0.058823529	0.153846154	0.054794521	0.153846154	0.088235294	0.188405797	0.157142857	0.107692308	0.15942029	0.157142857	0.121621622	0.121621622	0.133333333	0.051282051	0.051282051	0.088235294	0.074626866	0.328571429	0.169230769	0.148148148	0.256756757	0.309859155	0.157894737	0.142857143	0.075949367	0.388059701	0.157894737	0.142857143	0.109756098	0.276315789	0.287671233	0.319444444	0.220779221	0.289473684	0.233766234
0	0.060606061	0.03030303	0	0.027027027	0.117647059	0	0.028571429	0.071428571	0.065217391	0.022727273	0.225	0.113636364	0.127659574	0.127659574	0.088888889	0.06122449	0.08	0.238095238	0.108695652	0.113207547	0.074074074	0.113636364	0.239130435	0.234042553	0.153846154	0.132075472	0.127272727	0.072727273	0.072727273	0.0625	0.113636364	0.147540984	0.177777778	0.147540984	0.296296296	0.186440678	0.06557377	0.203703704	0.107142857	0.489361702	0.06557377	0.203703704	0.096774194	0.298245614	0.314814815	0.142857143	0.224137931	0.293103448	0.2
0.02173913	0.021276596	0.02173913	0.065217391	0.02	0.085106383	0	0.020833333	0.054545455	0.169811321	0.054545455	0.169811321	0.087719298	0.1	0.081967213	0.068965517	0.181818182	0.080645161	0.181818182	0.084745763	0.220338983	0.183333333	0.107142857	0.186440678	0.183333333	0.123076923	0.123076923	0.136363636	0.074626866	0.074626866	0.103448276	0.087719298	0.317460317	0.178571429	0.136986301	0.296875	0.456140351	0.181818182	0.2	0.086956522	0.456140351	0.181818182	0.2	0.14084507	0.298507463	0.292307692	0.268656716	0.235294118	0.294117647	0.231884058
0.018181818	0.017857143	0.018181818	0.054545455	0	0.034482759	0	0.035714286	0.098360656	0.14516129	0.030769231	0.126984127	0.092307692	0.119402985	0.102941176	0.092307692	0.121212121	0.04109589	0.104477612	0.106060606	0.14084507	0.111111111	0.092307692	0.097222222	0.095890411	0.093333333	0.078947368	0.135135135	0.065789474	0.065789474	0.106060606	0.109375	0.15	0.086956522	0.095238095	0.135802469	0.12195122	0.115384615	0.101265823	0.105263158	0.12195122	0.115384615	0.101265823	0.111111111	0.103448276	0.120481928	0.13253012	0.094117647	0.127906977	0.105882353
0.020833333	0.020408163	0	0.0625	0.019230769	0.081632653	0	0.040816327	0.071428571	0.163636364	0.034482759	0.103448276	0.084745763	0.192982456	0.096774194	0.103448276	0.175438596	0.078125	0.116666667	0.1	0.233333333	0.177419355	0.103448276	0.125	0.123076923	0.25	0.153846154	0.149253731	0.088235294	0.088235294	0.1	0.103448276	0.25	0.133333333	0.164383562	0.164383562	0.370967742	0.194029851	0.126760563	0.132352941	0.231884058	0.194029851	0.126760563	0.152777778	0.435483871	0.178082192	0.242857143	0.194444444	0.2	0.191780822
0	0.034482759	0.017241379	0	0.032786885	0.05	0.016666667	0.033898305	0.09375	0.088235294	0.029411765	0.174603175	0.121212121	0.098591549	0.114285714	0.072463768	0.069444444	0.067567568	0.149253731	0.117647059	0.12	0.077922078	0.072463768	0.171428571	0.136986301	0.103896104	0.103896104	0.115384615	0.076923077	0.076923077	0.085714286	0.121212121	0.266666667	0.278688525	0.301369863	0.357142857	0.25	0.084337349	0.139240506	0.144736842	0.319444444	0.084337349	0.139240506	0.120481928	0.269230769	0.230769231	0.293333333	0.28	0.388888889	0.243589744
0.03030303	0	0	0.090909091	0	0.055555556	0	0.028571429	0.071428571	0.225	0.071428571	0.088888889	0.065217391	0.081632653	0.081632653	0.088888889	0.238095238	0.08	0.083333333	0.085106383	0.229166667	0.208333333	0.088888889	0.096153846	0.074074074	0.090909091	0.090909091	0.107142857	0.092592593	0.092592593	0.108695652	0.065217391	0.4	0.23255814	0.147540984	0.206896552	0.590909091	0.226415094	0.120689655	0.068965517	0.228070175	0.226415094	0.120689655	0.114754098	0.233333333	0.203389831	0.333333333	0.245614035	0.209677419	0.263157895
0.022727273	0	0	0.068181818	0	0.042553191	0	0.02173913	0.056603774	0.176470588	0.037037037	0.071428571	0.052631579	0.066666667	0.049180328	0.071428571	0.188679245	0.048387097	0.06779661	0.087719298	0.186440678	0.169491525	0.071428571	0.079365079	0.061538462	0.075757576	0.075757576	0.123076923	0.076923077	0.076923077	0.087719298	0.052631579	0.472727273	0.185185185	0.125	0.208955224	0.5	0.1875	0.085714286	0.057971014	0.208955224	0.1875	0.085714286	0.097222222	0.214285714	0.223880597	0.360655738	0.223880597	0.194444444	0.257575758
0.016393443	0.016129032	0	0.049180328	0.03125	0.03125	0.015873016	0.049180328	0.089552239	0.166666667	0.042857143	0.1	0.132352941	0.109589041	0.094594595	0.084507042	0.15942029	0.078947368	0.066666667	0.082191781	0.242857143	0.178082192	0.084507042	0.148648649	0.075	0.157894737	0.142857143	0.153846154	0.101265823	0.101265823	0.097222222	0.1	0.240506329	0.14084507	0.180722892	0.139534884	0.342465753	0.192307692	0.107142857	0.153846154	0.166666667	0.192307692	0.107142857	0.170731707	0.172413793	0.112359551	0.282051282	0.178571429	0.197674419	0.176470588
0.017857143	0.01754386	0.017857143	0.053571429	0.016666667	0.070175439	0	0.017241379	0.046153846	0.142857143	0.046153846	0.142857143	0.074626866	0.085714286	0.085714286	0.058823529	0.153846154	0.069444444	0.136363636	0.072463768	0.188405797	0.173913043	0.058823529	0.15942029	0.14084507	0.092105263	0.092105263	0.118421053	0.078947368	0.078947368	0.072463768	0.090909091	0.256756757	0.134328358	0.134146341	0.223684211	0.347826087	0.173333333	0.157894737	0.103896104	0.223684211	0.173333333	0.157894737	0.109756098	0.182926829	0.27027027	0.25	0.189873418	0.256410256	0.202531646
0.018867925	0	0	0.056603774	0	0.035714286	0.018181818	0.018181818	0.048387097	0.169491525	0.031746032	0.078125	0.045454545	0.057971014	0.042857143	0.078125	0.180327869	0.042253521	0.074626866	0.059701493	0.161764706	0.164179104	0.061538462	0.084507042	0.083333333	0.081081081	0.081081081	0.078947368	0.082191781	0.082191781	0.075757576	0.045454545	0.285714286	0.140625	0.139240506	0.153846154	0.363636364	0.180555556	0.133333333	0.051282051	0.184210526	0.180555556	0.133333333	0.086419753	0.160493827	0.166666667	0.295774648	0.197368421	0.202531646	0.179487179
0.019230769	0.018867925	0.019230769	0.018518519	0.017857143	0.075471698	0	0.018518519	0.049180328	0.0625	0.015873016	0.172413793	0.096774194	0.090909091	0.058823529	0.152542373	0.059701493	0.073529412	0.163934426	0.09375	0.098591549	0.069444444	0.096774194	0.169230769	0.149253731	0.097222222	0.196969697	0.14084507	0.054054054	0.054054054	0.111111111	0.079365079	0.202702703	0.180327869	0.126582278	0.412698413	0.219178082	0.063291139	0.150684932	0.08	0.348484848	0.063291139	0.150684932	0.12987013	0.291666667	0.451612903	0.151898734	0.475409836	0.323943662	0.246575342
0	0.02173913	0.022222222	0	0.020408163	0.063829787	0	0.021276596	0.055555556	0.051724138	0.017857143	0.173076923	0.109090909	0.083333333	0.06557377	0.051724138	0.049180328	0.064516129	0.185185185	0.06779661	0.092307692	0.060606061	0.089285714	0.189655172	0.186440678	0.107692308	0.107692308	0.121212121	0.059701493	0.059701493	0.06779661	0.089285714	0.205882353	0.203703704	0.138888889	0.464285714	0.223880597	0.054794521	0.166666667	0.088235294	0.518518519	0.054794521	0.166666667	0.095890411	0.323076923	0.509090909	0.150684932	0.257575758	0.359375	0.235294118
0.01754386	0.035087719	0	0.052631579	0.016393443	0.033333333	0.016949153	0.034482759	0.078125	0.158730159	0.061538462	0.057971014	0.073529412	0.084507042	0.1	0.089552239	0.151515152	0.098591549	0.04109589	0.071428571	0.202898551	0.188405797	0.089552239	0.094594595	0.078947368	0.12	0.12	0.116883117	0.121621622	0.121621622	0.086956522	0.057971014	0.236842105	0.132352941	0.160493827	0.119047619	0.362318841	0.236111111	0.1125	0.088607595	0.146341463	0.236111111	0.1125	0.12195122	0.166666667	0.104651163	0.315068493	0.172839506	0.207317073	0.170731707
0.017857143	0.035714286	0.017857143	0.053571429	0.033898305	0.033898305	0.017241379	0.035087719	0.114754098	0.142857143	0.03030303	0.090909091	0.090909091	0.101449275	0.151515152	0.090909091	0.136363636	0.069444444	0.102941176	0.138461538	0.138888889	0.14084507	0.107692308	0.111111111	0.094594595	0.121621622	0.092105263	0.164383562	0.123287671	0.123287671	0.104477612	0.074626866	0.134146341	0.085714286	0.107142857	0.120481928	0.148148148	0.189189189	0.128205128	0.118421053	0.107142857	0.189189189	0.128205128	0.12345679	0.114942529	0.119047619	0.158536585	0.119047619	0.139534884	0.172839506
0.016129032	0.032258065	0.016129032	0.031746032	0.030769231	0.046875	0.015625	0.048387097	0.072463768	0.083333333	0.042253521	0.083333333	0.098591549	0.154929577	0.138888889	0.098591549	0.051948052	0.092105263	0.051948052	0.126760563	0.113924051	0.115384615	0.114285714	0.088607595	0.101265823	0.155844156	0.126582278	0.12345679	0.086419753	0.086419753	0.095890411	0.114285714	0.2375	0.223880597	0.302631579	0.207317073	0.253164557	0.105882353	0.093023256	0.12345679	0.222222222	0.105882353	0.093023256	0.127906977	0.2875	0.123595506	0.346666667	0.234567901	0.3	0.24691358
0.017241379	0.016949153	0	0.051724138	0.016129032	0.06779661	0.016666667	0.033898305	0.044776119	0.138461538	0.014492754	0.088235294	0.072463768	0.164179104	0.068493151	0.072463768	0.149253731	0.053333333	0.1	0.085714286	0.183098592	0.152777778	0.104477612	0.093333333	0.106666667	0.197183099	0.133333333	0.12987013	0.05	0.05	0.101449275	0.088235294	0.319444444	0.164179104	0.172839506	0.1875	0.301369863	0.153846154	0.084337349	0.101265823	0.25	0.153846154	0.084337349	0.120481928	0.434782609	0.215189873	0.310810811	0.215189873	0.219512195	0.227848101
0.016666667	0	0	0.05	0	0.015625	0	0.016129032	0.043478261	0.134328358	0.043478261	0.055555556	0.04109589	0.052631579	0.038961039	0.070422535	0.144927536	0.094594595	0.067567568	0.054054054	0.146666667	0.164383562	0.085714286	0.05	0.08974359	0.06097561	0.0875	0.072289157	0.061728395	0.061728395	0.083333333	0.04109589	0.197530864	0.095890411	0.102272727	0.08988764	0.227848101	0.135802469	0.045454545	0.047058824	0.114942529	0.135802469	0.045454545	0.104651163	0.10989011	0.113636364	0.178571429	0.126436782	0.096774194	0.137931034
0.016393443	0	0	0.049180328	0	0.015384615	0	0.032258065	0.073529412	0.149253731	0.042857143	0.084507042	0.069444444	0.094594595	0.065789474	0.084507042	0.15942029	0.064935065	0.081081081	0.067567568	0.175675676	0.146666667	0.084507042	0.08974359	0.075	0.1	0.113924051	0.111111111	0.06097561	0.06097561	0.097222222	0.084507042	0.209876543	0.08	0.076923077	0.126436782	0.180722892	0.148148148	0.081395349	0.084337349	0.113636364	0.148148148	0.081395349	0.129411765	0.108695652	0.125	0.204819277	0.137931034	0.144444444	0.098901099
0.01754386	0.017241379	0.01754386	0.052631579	0	0.033333333	0.016949153	0.034482759	0.095238095	0.158730159	0.045454545	0.123076923	0.106060606	0.1	0.084507042	0.106060606	0.134328358	0.083333333	0.085714286	0.119402985	0.152777778	0.138888889	0.123076923	0.094594595	0.093333333	0.090909091	0.105263158	0.131578947	0.121621622	0.121621622	0.102941176	0.089552239	0.160493827	0.1	0.08045977	0.105882353	0.175	0.155844156	0.1125	0.102564103	0.13253012	0.155844156	0.1125	0.12195122	0.113636364	0.117647059	0.156626506	0.144578313	0.112359551	0.142857143
0	0.060606061	0.03030303	0	0.027027027	0.117647059	0	0.028571429	0.071428571	0.065217391	0.022727273	0.225	0.113636364	0.127659574	0.127659574	0.088888889	0.06122449	0.08	0.238095238	0.108695652	0.113207547	0.074074074	0.113636364	0.239130435	0.234042553	0.153846154	0.132075472	0.127272727	0.072727273	0.072727273	0.0625	0.113636364	0.147540984	0.177777778	0.147540984	0.296296296	0.186440678	0.06557377	0.203703704	0.107142857	0.489361702	0.06557377	0.203703704	0.096774194	0.298245614	0.314814815	0.142857143	0.224137931	0.293103448	0.2
0	0.016949153	0.017241379	0	0.016129032	0.05	0	0.016666667	0.044776119	0.042253521	0.029411765	0.138461538	0.072463768	0.068493151	0.054054054	0.042253521	0.040540541	0.067567568	0.166666667	0.055555556	0.076923077	0.077922078	0.072463768	0.154929577	0.185714286	0.08974359	0.08974359	0.0875	0.063291139	0.063291139	0.04109589	0.072463768	0.158536585	0.164179104	0.172839506	0.25	0.172839506	0.058823529	0.153846154	0.074074074	0.357142857	0.058823529	0.153846154	0.081395349	0.2375	0.263157895	0.154761905	0.215189873	0.265822785	0.182926829
0.018867925	0	0	0.056603774	0.035714286	0.01754386	0	0.018181818	0.06557377	0.15	0.031746032	0.061538462	0.095238095	0.089552239	0.073529412	0.061538462	0.180327869	0.057142857	0.058823529	0.059701493	0.215384615	0.181818182	0.061538462	0.1	0.068493151	0.111111111	0.111111111	0.123287671	0.082191781	0.082191781	0.075757576	0.061538462	0.25	0.123076923	0.168831169	0.111111111	0.343283582	0.180555556	0.08974359	0.093333333	0.139240506	0.180555556	0.08974359	0.128205128	0.146341463	0.12345679	0.260273973	0.166666667	0.144578313	0.164556962
0	0.016949153	0.017241379	0	0.016129032	0.05	0	0.016666667	0.044776119	0.042253521	0.029411765	0.138461538	0.072463768	0.068493151	0.054054054	0.042253521	0.040540541	0.067567568	0.166666667	0.055555556	0.076923077	0.077922078	0.072463768	0.154929577	0.185714286	0.08974359	0.08974359	0.0875	0.063291139	0.063291139	0.04109589	0.072463768	0.158536585	0.164179104	0.172839506	0.25	0.172839506	0.058823529	0.153846154	0.074074074	0.357142857	0.058823529	0.153846154	0.081395349	0.2375	0.263157895	0.154761905	0.215189873	0.265822785	0.182926829
0.015151515	0.014925373	0	0.045454545	0.014285714	0.044117647	0	0.029850746	0.04	0.123287671	0.04	0.064935065	0.064935065	0.146666667	0.048780488	0.051282051	0.133333333	0.06097561	0.08974359	0.063291139	0.164556962	0.151898734	0.078947368	0.071428571	0.083333333	0.17721519	0.094117647	0.104651163	0.069767442	0.069767442	0.063291139	0.078947368	0.240963855	0.131578947	0.170454545	0.157303371	0.320512821	0.152941176	0.088888889	0.091954023	0.183908046	0.152941176	0.088888889	0.10989011	0.304878049	0.168539326	0.25	0.168539326	0.2	0.179775281
0	0.028571429	0.029411765	0	0.026315789	0.083333333	0	0.027777778	0.069767442	0.063829787	0.022222222	0.219512195	0.136363636	0.102040816	0.102040816	0.063829787	0.06	0.078431373	0.23255814	0.083333333	0.111111111	0.072727273	0.111111111	0.234042553	0.204081633	0.109090909	0.109090909	0.125	0.071428571	0.071428571	0.06122449	0.111111111	0.267857143	0.285714286	0.183333333	0.613636364	0.267857143	0.064516129	0.222222222	0.105263158	0.448979592	0.064516129	0.222222222	0.095238095	0.315789474	0.6	0.196721311	0.285714286	0.461538462	0.280701754
0.017241379	0.034482759	0.017241379	0.051724138	0.032786885	0.06779661	0.016666667	0.016666667	0.044776119	0.121212121	0.014492754	0.138461538	0.088235294	0.098591549	0.098591549	0.057142857	0.115942029	0.082191781	0.166666667	0.070422535	0.150684932	0.136986301	0.088235294	0.171428571	0.202898551	0.133333333	0.103896104	0.12987013	0.063291139	0.063291139	0.070422535	0.072463768	0.1875	0.147058824	0.172839506	0.233766234	0.25	0.125	0.153846154	0.0875	0.338028169	0.125	0.153846154	0.134146341	0.2375	0.28	0.2125	0.2	0.282051282	0.197530864
0.016129032	0.032258065	0.016129032	0.015625	0.030769231	0.046875	0.015625	0.06557377	0.088235294	0.098591549	0.042253521	0.130434783	0.164179104	0.242424242	0.108108108	0.114285714	0.051948052	0.064102564	0.065789474	0.111111111	0.142857143	0.0875	0.114285714	0.131578947	0.0875	0.219178082	0.155844156	0.166666667	0.086419753	0.086419753	0.095890411	0.147058824	0.207317073	0.223880597	0.269230769	0.2375	0.222222222	0.093023256	0.093023256	0.166666667	0.2375	0.093023256	0.093023256	0.182926829	0.320512821	0.136363636	0.24691358	0.234567901	0.268292683	0.231707317
0.016666667	0.033333333	0	0.032786885	0.031746032	0.048387097	0.016129032	0.05	0.074626866	0.101449275	0.028571429	0.085714286	0.101449275	0.15942029	0.142857143	0.085714286	0.067567568	0.065789474	0.082191781	0.147058824	0.116883117	0.075949367	0.101449275	0.090909091	0.0625	0.16	0.101265823	0.126582278	0.075	0.075	0.098591549	0.101449275	0.243589744	0.25	0.366197183	0.227848101	0.243589744	0.082352941	0.082352941	0.1125	0.243589744	0.082352941	0.082352941	0.117647059	0.311688312	0.152941176	0.337837838	0.256410256	0.307692308	0.253164557
0.020833333	0.020408163	0	0.0625	0.019230769	0.081632653	0	0.040816327	0.071428571	0.163636364	0.034482759	0.103448276	0.084745763	0.192982456	0.096774194	0.103448276	0.175438596	0.078125	0.116666667	0.1	0.233333333	0.177419355	0.103448276	0.125	0.123076923	0.25	0.153846154	0.149253731	0.088235294	0.088235294	0.1	0.103448276	0.25	0.133333333	0.164383562	0.164383562	0.370967742	0.194029851	0.126760563	0.132352941	0.231884058	0.194029851	0.126760563	0.152777778	0.435483871	0.178082192	0.242857143	0.194444444	0.2	0.191780822
0.017241379	0.016949153	0	0.051724138	0.016129032	0.016129032	0.016666667	0.033898305	0.076923077	0.15625	0.060606061	0.057142857	0.072463768	0.068493151	0.083333333	0.072463768	0.149253731	0.082191781	0.040540541	0.070422535	0.2	0.152777778	0.072463768	0.093333333	0.050632911	0.103896104	0.103896104	0.115384615	0.105263158	0.105263158	0.085714286	0.072463768	0.266666667	0.147058824	0.172839506	0.144578313	0.357142857	0.216216216	0.097560976	0.101265823	0.158536585	0.216216216	0.097560976	0.120481928	0.164705882	0.142857143	0.310810811	0.185185185	0.204819277	0.197530864
0	0.040816327	0.020408163	0	0.018867925	0.08	0	0.019607843	0.051724138	0.048387097	0.016666667	0.160714286	0.083333333	0.095238095	0.078125	0.048387097	0.046153846	0.060606061	0.172413793	0.063492063	0.086956522	0.057142857	0.101694915	0.177419355	0.174603175	0.117647059	0.117647059	0.098591549	0.056338028	0.056338028	0.063492063	0.083333333	0.162162162	0.189655172	0.162162162	0.365079365	0.194444444	0.065789474	0.157142857	0.083333333	0.433333333	0.065789474	0.157142857	0.076923077	0.285714286	0.403225806	0.157894737	0.225352113	0.358208955	0.205479452
0	0.037037037	0.018518519	0	0.017241379	0.072727273	0	0.036363636	0.081967213	0.09375	0.03125	0.147540984	0.09375	0.121212121	0.138461538	0.076923077	0.057971014	0.056338028	0.123076923	0.142857143	0.081081081	0.053333333	0.076923077	0.130434783	0.097222222	0.125	0.08	0.106666667	0.081081081	0.081081081	0.074626866	0.09375	0.246575342	0.298245614	0.358208955	0.31884058	0.3	0.061728395	0.131578947	0.092105263	0.338235294	0.061728395	0.131578947	0.085365854	0.301369863	0.226666667	0.256756757	0.277777778	0.315068493	0.273972603
0.018181818	0.017857143	0	0.054545455	0.016949153	0.071428571	0	0.035714286	0.046875	0.14516129	0.015151515	0.092307692	0.075757576	0.171875	0.056338028	0.075757576	0.15625	0.055555556	0.104477612	0.089552239	0.191176471	0.15942029	0.092307692	0.097222222	0.111111111	0.205882353	0.123287671	0.150684932	0.051948052	0.051948052	0.106060606	0.092307692	0.393939394	0.153846154	0.15	0.226666667	0.314285714	0.144736842	0.0875	0.105263158	0.277777778	0.144736842	0.0875	0.139240506	0.476923077	0.24	0.305555556	0.223684211	0.2125	0.236842105
0.017241379	0.016949153	0	0.051724138	0.016129032	0.06779661	0	0.033898305	0.060606061	0.138461538	0.029411765	0.104477612	0.072463768	0.164179104	0.068493151	0.057142857	0.149253731	0.067567568	0.115942029	0.070422535	0.2	0.152777778	0.104477612	0.123287671	0.106666667	0.214285714	0.118421053	0.12987013	0.090909091	0.090909091	0.085714286	0.088235294	0.266666667	0.164179104	0.172839506	0.233766234	0.376811594	0.184210526	0.125	0.115384615	0.233766234	0.184210526	0.125	0.120481928	0.337837838	0.263157895	0.243589744	0.2	0.25	0.2125
0.017857143	0.01754386	0.017857143	0.053571429	0.016666667	0.070175439	0	0.017241379	0.046153846	0.142857143	0.046153846	0.142857143	0.074626866	0.085714286	0.085714286	0.058823529	0.153846154	0.069444444	0.136363636	0.072463768	0.188405797	0.173913043	0.058823529	0.15942029	0.14084507	0.092105263	0.092105263	0.118421053	0.078947368	0.078947368	0.072463768	0.090909091	0.256756757	0.134328358	0.134146341	0.223684211	0.347826087	0.173333333	0.157894737	0.103896104	0.223684211	0.173333333	0.157894737	0.109756098	0.182926829	0.27027027	0.25	0.189873418	0.256410256	0.202531646
0	0.040816327	0.020408163	0	0.018867925	0.08	0	0.019607843	0.051724138	0.048387097	0.016666667	0.160714286	0.083333333	0.095238095	0.078125	0.048387097	0.046153846	0.060606061	0.172413793	0.063492063	0.086956522	0.057142857	0.101694915	0.177419355	0.174603175	0.117647059	0.117647059	0.098591549	0.056338028	0.056338028	0.063492063	0.083333333	0.162162162	0.189655172	0.162162162	0.365079365	0.194444444	0.065789474	0.157142857	0.083333333	0.433333333	0.065789474	0.157142857	0.076923077	0.285714286	0.403225806	0.157894737	0.225352113	0.358208955	0.205479452
0.02173913	0.021276596	0.02173913	0.065217391	0.02	0.085106383	0	0.020833333	0.054545455	0.169811321	0.054545455	0.169811321	0.087719298	0.1	0.081967213	0.068965517	0.181818182	0.080645161	0.181818182	0.084745763	0.220338983	0.183333333	0.107142857	0.186440678	0.183333333	0.123076923	0.123076923	0.136363636	0.074626866	0.074626866	0.103448276	0.087719298	0.317460317	0.178571429	0.136986301	0.296875	0.456140351	0.181818182	0.2	0.086956522	0.456140351	0.181818182	0.2	0.14084507	0.298507463	0.292307692	0.268656716	0.235294118	0.294117647	0.231884058
0.018867925	0	0	0.056603774	0.035714286	0.01754386	0	0.018181818	0.06557377	0.15	0.031746032	0.061538462	0.095238095	0.089552239	0.073529412	0.061538462	0.180327869	0.057142857	0.058823529	0.059701493	0.215384615	0.181818182	0.061538462	0.1	0.068493151	0.111111111	0.111111111	0.123287671	0.082191781	0.082191781	0.075757576	0.061538462	0.25	0.123076923	0.168831169	0.111111111	0.343283582	0.180555556	0.08974359	0.093333333	0.139240506	0.180555556	0.08974359	0.128205128	0.146341463	0.12345679	0.260273973	0.166666667	0.144578313	0.164556962
0.016393443	0.032786885	0.016393443	0.049180328	0.015384615	0.03125	0.049180328	0.032258065	0.106060606	0.149253731	0.042857143	0.1	0.084507042	0.08	0.094594595	0.084507042	0.142857143	0.064935065	0.095890411	0.097222222	0.12987013	0.116883117	0.1	0.103896104	0.075	0.086419753	0.073170732	0.097560976	0.101265823	0.101265823	0.097222222	0.069444444	0.166666667	0.125	0.088888889	0.126436782	0.180722892	0.1625	0.107142857	0.097560976	0.152941176	0.1625	0.107142857	0.103448276	0.120879121	0.137931034	0.176470588	0.137931034	0.144444444	0.136363636
0.016949153	0.016666667	0.016949153	0.050847458	0.049180328	0.066666667	0	0.016393443	0.059701493	0.136363636	0.014285714	0.153846154	0.119402985	0.112676056	0.082191781	0.056338028	0.147058824	0.066666667	0.164179104	0.069444444	0.214285714	0.183098592	0.086956522	0.202898551	0.2	0.146666667	0.131578947	0.157894737	0.0625	0.0625	0.069444444	0.086956522	0.2	0.112676056	0.156626506	0.2	0.215189873	0.1375	0.166666667	0.113924051	0.297297297	0.1375	0.166666667	0.146341463	0.19047619	0.227848101	0.195121951	0.168674699	0.21686747	0.152941176
0	0.01754386	0.017857143	0	0.016666667	0.051724138	0	0.035087719	0.096774194	0.074626866	0.046153846	0.2	0.107692308	0.117647059	0.117647059	0.090909091	0.056338028	0.054794521	0.153846154	0.088235294	0.078947368	0.065789474	0.074626866	0.142857143	0.14084507	0.092105263	0.092105263	0.118421053	0.078947368	0.078947368	0.088235294	0.125	0.120481928	0.117647059	0.120481928	0.192307692	0.107142857	0.060240964	0.142857143	0.118421053	0.17721519	0.060240964	0.142857143	0.096385542	0.127906977	0.160493827	0.091954023	0.119047619	0.166666667	0.117647059
0.02173913	0.021276596	0	0.065217391	0	0.0625	0	0.020833333	0.074074074	0.169811321	0.035714286	0.107142857	0.050847458	0.081967213	0.081967213	0.192307692	0.181818182	0.080645161	0.083333333	0.103448276	0.2	0.163934426	0.068965517	0.111111111	0.075757576	0.106060606	0.196721311	0.119402985	0.090909091	0.090909091	0.142857143	0.050847458	0.257575758	0.137931034	0.121621622	0.136986301	0.383333333	0.2	0.114285714	0.071428571	0.185714286	0.2	0.114285714	0.157142857	0.208333333	0.150684932	0.231884058	0.4	0.157894737	0.197183099
0	0.029411765	0.03030303	0	0.027027027	0.085714286	0	0.028571429	0.071428571	0.065217391	0.046511628	0.225	0.113636364	0.104166667	0.104166667	0.065217391	0.06122449	0.102040816	0.238095238	0.085106383	0.113207547	0.074074074	0.113636364	0.239130435	0.234042553	0.132075472	0.132075472	0.127272727	0.072727273	0.072727273	0.085106383	0.113636364	0.206896552	0.23255814	0.166666667	0.37254902	0.228070175	0.06557377	0.226415094	0.107142857	0.590909091	0.06557377	0.226415094	0.114754098	0.345454545	0.365384615	0.161290323	0.267857143	0.315789474	0.24137931
0.016393443	0.016129032	0.016393443	0.049180328	0.047619048	0.03125	0.015873016	0.049180328	0.106060606	0.184615385	0.028169014	0.115942029	0.149253731	0.14084507	0.125	0.1	0.142857143	0.064935065	0.066666667	0.128571429	0.208333333	0.162162162	0.1	0.118421053	0.075	0.128205128	0.142857143	0.184210526	0.0875	0.0875	0.112676056	0.115942029	0.306666667	0.227272727	0.289473684	0.209876543	0.289473684	0.148148148	0.094117647	0.139240506	0.209876543	0.148148148	0.094117647	0.2	0.214285714	0.112359551	0.351351351	0.222222222	0.256097561	0.219512195
0.016666667	0.016393443	0.016666667	0.05	0.015625	0.06557377	0.016129032	0.016129032	0.043478261	0.151515152	0.014084507	0.134328358	0.070422535	0.081081081	0.052631579	0.070422535	0.161764706	0.051948052	0.144927536	0.068493151	0.178082192	0.180555556	0.085714286	0.150684932	0.180555556	0.101265823	0.101265823	0.1125	0.061728395	0.061728395	0.068493151	0.070422535	0.25974026	0.126760563	0.141176471	0.227848101	0.276315789	0.15	0.179487179	0.072289157	0.310810811	0.15	0.179487179	0.104651163	0.202380952	0.240506329	0.269230769	0.195121951	0.275	0.178571429
0.019230769	0	0	0.057692308	0	0.017857143	0	0.018518519	0.066666667	0.152542373	0.049180328	0.046153846	0.046153846	0.058823529	0.074626866	0.0625	0.183333333	0.057971014	0.059701493	0.060606061	0.164179104	0.166666667	0.0625	0.070422535	0.054794521	0.067567568	0.067567568	0.08	0.083333333	0.083333333	0.076923077	0.0625	0.271428571	0.125	0.141025641	0.126582278	0.348484848	0.183098592	0.076923077	0.065789474	0.141025641	0.183098592	0.076923077	0.0875	0.148148148	0.168831169	0.3	0.168831169	0.160493827	0.181818182
0	0.016666667	0.016949153	0.016393443	0.015873016	0.049180328	0.016393443	0.033333333	0.092307692	0.102941176	0.044117647	0.171875	0.119402985	0.097222222	0.112676056	0.086956522	0.083333333	0.095890411	0.130434783	0.115942029	0.118421053	0.105263158	0.102941176	0.136986301	0.135135135	0.088607595	0.102564103	0.113924051	0.103896104	0.103896104	0.069444444	0.102941176	0.142857143	0.128571429	0.103448276	0.156626506	0.156626506	0.096385542	0.1375	0.113924051	0.185185185	0.096385542	0.1375	0.093023256	0.136363636	0.168674699	0.126436782	0.154761905	0.147727273	0.166666667
0.016949153	0.016666667	0	0.050847458	0.015873016	0.049180328	0	0.033333333	0.044117647	0.136363636	0.059701493	0.071428571	0.071428571	0.161764706	0.082191781	0.056338028	0.147058824	0.066666667	0.068493151	0.054794521	0.180555556	0.166666667	0.071428571	0.092105263	0.076923077	0.162162162	0.088607595	0.1	0.075949367	0.075949367	0.069444444	0.102941176	0.230769231	0.112676056	0.142857143	0.156626506	0.315068493	0.166666667	0.096385542	0.113924051	0.156626506	0.166666667	0.096385542	0.105882353	0.234567901	0.197530864	0.240506329	0.154761905	0.188235294	0.166666667
0	0.016393443	0.016666667	0	0.015625	0.048387097	0	0.016129032	0.043478261	0.055555556	0.043478261	0.151515152	0.070422535	0.066666667	0.052631579	0.055555556	0.053333333	0.109589041	0.179104478	0.054054054	0.088607595	0.08974359	0.085714286	0.150684932	0.197183099	0.074074074	0.0875	0.085365854	0.061728395	0.061728395	0.054054054	0.070422535	0.114942529	0.111111111	0.102272727	0.197530864	0.141176471	0.057471264	0.135802469	0.072289157	0.227848101	0.057471264	0.135802469	0.079545455	0.147727273	0.225	0.087912088	0.152941176	0.172413793	0.137931034
0.017857143	0.035714286	0.017857143	0.017241379	0.016666667	0.089285714	0	0.035087719	0.046153846	0.058823529	0.014925373	0.142857143	0.074626866	0.169230769	0.070422535	0.074626866	0.056338028	0.054794521	0.153846154	0.088235294	0.093333333	0.065789474	0.125	0.15942029	0.157142857	0.202898551	0.136986301	0.118421053	0.051282051	0.051282051	0.088235294	0.090909091	0.1625	0.169230769	0.17721519	0.328571429	0.192307692	0.073170732	0.142857143	0.103896104	0.328571429	0.073170732	0.142857143	0.096385542	0.447761194	0.362318841	0.158536585	0.236842105	0.324324324	0.217948718
0	0.037037037	0.018518519	0	0.017241379	0.072727273	0	0.017857143	0.047619048	0.060606061	0.015384615	0.147540984	0.076923077	0.104477612	0.104477612	0.044776119	0.057971014	0.056338028	0.177419355	0.074626866	0.081081081	0.067567568	0.076923077	0.164179104	0.179104478	0.125	0.08	0.106666667	0.066666667	0.066666667	0.043478261	0.076923077	0.12345679	0.138461538	0.181818182	0.246575342	0.181818182	0.061728395	0.178082192	0.077922078	0.338235294	0.061728395	0.178082192	0.072289157	0.233766234	0.295774648	0.148148148	0.179487179	0.263157895	0.17721519
0.016393443	0.016129032	0.016393443	0.049180328	0	0.03125	0	0.032258065	0.073529412	0.149253731	0.028169014	0.1	0.069444444	0.094594595	0.065789474	0.069444444	0.15942029	0.051282051	0.095890411	0.082191781	0.191780822	0.131578947	0.084507042	0.103896104	0.075	0.1	0.1	0.125	0.06097561	0.06097561	0.082191781	0.084507042	0.195121951	0.065789474	0.065217391	0.126436782	0.166666667	0.1625	0.107142857	0.097560976	0.113636364	0.1625	0.107142857	0.11627907	0.096774194	0.125	0.19047619	0.087912088	0.144444444	0.098901099
0.018518519	0.018181818	0.018518519	0.017857143	0.035087719	0.072727273	0	0.017857143	0.081967213	0.076923077	0.015384615	0.166666667	0.111111111	0.104477612	0.088235294	0.09375	0.073529412	0.071428571	0.177419355	0.2	0.111111111	0.082191781	0.111111111	0.164179104	0.144927536	0.109589041	0.109589041	0.23880597	0.111111111	0.111111111	0.074626866	0.09375	0.246575342	0.193548387	0.1375	0.421875	0.246575342	0.102564103	0.178082192	0.106666667	0.338235294	0.102564103	0.178082192	0.098765432	0.283783784	0.483870968	0.192307692	0.260273973	0.333333333	0.5
0	0.015873016	0	0	0.046875	0.030769231	0.015625	0.048387097	0.104477612	0.098591549	0.042253521	0.164179104	0.21875	0.223880597	0.123287671	0.098591549	0.038461538	0.092105263	0.065789474	0.111111111	0.113924051	0.12987013	0.114285714	0.116883117	0.144736842	0.155844156	0.1125	0.12345679	0.1	0.1	0.111111111	0.258064516	0.076086957	0.078947368	0.112359551	0.1	0.087912088	0.068181818	0.093023256	0.281690141	0.125	0.068181818	0.093023256	0.154761905	0.131868132	0.111111111	0.074468085	0.098901099	0.094736842	0.10989011
0.016393443	0.032786885	0.016393443	0.049180328	0.03125	0.064516129	0.015873016	0.032258065	0.073529412	0.149253731	0.013888889	0.149253731	0.115942029	0.094594595	0.065789474	0.069444444	0.15942029	0.064935065	0.142857143	0.082191781	0.191780822	0.194444444	0.115942029	0.180555556	0.162162162	0.113924051	0.1	0.125	0.074074074	0.074074074	0.097222222	0.084507042	0.324324324	0.173913043	0.152941176	0.4	0.306666667	0.1625	0.148148148	0.097560976	0.289473684	0.1625	0.148148148	0.156626506	0.259259259	0.394366197	0.282051282	0.207317073	0.373333333	0.219512195
0.015384615	0.015151515	0.015384615	0.046153846	0.014492754	0.060606061	0	0.014925373	0.040540541	0.125	0.026666667	0.125	0.065789474	0.075949367	0.049382716	0.051948052	0.135135135	0.061728395	0.150684932	0.064102564	0.166666667	0.168831169	0.094594595	0.141025641	0.168831169	0.095238095	0.108433735	0.105882353	0.058139535	0.058139535	0.064102564	0.065789474	0.259259259	0.148648649	0.159090909	0.228915663	0.275	0.141176471	0.141176471	0.068181818	0.324675325	0.141176471	0.141176471	0.123595506	0.23255814	0.240963855	0.253012048	0.197674419	0.273809524	0.195402299
0.02173913	0.021276596	0.02173913	0.065217391	0.02	0.085106383	0	0.020833333	0.054545455	0.169811321	0.054545455	0.169811321	0.087719298	0.1	0.081967213	0.068965517	0.181818182	0.080645161	0.181818182	0.084745763	0.220338983	0.183333333	0.107142857	0.186440678	0.183333333	0.123076923	0.123076923	0.136363636	0.074626866	0.074626866	0.103448276	0.087719298	0.317460317	0.178571429	0.136986301	0.296875	0.456140351	0.181818182	0.2	0.086956522	0.456140351	0.181818182	0.2	0.14084507	0.298507463	0.292307692	0.268656716	0.235294118	0.294117647	0.231884058
0	0.016949153	0	0	0.05	0.016129032	0.016666667	0.051724138	0.111111111	0.104477612	0.029411765	0.193548387	0.233333333	0.21875	0.147058824	0.121212121	0.040540541	0.097222222	0.084507042	0.101449275	0.135135135	0.106666667	0.104477612	0.138888889	0.136986301	0.164383562	0.164383562	0.12987013	0.090909091	0.090909091	0.101449275	0.275862069	0.079545455	0.083333333	0.144578313	0.104651163	0.091954023	0.058823529	0.097560976	0.298507463	0.144578313	0.058823529	0.097560976	0.1625	0.125	0.129411765	0.077777778	0.103448276	0.098901099	0.08988764
0.017857143	0.01754386	0	0.053571429	0	0.051724138	0.017241379	0.017241379	0.046153846	0.142857143	0.014925373	0.090909091	0.043478261	0.070422535	0.055555556	0.142857143	0.153846154	0.054794521	0.071428571	0.088235294	0.154929577	0.14084507	0.074626866	0.081081081	0.065789474	0.077922078	0.169014085	0.103896104	0.051282051	0.051282051	0.138461538	0.043478261	0.328571429	0.169230769	0.134146341	0.1625	0.309859155	0.157894737	0.073170732	0.049382716	0.207792208	0.157894737	0.073170732	0.12345679	0.227848101	0.189873418	0.301369863	0.402985075	0.180722892	0.233766234
0	0.051724138	0.016949153	0	0.032258065	0.066666667	0.016393443	0.033333333	0.075757576	0.056338028	0.044117647	0.153846154	0.102941176	0.097222222	0.112676056	0.071428571	0.054054054	0.111111111	0.147058824	0.069444444	0.118421053	0.12	0.102941176	0.202898551	0.217391304	0.146666667	0.131578947	0.128205128	0.103896104	0.103896104	0.054794521	0.086956522	0.142857143	0.144927536	0.170731707	0.230769231	0.185185185	0.109756098	0.197368421	0.113924051	0.333333333	0.109756098	0.197368421	0.105882353	0.219512195	0.2125	0.195121951	0.182926829	0.311688312	0.166666667
0.018518519	0.018181818	0	0.055555556	0.017241379	0.017241379	0.017857143	0.017857143	0.047619048	0.147540984	0.03125	0.044776119	0.060606061	0.072463768	0.088235294	0.076923077	0.158730159	0.071428571	0.042857143	0.058823529	0.176470588	0.215384615	0.076923077	0.068493151	0.097222222	0.094594595	0.094594595	0.092105263	0.081081081	0.081081081	0.074626866	0.044776119	0.246575342	0.138461538	0.151898734	0.12345679	0.358208955	0.194444444	0.075	0.064102564	0.151898734	0.194444444	0.075	0.1125	0.172839506	0.12195122	0.273972603	0.179487179	0.170731707	0.17721519
0.015384615	0.030769231	0.015384615	0.014925373	0.014492754	0.076923077	0	0.03030303	0.040540541	0.051948052	0.026666667	0.125	0.065789474	0.148648649	0.049382716	0.065789474	0.05	0.061728395	0.150684932	0.077922078	0.083333333	0.084337349	0.094594595	0.141025641	0.168831169	0.179487179	0.108433735	0.105882353	0.058139535	0.058139535	0.064102564	0.08	0.159090909	0.148648649	0.172413793	0.228915663	0.172413793	0.065934066	0.141176471	0.093023256	0.275	0.065934066	0.141176471	0.098901099	0.376623377	0.240963855	0.155555556	0.226190476	0.244186047	0.195402299
0	0.032786885	0.016393443	0	0.03125	0.047619048	0.015873016	0.049180328	0.089552239	0.069444444	0.028169014	0.184615385	0.149253731	0.109589041	0.094594595	0.069444444	0.052631579	0.078947368	0.15942029	0.082191781	0.144736842	0.088607595	0.1	0.25	0.194444444	0.173333333	0.142857143	0.153846154	0.0875	0.0875	0.067567568	0.115942029	0.139534884	0.157142857	0.180722892	0.240506329	0.166666667	0.081395349	0.17721519	0.168831169	0.342465753	0.081395349	0.17721519	0.142857143	0.214285714	0.207317073	0.162790698	0.192771084	0.271604938	0.176470588
0	0.034482759	0.017241379	0	0.032786885	0.05	0.016666667	0.033898305	0.076923077	0.057142857	0.044776119	0.15625	0.104477612	0.083333333	0.098591549	0.057142857	0.040540541	0.097222222	0.149253731	0.070422535	0.12	0.077922078	0.088235294	0.205882353	0.185714286	0.133333333	0.118421053	0.12987013	0.090909091	0.090909091	0.055555556	0.104477612	0.158536585	0.164179104	0.1875	0.266666667	0.172839506	0.097560976	0.184210526	0.12987013	0.357142857	0.097560976	0.184210526	0.107142857	0.222222222	0.263157895	0.182926829	0.2	0.298701299	0.197530864
0.023255814	0.046511628	0.023255814	0.022222222	0.021276596	0.11627907	0	0.045454545	0.057692308	0.072727273	0.018518519	0.18	0.092592593	0.211538462	0.105263158	0.113207547	0.068965517	0.066666667	0.192307692	0.12962963	0.112903226	0.079365079	0.134615385	0.196428571	0.192982456	0.272727273	0.147540984	0.142857143	0.061538462	0.061538462	0.089285714	0.113207547	0.142857143	0.145454545	0.15942029	0.25	0.176470588	0.071428571	0.171875	0.125	0.403508772	0.071428571	0.171875	0.114285714	0.473684211	0.265625	0.138888889	0.227272727	0.25	0.205882353
0.016129032	0.032258065	0	0.015625	0.030769231	0.046875	0.015625	0.048387097	0.088235294	0.083333333	0.042253521	0.098591549	0.114285714	0.188405797	0.108108108	0.083333333	0.065789474	0.064102564	0.08	0.111111111	0.113924051	0.074074074	0.098591549	0.102564103	0.074074074	0.186666667	0.1125	0.109756098	0.073170732	0.073170732	0.081081081	0.130434783	0.2375	0.242424242	0.302631579	0.269230769	0.222222222	0.08045977	0.08045977	0.151898734	0.2375	0.08045977	0.08045977	0.114942529	0.337662338	0.162790698	0.278481013	0.25	0.3	0.21686747
0.018867925	0.037735849	0.018867925	0.018181818	0.01754386	0.094339623	0	0.037037037	0.048387097	0.061538462	0.015625	0.15	0.078125	0.177419355	0.057971014	0.061538462	0.058823529	0.057142857	0.161290323	0.092307692	0.097222222	0.068493151	0.112903226	0.166666667	0.164179104	0.230769231	0.111111111	0.138888889	0.067567568	0.067567568	0.075757576	0.095238095	0.2	0.177419355	0.139240506	0.343283582	0.216216216	0.0625	0.148648649	0.108108108	0.451612903	0.0625	0.148648649	0.1	0.446153846	0.378787879	0.15	0.246575342	0.283783784	0.243243243
0.019230769	0	0	0.057692308	0	0.017857143	0	0.018518519	0.066666667	0.152542373	0.049180328	0.046153846	0.046153846	0.058823529	0.074626866	0.0625	0.183333333	0.057971014	0.059701493	0.060606061	0.164179104	0.166666667	0.0625	0.070422535	0.054794521	0.067567568	0.067567568	0.08	0.083333333	0.083333333	0.076923077	0.0625	0.271428571	0.125	0.141025641	0.126582278	0.348484848	0.183098592	0.076923077	0.065789474	0.141025641	0.183098592	0.076923077	0.0875	0.148148148	0.168831169	0.3	0.168831169	0.160493827	0.181818182
0.018181818	0.036363636	0.018181818	0.01754386	0.016949153	0.090909091	0	0.035714286	0.046875	0.059701493	0.015151515	0.14516129	0.075757576	0.171875	0.071428571	0.059701493	0.057142857	0.055555556	0.15625	0.089552239	0.094594595	0.066666667	0.126984127	0.161764706	0.15942029	0.223880597	0.123287671	0.12	0.065789474	0.065789474	0.073529412	0.092307692	0.164556962	0.171875	0.164556962	0.295774648	0.194805195	0.074074074	0.144736842	0.105263158	0.393939394	0.074074074	0.144736842	0.084337349	0.391304348	0.328571429	0.160493827	0.223684211	0.293333333	0.220779221
0.023255814	0.022727273	0	0.069767442	0.021276596	0.021276596	0.045454545	0.022222222	0.057692308	0.18	0.018518519	0.053571429	0.072727273	0.06779661	0.086206897	0.072727273	0.192307692	0.066666667	0.050847458	0.089285714	0.210526316	0.192982456	0.072727273	0.080645161	0.0625	0.09375	0.111111111	0.125	0.061538462	0.061538462	0.089285714	0.053571429	0.428571429	0.211538462	0.212121212	0.212121212	0.31147541	0.19047619	0.056338028	0.074626866	0.15942029	0.19047619	0.056338028	0.114285714	0.166666667	0.173913043	0.518518519	0.191176471	0.268656716	0.205882353
0.035087719	0.016949153	0.017241379	0.051724138	0.016129032	0.016129032	0.016666667	0.033898305	0.076923077	0.138461538	0.044776119	0.072463768	0.088235294	0.098591549	0.114285714	0.121212121	0.1	0.067567568	0.040540541	0.101449275	0.150684932	0.152777778	0.104477612	0.093333333	0.092105263	0.118421053	0.133333333	0.101265823	0.090909091	0.090909091	0.117647059	0.088235294	0.301369863	0.258064516	0.283783784	0.217948718	0.338028169	0.153846154	0.071428571	0.115384615	0.233766234	0.153846154	0.071428571	0.1625	0.269230769	0.129411765	0.385714286	0.28	0.298701299	0.25974026
0.018518519	0.018181818	0	0.055555556	0.017241379	0.017241379	0.017857143	0.017857143	0.047619048	0.147540984	0.03125	0.044776119	0.060606061	0.072463768	0.088235294	0.076923077	0.158730159	0.071428571	0.042857143	0.058823529	0.176470588	0.215384615	0.076923077	0.068493151	0.097222222	0.094594595	0.094594595	0.092105263	0.081081081	0.081081081	0.074626866	0.044776119	0.246575342	0.138461538	0.151898734	0.12345679	0.358208955	0.194444444	0.075	0.064102564	0.151898734	0.194444444	0.075	0.1125	0.172839506	0.12195122	0.273972603	0.179487179	0.170731707	0.17721519
0.023255814	0.046511628	0.023255814	0.022222222	0.021276596	0.11627907	0	0.045454545	0.057692308	0.072727273	0.018518519	0.18	0.092592593	0.211538462	0.105263158	0.113207547	0.068965517	0.066666667	0.192307692	0.12962963	0.112903226	0.079365079	0.134615385	0.196428571	0.192982456	0.272727273	0.147540984	0.142857143	0.061538462	0.061538462	0.089285714	0.113207547	0.142857143	0.145454545	0.15942029	0.25	0.176470588	0.071428571	0.171875	0.125	0.403508772	0.071428571	0.171875	0.114285714	0.473684211	0.265625	0.138888889	0.227272727	0.25	0.205882353
0	0.016949153	0.017241379	0	0.016129032	0.05	0	0.033898305	0.076923077	0.057142857	0.044776119	0.15625	0.088235294	0.098591549	0.083333333	0.072463768	0.054794521	0.082191781	0.166666667	0.070422535	0.090909091	0.064102564	0.088235294	0.171428571	0.152777778	0.118421053	0.103896104	0.115384615	0.063291139	0.063291139	0.070422535	0.104477612	0.117647059	0.098591549	0.091954023	0.217948718	0.091954023	0.058823529	0.153846154	0.115384615	0.202531646	0.058823529	0.153846154	0.094117647	0.137931034	0.215189873	0.08988764	0.156626506	0.19047619	0.102272727
0.015384615	0.015151515	0.015384615	0.046153846	0.014492754	0.060606061	0	0.014925373	0.040540541	0.125	0.026666667	0.125	0.065789474	0.075949367	0.049382716	0.051948052	0.135135135	0.061728395	0.150684932	0.064102564	0.166666667	0.168831169	0.094594595	0.141025641	0.168831169	0.095238095	0.108433735	0.105882353	0.058139535	0.058139535	0.064102564	0.065789474	0.259259259	0.148648649	0.159090909	0.228915663	0.275	0.141176471	0.141176471	0.068181818	0.324675325	0.141176471	0.141176471	0.123595506	0.23255814	0.240963855	0.253012048	0.197674419	0.273809524	0.195402299
0.033333333	0.032786885	0.016393443	0.049180328	0.015384615	0.03125	0.015873016	0.032258065	0.089552239	0.149253731	0.073529412	0.115942029	0.115942029	0.094594595	0.094594595	0.084507042	0.111111111	0.051282051	0.081081081	0.112676056	0.144736842	0.116883117	0.1	0.133333333	0.088607595	0.1	0.1	0.125	0.101265823	0.101265823	0.112676056	0.084507042	0.180722892	0.125	0.139534884	0.166666667	0.180722892	0.148148148	0.120481928	0.111111111	0.180722892	0.148148148	0.120481928	0.142857143	0.146067416	0.125	0.19047619	0.151162791	0.183908046	0.136363636
0.018518519	0.018181818	0	0.036363636	0.017241379	0.053571429	0	0.055555556	0.081967213	0.111111111	0.03125	0.09375	0.09375	0.193548387	0.138461538	0.09375	0.073529412	0.056338028	0.073529412	0.161290323	0.095890411	0.067567568	0.111111111	0.083333333	0.053333333	0.173913043	0.094594595	0.121621622	0.081081081	0.081081081	0.107692308	0.111111111	0.263888889	0.275862069	0.378787879	0.263888889	0.281690141	0.075	0.088607595	0.106666667	0.263888889	0.075	0.088607595	0.1125	0.357142857	0.179487179	0.309859155	0.277777778	0.297297297	0.273972603
0.019230769	0.018867925	0.019230769	0.057692308	0.017857143	0.075471698	0	0.018518519	0.049180328	0.152542373	0.015873016	0.152542373	0.079365079	0.090909091	0.058823529	0.0625	0.163934426	0.057971014	0.163934426	0.09375	0.2	0.166666667	0.096774194	0.169230769	0.166666667	0.112676056	0.112676056	0.157142857	0.054054054	0.054054054	0.09375	0.079365079	0.412698413	0.161290323	0.126582278	0.308823529	0.328358209	0.150684932	0.150684932	0.08	0.435483871	0.150684932	0.150684932	0.12987013	0.291666667	0.323529412	0.31884058	0.232876712	0.287671233	0.246575342
0.01754386	0.035087719	0.01754386	0.071428571	0.033333333	0.068965517	0.016949153	0.016949153	0.045454545	0.140625	0.029850746	0.140625	0.089552239	0.084507042	0.069444444	0.057971014	0.151515152	0.068493151	0.151515152	0.071428571	0.202898551	0.171428571	0.089552239	0.173913043	0.154929577	0.105263158	0.105263158	0.146666667	0.064102564	0.064102564	0.086956522	0.073529412	0.305555556	0.166666667	0.146341463	0.362318841	0.424242424	0.171052632	0.155844156	0.088607595	0.305555556	0.171052632	0.155844156	0.135802469	0.240506329	0.357142857	0.315068493	0.233766234	0.455882353	0.230769231
0.018181818	0.036363636	0.018181818	0.074074074	0.034482759	0.071428571	0.035714286	0.01754386	0.046875	0.14516129	0.015151515	0.14516129	0.092307692	0.086956522	0.071428571	0.059701493	0.15625	0.070422535	0.15625	0.089552239	0.208955224	0.176470588	0.092307692	0.196969697	0.15942029	0.123287671	0.123287671	0.150684932	0.051948052	0.051948052	0.089552239	0.075757576	0.373134328	0.19047619	0.179487179	0.373134328	0.277777778	0.16	0.144736842	0.105263158	0.260273973	0.16	0.144736842	0.139240506	0.2	0.347826087	0.402985075	0.192307692	0.46969697	0.205128205
0.015151515	0.014925373	0	0.045454545	0.014285714	0.044117647	0	0.029850746	0.04	0.123287671	0.026315789	0.064935065	0.064935065	0.146666667	0.048780488	0.064935065	0.133333333	0.06097561	0.08974359	0.063291139	0.164556962	0.166666667	0.093333333	0.071428571	0.109756098	0.17721519	0.120481928	0.104651163	0.057471264	0.057471264	0.076923077	0.078947368	0.240963855	0.131578947	0.170454545	0.157303371	0.256097561	0.139534884	0.076923077	0.091954023	0.197674419	0.139534884	0.076923077	0.134831461	0.35443038	0.168539326	0.25	0.181818182	0.2	0.179775281
0.016393443	0.016129032	0	0.015873016	0.047619048	0.03125	0.015873016	0.049180328	0.106060606	0.132352941	0.028169014	0.166666667	0.184615385	0.14084507	0.125	0.222222222	0.066666667	0.108108108	0.081081081	0.112676056	0.175675676	0.116883117	0.115942029	0.118421053	0.116883117	0.142857143	0.222222222	0.125	0.0875	0.0875	0.253968254	0.132352941	0.101123596	0.08	0.126436782	0.101123596	0.113636364	0.081395349	0.081395349	0.168831169	0.152941176	0.081395349	0.081395349	0.28	0.146067416	0.1	0.098901099	0.151162791	0.095744681	0.098901099
0.021276596	0.042553191	0.021276596	0.063829787	0.019607843	0.083333333	0	0.020408163	0.113207547	0.188679245	0.035087719	0.105263158	0.06779661	0.098360656	0.116666667	0.125	0.2	0.079365079	0.1	0.25	0.196721311	0.180327869	0.086206897	0.109375	0.074626866	0.121212121	0.104477612	0.245901639	0.158730159	0.158730159	0.101694915	0.06779661	0.292307692	0.155172414	0.135135135	0.150684932	0.4	0.234375	0.144927536	0.101449275	0.183098592	0.234375	0.144927536	0.123287671	0.205479452	0.180555556	0.264705882	0.197183099	0.171052632	0.433333333
0.018867925	0.018518519	0.018867925	0.056603774	0.01754386	0.01754386	0.037037037	0.018181818	0.06557377	0.15	0.015625	0.045454545	0.061538462	0.057971014	0.073529412	0.061538462	0.180327869	0.057142857	0.043478261	0.075757576	0.179104478	0.181818182	0.078125	0.084507042	0.054054054	0.081081081	0.111111111	0.123287671	0.067567568	0.067567568	0.075757576	0.045454545	0.323529412	0.140625	0.184210526	0.139240506	0.267605634	0.180555556	0.0625	0.064935065	0.125	0.180555556	0.0625	0.113924051	0.146341463	0.1375	0.352941176	0.151898734	0.1875	0.179487179
0.016949153	0.016666667	0.016949153	0.050847458	0.049180328	0.066666667	0	0.016393443	0.059701493	0.136363636	0.014285714	0.153846154	0.119402985	0.112676056	0.082191781	0.056338028	0.147058824	0.066666667	0.164179104	0.069444444	0.214285714	0.183098592	0.086956522	0.202898551	0.2	0.146666667	0.131578947	0.157894737	0.0625	0.0625	0.069444444	0.086956522	0.2	0.112676056	0.156626506	0.2	0.215189873	0.1375	0.166666667	0.113924051	0.297297297	0.1375	0.166666667	0.146341463	0.19047619	0.227848101	0.195121951	0.168674699	0.21686747	0.152941176
0	0.018518519	0.018867925	0	0.01754386	0.054545455	0.018181818	0.018181818	0.048387097	0.061538462	0.031746032	0.15	0.078125	0.073529412	0.057971014	0.061538462	0.058823529	0.057142857	0.161290323	0.059701493	0.082191781	0.068493151	0.078125	0.166666667	0.181818182	0.095890411	0.095890411	0.108108108	0.067567568	0.067567568	0.044117647	0.078125	0.153846154	0.140625	0.153846154	0.25	0.184210526	0.0625	0.197183099	0.078947368	0.363636364	0.0625	0.197183099	0.086419753	0.220779221	0.263888889	0.179487179	0.213333333	0.283783784	0.179487179
0.017241379	0.016949153	0	0.051724138	0.016129032	0.016129032	0.016666667	0.033898305	0.09375	0.174603175	0.029411765	0.072463768	0.088235294	0.083333333	0.098591549	0.088235294	0.149253731	0.053333333	0.054794521	0.117647059	0.166666667	0.136986301	0.088235294	0.078947368	0.050632911	0.08974359	0.08974359	0.101265823	0.076923077	0.076923077	0.101449275	0.088235294	0.357142857	0.258064516	0.283783784	0.233766234	0.319444444	0.153846154	0.058823529	0.101265823	0.217948718	0.153846154	0.058823529	0.120481928	0.2375	0.129411765	0.405797101	0.263157895	0.282051282	0.227848101
0.018181818	0.036363636	0.018181818	0.074074074	0.016949153	0.052631579	0.01754386	0.01754386	0.080645161	0.14516129	0.030769231	0.059701493	0.059701493	0.071428571	0.086956522	0.059701493	0.174603175	0.070422535	0.057142857	0.057971014	0.191176471	0.194029851	0.075757576	0.112676056	0.066666667	0.108108108	0.108108108	0.105263158	0.094594595	0.094594595	0.089552239	0.044117647	0.226666667	0.119402985	0.135802469	0.12195122	0.333333333	0.208333333	0.101265823	0.076923077	0.135802469	0.208333333	0.101265823	0.139240506	0.170731707	0.120481928	0.253333333	0.1625	0.182926829	0.160493827
0.016666667	0.016393443	0	0.016129032	0.015625	0.048387097	0.016129032	0.05	0.090909091	0.101449275	0.043478261	0.117647059	0.117647059	0.176470588	0.111111111	0.101449275	0.082191781	0.094594595	0.082191781	0.098591549	0.116883117	0.103896104	0.134328358	0.090909091	0.08974359	0.16	0.115384615	0.1125	0.102564103	0.102564103	0.083333333	0.117647059	0.114942529	0.095890411	0.102272727	0.102272727	0.127906977	0.095238095	0.095238095	0.126582278	0.127906977	0.095238095	0.095238095	0.104651163	0.174418605	0.126436782	0.112359551	0.139534884	0.096774194	0.137931034
0.022222222	0.044444444	0.022222222	0.021276596	0.020408163	0.111111111	0	0.021276596	0.055555556	0.070175439	0.017857143	0.196078431	0.089285714	0.120689655	0.101694915	0.196078431	0.066666667	0.081967213	0.185185185	0.125	0.109375	0.076923077	0.109090909	0.189655172	0.186440678	0.142857143	0.220338983	0.138461538	0.059701493	0.059701493	0.125	0.089285714	0.138888889	0.140350877	0.123287671	0.242424242	0.171428571	0.069444444	0.166666667	0.088235294	0.389830508	0.069444444	0.166666667	0.142857143	0.28358209	0.257575758	0.135135135	0.406779661	0.242857143	0.2
0.018181818	0.036363636	0.018181818	0.054545455	0.034482759	0.071428571	0.01754386	0.01754386	0.046875	0.14516129	0.015151515	0.14516129	0.109375	0.086956522	0.086956522	0.059701493	0.15625	0.070422535	0.15625	0.106060606	0.208955224	0.194029851	0.092307692	0.179104478	0.176470588	0.108108108	0.108108108	0.166666667	0.065789474	0.065789474	0.073529412	0.075757576	0.415384615	0.209677419	0.179487179	0.4375	0.352941176	0.16	0.16	0.090909091	0.333333333	0.16	0.16	0.125	0.263157895	0.409090909	0.446153846	0.24	0.447761194	0.287671233
0.017857143	0.035714286	0.017857143	0.017241379	0.016666667	0.089285714	0	0.017241379	0.046153846	0.058823529	0.014925373	0.161290323	0.074626866	0.101449275	0.070422535	0.142857143	0.056338028	0.069444444	0.153846154	0.088235294	0.093333333	0.065789474	0.107692308	0.15942029	0.14084507	0.106666667	0.202898551	0.118421053	0.051282051	0.051282051	0.121212121	0.074626866	0.1625	0.169230769	0.148148148	0.328571429	0.192307692	0.073170732	0.142857143	0.075949367	0.309859155	0.073170732	0.142857143	0.12345679	0.276315789	0.362318841	0.144578313	0.402985075	0.306666667	0.217948718
0.017241379	0.034482759	0.017241379	0.051724138	0.032786885	0.06779661	0.016666667	0.016666667	0.044776119	0.104477612	0.014492754	0.138461538	0.088235294	0.098591549	0.098591549	0.072463768	0.1	0.082191781	0.149253731	0.070422535	0.150684932	0.185714286	0.104477612	0.171428571	0.23880597	0.133333333	0.118421053	0.12987013	0.063291139	0.063291139	0.070422535	0.072463768	0.172839506	0.130434783	0.144578313	0.217948718	0.202531646	0.125	0.153846154	0.0875	0.319444444	0.125	0.153846154	0.134146341	0.222222222	0.230769231	0.182926829	0.185185185	0.25	0.168674699
0.020408163	0.02	0	0.06122449	0.018867925	0.08	0	0.04	0.051724138	0.160714286	0.051724138	0.101694915	0.083333333	0.189655172	0.078125	0.083333333	0.172413793	0.076923077	0.114754098	0.080645161	0.209677419	0.174603175	0.101694915	0.106060606	0.121212121	0.225806452	0.134328358	0.130434783	0.071428571	0.071428571	0.116666667	0.101694915	0.303030303	0.169491525	0.162162162	0.211267606	0.433333333	0.173913043	0.125	0.114285714	0.28358209	0.173913043	0.125	0.150684932	0.5	0.208333333	0.257142857	0.225352113	0.213333333	0.222222222
0.01754386	0.035087719	0.01754386	0.016949153	0.016393443	0.087719298	0	0.034482759	0.045454545	0.057971014	0.029850746	0.140625	0.073529412	0.166666667	0.084507042	0.073529412	0.055555556	0.068493151	0.151515152	0.086956522	0.092105263	0.093333333	0.089552239	0.157142857	0.188405797	0.2	0.105263158	0.116883117	0.064102564	0.064102564	0.071428571	0.106060606	0.146341463	0.132352941	0.160493827	0.236842105	0.160493827	0.072289157	0.141025641	0.131578947	0.253333333	0.072289157	0.141025641	0.095238095	0.38028169	0.283783784	0.142857143	0.202531646	0.2375	0.2
0.015625	0.015384615	0	0.015151515	0.014705882	0.045454545	0	0.030769231	0.04109589	0.066666667	0.04109589	0.081081081	0.066666667	0.150684932	0.05	0.066666667	0.064102564	0.103896104	0.106666667	0.064935065	0.097560976	0.098765432	0.095890411	0.073170732	0.126582278	0.181818182	0.096385542	0.094117647	0.058823529	0.058823529	0.064935065	0.081081081	0.10989011	0.090909091	0.10989011	0.122222222	0.134831461	0.066666667	0.066666667	0.094117647	0.147727273	0.066666667	0.066666667	0.087912088	0.235294118	0.146067416	0.095744681	0.120879121	0.104166667	0.131868132
0	0.02173913	0.022222222	0	0.020408163	0.063829787	0	0.021276596	0.055555556	0.051724138	0.017857143	0.173076923	0.109090909	0.083333333	0.06557377	0.051724138	0.049180328	0.064516129	0.185185185	0.06779661	0.092307692	0.060606061	0.089285714	0.189655172	0.186440678	0.107692308	0.107692308	0.121212121	0.059701493	0.059701493	0.06779661	0.089285714	0.205882353	0.203703704	0.138888889	0.464285714	0.223880597	0.054794521	0.166666667	0.088235294	0.518518519	0.054794521	0.166666667	0.095890411	0.323076923	0.509090909	0.150684932	0.257575758	0.359375	0.235294118
0	0.029411765	0.03030303	0	0.027027027	0.085714286	0	0.028571429	0.071428571	0.065217391	0.046511628	0.225	0.113636364	0.104166667	0.104166667	0.065217391	0.06122449	0.102040816	0.238095238	0.085106383	0.113207547	0.074074074	0.113636364	0.239130435	0.234042553	0.132075472	0.132075472	0.127272727	0.072727273	0.072727273	0.085106383	0.113636364	0.206896552	0.23255814	0.166666667	0.37254902	0.228070175	0.06557377	0.226415094	0.107142857	0.590909091	0.06557377	0.226415094	0.114754098	0.345454545	0.365384615	0.161290323	0.267857143	0.315789474	0.24137931
0.017857143	0.035714286	0.017857143	0.053571429	0.016666667	0.070175439	0.017241379	0.017241379	0.079365079	0.161290323	0.014925373	0.090909091	0.058823529	0.085714286	0.085714286	0.090909091	0.171875	0.054794521	0.086956522	0.193548387	0.154929577	0.157142857	0.090909091	0.081081081	0.065789474	0.092105263	0.092105263	0.197183099	0.108108108	0.108108108	0.104477612	0.058823529	0.347826087	0.1875	0.148148148	0.17721519	0.328571429	0.189189189	0.1	0.075949367	0.207792208	0.189189189	0.1	0.096385542	0.227848101	0.220779221	0.319444444	0.220779221	0.195121951	0.439393939
0	0.018867925	0.019230769	0	0.017857143	0.055555556	0	0.018518519	0.049180328	0.0625	0.032258065	0.172413793	0.114754098	0.107692308	0.074626866	0.046153846	0.059701493	0.057971014	0.163934426	0.060606061	0.130434783	0.1	0.096774194	0.206349206	0.203125	0.128571429	0.112676056	0.125	0.068493151	0.068493151	0.044776119	0.096774194	0.126582278	0.125	0.141025641	0.236111111	0.171052632	0.090909091	0.183098592	0.109589041	0.348484848	0.090909091	0.183098592	0.101265823	0.207792208	0.25	0.12345679	0.184210526	0.236842105	0.166666667
0.019230769	0.018867925	0.019230769	0.057692308	0.017857143	0.055555556	0	0.018518519	0.084745763	0.172413793	0.015873016	0.096774194	0.0625	0.074626866	0.074626866	0.096774194	0.183333333	0.057971014	0.092307692	0.206896552	0.164179104	0.166666667	0.079365079	0.085714286	0.069444444	0.082191781	0.082191781	0.227272727	0.114285714	0.114285714	0.09375	0.0625	0.435483871	0.180327869	0.126582278	0.219178082	0.348484848	0.183098592	0.105263158	0.08	0.219178082	0.183098592	0.105263158	0.101265823	0.223684211	0.25	0.338235294	0.232876712	0.205128205	0.491803279
0.015384615	0.015151515	0.015384615	0.046153846	0.014492754	0.060606061	0	0.03030303	0.069444444	0.14084507	0.040540541	0.157142857	0.08	0.103896104	0.075949367	0.08	0.150684932	0.061728395	0.135135135	0.077922078	0.181818182	0.139240506	0.08	0.141025641	0.111111111	0.108433735	0.12195122	0.13253012	0.070588235	0.070588235	0.092105263	0.094594595	0.214285714	0.08974359	0.085106383	0.172413793	0.2	0.154761905	0.141176471	0.105882353	0.159090909	0.154761905	0.141176471	0.136363636	0.127659574	0.157303371	0.195402299	0.119565217	0.188888889	0.11827957
0	0.035087719	0.035714286	0	0.033333333	0.050847458	0.016949153	0.052631579	0.095238095	0.089552239	0.045454545	0.216666667	0.177419355	0.149253731	0.115942029	0.106060606	0.04109589	0.068493151	0.134328358	0.119402985	0.136986301	0.078947368	0.089552239	0.208955224	0.154929577	0.135135135	0.150684932	0.178082192	0.092105263	0.092105263	0.086956522	0.140625	0.220779221	0.262295082	0.27027027	0.323943662	0.236842105	0.085365854	0.155844156	0.162162162	0.323943662	0.085365854	0.155844156	0.179487179	0.256410256	0.202531646	0.246753247	0.266666667	0.356164384	0.263157895
0.017857143	0	0	0.053571429	0	0.016666667	0	0.017241379	0.0625	0.142857143	0.03030303	0.074626866	0.043478261	0.055555556	0.070422535	0.142857143	0.153846154	0.069444444	0.071428571	0.072463768	0.138888889	0.14084507	0.058823529	0.081081081	0.065789474	0.064102564	0.152777778	0.08974359	0.064935065	0.064935065	0.121212121	0.058823529	0.223684211	0.117647059	0.134146341	0.134146341	0.223684211	0.142857143	0.073170732	0.0625	0.1625	0.142857143	0.073170732	0.12345679	0.168674699	0.175	0.25	0.323943662	0.152941176	0.172839506
0.017241379	0.016949153	0	0.016666667	0.032786885	0.05	0	0.051724138	0.111111111	0.088235294	0.044776119	0.138461538	0.104477612	0.181818182	0.130434783	0.104477612	0.084507042	0.053333333	0.115942029	0.101449275	0.090909091	0.077922078	0.104477612	0.093333333	0.092105263	0.148648649	0.103896104	0.12987013	0.090909091	0.090909091	0.101449275	0.121212121	0.130952381	0.114285714	0.117647059	0.158536585	0.117647059	0.084337349	0.111111111	0.115384615	0.144578313	0.084337349	0.111111111	0.107142857	0.178571429	0.129411765	0.102272727	0.129411765	0.123595506	0.127906977
0.016393443	0.016129032	0.016393443	0.049180328	0.015384615	0.064516129	0	0.032258065	0.073529412	0.115942029	0.028169014	0.149253731	0.084507042	0.109589041	0.08	0.069444444	0.111111111	0.064935065	0.15942029	0.082191781	0.16	0.102564103	0.1	0.164383562	0.131578947	0.128205128	0.1	0.139240506	0.06097561	0.06097561	0.082191781	0.1	0.152941176	0.08	0.076923077	0.195121951	0.126436782	0.120481928	0.1625	0.125	0.180722892	0.120481928	0.1625	0.11627907	0.133333333	0.192771084	0.123595506	0.112359551	0.183908046	0.098901099
0.016129032	0.032258065	0.016129032	0.015625	0.030769231	0.046875	0.015625	0.031746032	0.088235294	0.098591549	0.072463768	0.164179104	0.130434783	0.093333333	0.123287671	0.083333333	0.065789474	0.064102564	0.125	0.095890411	0.113924051	0.0875	0.083333333	0.178082192	0.12987013	0.098765432	0.1125	0.109756098	0.086419753	0.086419753	0.081081081	0.098591549	0.151162791	0.138888889	0.151162791	0.207317073	0.151162791	0.093023256	0.146341463	0.12345679	0.222222222	0.093023256	0.146341463	0.114942529	0.157303371	0.176470588	0.147727273	0.162790698	0.209302326	0.147727273
0.01754386	0.017241379	0.01754386	0.052631579	0.016393443	0.068965517	0	0.016949153	0.045454545	0.140625	0.045454545	0.158730159	0.106060606	0.115942029	0.069444444	0.057971014	0.151515152	0.054054054	0.134328358	0.071428571	0.220588235	0.171428571	0.073529412	0.173913043	0.138888889	0.12	0.12	0.146666667	0.077922078	0.077922078	0.071428571	0.089552239	0.236842105	0.132352941	0.146341463	0.205128205	0.362318841	0.186666667	0.171052632	0.102564103	0.236842105	0.186666667	0.171052632	0.135802469	0.195121951	0.202531646	0.230769231	0.202531646	0.2375	0.2
0	0.052631579	0.035087719	0	0.032786885	0.06779661	0.016666667	0.033898305	0.076923077	0.072463768	0.044776119	0.138461538	0.104477612	0.098591549	0.147058824	0.088235294	0.040540541	0.097222222	0.1	0.117647059	0.105263158	0.106666667	0.088235294	0.138888889	0.152777778	0.118421053	0.118421053	0.115384615	0.090909091	0.090909091	0.070422535	0.104477612	0.233766234	0.258064516	0.301369863	0.266666667	0.266666667	0.097560976	0.139240506	0.115384615	0.301369863	0.097560976	0.139240506	0.107142857	0.253164557	0.170731707	0.310810811	0.246753247	0.333333333	0.25974026
0.016393443	0.032786885	0.016393443	0.049180328	0.047619048	0.064516129	0.015873016	0.015873016	0.042857143	0.132352941	0.042857143	0.132352941	0.115942029	0.08	0.109589041	0.054794521	0.142857143	0.108108108	0.142857143	0.067567568	0.225352113	0.178082192	0.084507042	0.197183099	0.162162162	0.128205128	0.128205128	0.153846154	0.06097561	0.06097561	0.067567568	0.084507042	0.256410256	0.14084507	0.180722892	0.306666667	0.342465753	0.17721519	0.148148148	0.125	0.256410256	0.17721519	0.148148148	0.142857143	0.2	0.337837838	0.282051282	0.192771084	0.373333333	0.19047619
0.017241379	0.034482759	0.017241379	0.051724138	0.032786885	0.06779661	0.016666667	0.016666667	0.044776119	0.104477612	0.014492754	0.138461538	0.088235294	0.098591549	0.098591549	0.072463768	0.1	0.082191781	0.149253731	0.070422535	0.150684932	0.185714286	0.104477612	0.171428571	0.23880597	0.133333333	0.118421053	0.12987013	0.063291139	0.063291139	0.070422535	0.072463768	0.172839506	0.130434783	0.144578313	0.217948718	0.202531646	0.125	0.153846154	0.0875	0.319444444	0.125	0.153846154	0.134146341	0.222222222	0.230769231	0.182926829	0.185185185	0.25	0.168674699
0.016949153	0.033898305	0	0.050847458	0.015873016	0.032258065	0.016393443	0.033333333	0.092307692	0.171875	0.059701493	0.056338028	0.071428571	0.082191781	0.097222222	0.071428571	0.164179104	0.081081081	0.068493151	0.069444444	0.214285714	0.150684932	0.071428571	0.092105263	0.05	0.116883117	0.102564103	0.113924051	0.118421053	0.118421053	0.084507042	0.056338028	0.246753247	0.144927536	0.170731707	0.129411765	0.352112676	0.22972973	0.109756098	0.086419753	0.156626506	0.22972973	0.109756098	0.119047619	0.176470588	0.127906977	0.306666667	0.182926829	0.202380952	0.195121951
0.016129032	0.015873016	0	0.015625	0.015151515	0.046875	0	0.048387097	0.072463768	0.068493151	0.042253521	0.098591549	0.083333333	0.171428571	0.078947368	0.083333333	0.065789474	0.077922078	0.109589041	0.081081081	0.1	0.074074074	0.098591549	0.102564103	0.101265823	0.219178082	0.1125	0.12345679	0.060240964	0.060240964	0.081081081	0.098591549	0.112359551	0.078947368	0.087912088	0.151162791	0.087912088	0.068181818	0.093023256	0.12345679	0.137931034	0.068181818	0.093023256	0.102272727	0.211764706	0.149425287	0.097826087	0.136363636	0.130434783	0.097826087
0.016949153	0.051724138	0.016949153	0.050847458	0.032258065	0.084745763	0.016393443	0.016393443	0.044117647	0.136363636	0.028985507	0.102941176	0.071428571	0.082191781	0.128571429	0.071428571	0.147058824	0.081081081	0.098591549	0.084507042	0.180555556	0.217391304	0.071428571	0.121621622	0.150684932	0.116883117	0.102564103	0.128205128	0.075949367	0.075949367	0.069444444	0.056338028	0.230769231	0.128571429	0.170731707	0.156626506	0.352112676	0.197368421	0.1375	0.073170732	0.2	0.197368421	0.1375	0.105882353	0.176470588	0.154761905	0.256410256	0.168674699	0.202380952	0.180722892
0.016393443	0.05	0.016393443	0.066666667	0.03125	0.081967213	0.015873016	0.015873016	0.057971014	0.149253731	0.028169014	0.132352941	0.084507042	0.094594595	0.08	0.069444444	0.15942029	0.078947368	0.142857143	0.082191781	0.208333333	0.162162162	0.084507042	0.197183099	0.146666667	0.142857143	0.142857143	0.153846154	0.0875	0.0875	0.082191781	0.069444444	0.289473684	0.173913043	0.180722892	0.324324324	0.38028169	0.192307692	0.1625	0.111111111	0.289473684	0.192307692	0.1625	0.142857143	0.243902439	0.337837838	0.315789474	0.222222222	0.410958904	0.234567901
0.020408163	0.02	0	0.06122449	0.018867925	0.08	0	0.04	0.051724138	0.160714286	0.051724138	0.101694915	0.083333333	0.189655172	0.078125	0.083333333	0.172413793	0.076923077	0.114754098	0.080645161	0.209677419	0.174603175	0.101694915	0.106060606	0.121212121	0.225806452	0.134328358	0.130434783	0.071428571	0.071428571	0.116666667	0.101694915	0.303030303	0.169491525	0.162162162	0.211267606	0.433333333	0.173913043	0.125	0.114285714	0.28358209	0.173913043	0.125	0.150684932	0.5	0.208333333	0.257142857	0.225352113	0.213333333	0.222222222
0	0.032258065	0.016129032	0.015625	0.030769231	0.046875	0.048387097	0.031746032	0.104477612	0.098591549	0.042253521	0.130434783	0.098591549	0.078947368	0.123287671	0.068493151	0.094594595	0.064102564	0.125	0.081081081	0.1	0.0875	0.083333333	0.131578947	0.101265823	0.085365854	0.072289157	0.083333333	0.086419753	0.086419753	0.066666667	0.083333333	0.137931034	0.138888889	0.1	0.151162791	0.151162791	0.105882353	0.119047619	0.109756098	0.178571429	0.105882353	0.119047619	0.077777778	0.131868132	0.176470588	0.134831461	0.136363636	0.155555556	0.147727273
0	0.016393443	0	0.016129032	0.06557377	0.015625	0.016129032	0.016129032	0.107692308	0.085714286	0.014084507	0.085714286	0.117647059	0.081081081	0.126760563	0.055555556	0.196969697	0.094594595	0.179104478	0.068493151	0.131578947	0.148648649	0.070422535	0.12	0.133333333	0.12987013	0.12987013	0.126582278	0.075	0.075	0.04	0.070422535	0.114942529	0.081081081	0.141176471	0.102272727	0.127906977	0.12195122	0.12195122	0.126582278	0.141176471	0.12195122	0.12195122	0.091954023	0.122222222	0.166666667	0.125	0.101123596	0.108695652	0.1
0	0.015625	0	0.015384615	0.0625	0.03030303	0.015384615	0.015384615	0.102941176	0.082191781	0.02739726	0.067567568	0.128571429	0.077922078	0.121621622	0.039473684	0.188405797	0.105263158	0.154929577	0.08	0.126582278	0.173333333	0.067567568	0.115384615	0.142857143	0.125	0.097560976	0.12195122	0.098765432	0.098765432	0.038461538	0.067567568	0.098901099	0.064102564	0.111111111	0.086956522	0.111111111	0.130952381	0.117647059	0.135802469	0.111111111	0.130952381	0.117647059	0.088888889	0.106382979	0.147727273	0.108695652	0.097826087	0.09375	0.096774194
0.015625	0.015384615	0	0.015151515	0.045454545	0.045454545	0.015151515	0.046875	0.101449275	0.126760563	0.04109589	0.142857143	0.194029851	0.150684932	0.12	0.194029851	0.064102564	0.118421053	0.064102564	0.123287671	0.153846154	0.141025641	0.126760563	0.113924051	0.126582278	0.151898734	0.181818182	0.134146341	0.097560976	0.097560976	0.242424242	0.126760563	0.097826087	0.076923077	0.10989011	0.097826087	0.10989011	0.090909091	0.078651685	0.17721519	0.134831461	0.090909091	0.078651685	0.269230769	0.153846154	0.096774194	0.095744681	0.146067416	0.092783505	0.107526882
0.015151515	0.014925373	0.015151515	0.045454545	0.014285714	0.028985507	0.014705882	0.014705882	0.054054054	0.123287671	0.04	0.051282051	0.037974684	0.048780488	0.048780488	0.064935065	0.148648649	0.06097561	0.075949367	0.150684932	0.135802469	0.151898734	0.051282051	0.058823529	0.058139535	0.068965517	0.081395349	0.1875	0.082352941	0.082352941	0.063291139	0.037974684	0.256097561	0.131578947	0.144444444	0.131868132	0.320512821	0.180722892	0.101123596	0.055555556	0.157303371	0.180722892	0.101123596	0.086021505	0.175824176	0.155555556	0.265060241	0.181818182	0.173913043	0.296296296
0.019230769	0.018867925	0	0.057692308	0.017857143	0.017857143	0.018518519	0.037735849	0.084745763	0.172413793	0.015873016	0.0625	0.079365079	0.074626866	0.058823529	0.079365079	0.183333333	0.057971014	0.044117647	0.09375	0.181818182	0.203125	0.096774194	0.085714286	0.069444444	0.097222222	0.082191781	0.109589041	0.083333333	0.083333333	0.111111111	0.0625	0.435483871	0.161290323	0.155844156	0.202702703	0.308823529	0.183098592	0.063291139	0.08	0.171052632	0.183098592	0.063291139	0.144736842	0.207792208	0.184210526	0.378787879	0.184210526	0.205128205	0.213333333
0.017241379	0.016949153	0.017241379	0.051724138	0.016129032	0.06779661	0	0.016666667	0.060606061	0.138461538	0.029411765	0.138461538	0.072463768	0.083333333	0.083333333	0.057142857	0.149253731	0.067567568	0.166666667	0.070422535	0.166666667	0.169014085	0.088235294	0.171428571	0.185714286	0.103896104	0.08974359	0.115384615	0.063291139	0.063291139	0.070422535	0.088235294	0.233766234	0.130434783	0.144578313	0.233766234	0.233766234	0.139240506	0.153846154	0.0875	0.319444444	0.139240506	0.153846154	0.107142857	0.207317073	0.28	0.243589744	0.185185185	0.25	0.182926829
0.016393443	0.05	0.016393443	0.015873016	0.047619048	0.064516129	0.015873016	0.049180328	0.106060606	0.084507042	0.028169014	0.1	0.1	0.173913043	0.173913043	0.084507042	0.081081081	0.078947368	0.126760563	0.128571429	0.115384615	0.088607595	0.115942029	0.118421053	0.088607595	0.189189189	0.1	0.153846154	0.115384615	0.115384615	0.082191781	0.1	0.113636364	0.08	0.126436782	0.113636364	0.101123596	0.120481928	0.120481928	0.125	0.113636364	0.120481928	0.120481928	0.103448276	0.172413793	0.125	0.123595506	0.112359551	0.119565217	0.149425287
0.017241379	0.016949153	0.017241379	0.051724138	0.016129032	0.06779661	0	0.016666667	0.060606061	0.138461538	0.029411765	0.138461538	0.072463768	0.083333333	0.083333333	0.057142857	0.149253731	0.067567568	0.166666667	0.070422535	0.166666667	0.169014085	0.088235294	0.171428571	0.185714286	0.103896104	0.08974359	0.115384615	0.063291139	0.063291139	0.070422535	0.088235294	0.233766234	0.130434783	0.144578313	0.233766234	0.233766234	0.139240506	0.153846154	0.0875	0.319444444	0.139240506	0.153846154	0.107142857	0.207317073	0.28	0.243589744	0.185185185	0.25	0.182926829
0.016949153	0.016666667	0	0.050847458	0.032258065	0.015873016	0.016393443	0.033333333	0.075757576	0.19047619	0.059701493	0.056338028	0.071428571	0.067567568	0.053333333	0.102941176	0.2	0.066666667	0.054054054	0.084507042	0.164383562	0.2	0.102941176	0.077922078	0.063291139	0.075	0.102564103	0.086419753	0.103896104	0.103896104	0.1	0.071428571	0.230769231	0.112676056	0.170731707	0.103448276	0.315068493	0.197368421	0.083333333	0.086419753	0.129411765	0.197368421	0.083333333	0.119047619	0.149425287	0.127906977	0.272727273	0.168674699	0.174418605	0.152941176
0.016949153	0.016666667	0	0.050847458	0.049180328	0.032258065	0.016393443	0.016393443	0.059701493	0.153846154	0.044117647	0.056338028	0.102941176	0.097222222	0.128571429	0.056338028	0.181818182	0.111111111	0.054054054	0.084507042	0.214285714	0.292307692	0.086956522	0.136986301	0.135135135	0.146666667	0.116883117	0.157894737	0.075949367	0.075949367	0.069444444	0.071428571	0.215189873	0.112676056	0.215189873	0.129411765	0.315068493	0.181818182	0.109756098	0.128205128	0.142857143	0.181818182	0.109756098	0.13253012	0.162790698	0.154761905	0.272727273	0.154761905	0.202380952	0.180722892
0.015625	0.015384615	0.015625	0.046875	0.014705882	0.061538462	0	0.015151515	0.04109589	0.126760563	0.027027027	0.126760563	0.081081081	0.076923077	0.063291139	0.066666667	0.136986301	0.08974359	0.121621622	0.093333333	0.168831169	0.171052632	0.081081081	0.113924051	0.141025641	0.083333333	0.109756098	0.120481928	0.058823529	0.058823529	0.064935065	0.066666667	0.188235294	0.090909091	0.097826087	0.122222222	0.202380952	0.129411765	0.103448276	0.081395349	0.147727273	0.129411765	0.103448276	0.112359551	0.117021277	0.146067416	0.157303371	0.120879121	0.127659574	0.157303371
0.016949153	0.016666667	0.016949153	0.050847458	0	0.032258065	0	0.016393443	0.044117647	0.136363636	0.028985507	0.086956522	0.071428571	0.067567568	0.039473684	0.071428571	0.147058824	0.081081081	0.083333333	0.084507042	0.164383562	0.166666667	0.086956522	0.077922078	0.105263158	0.075	0.102564103	0.113924051	0.075949367	0.075949367	0.069444444	0.056338028	0.170731707	0.067567568	0.078651685	0.078651685	0.185185185	0.151898734	0.083333333	0.073170732	0.103448276	0.151898734	0.083333333	0.105882353	0.086956522	0.102272727	0.152941176	0.102272727	0.086021505	0.126436782
0.016129032	0.032258065	0.032786885	0.048387097	0.030769231	0.063492063	0.031746032	0.015625	0.057142857	0.130434783	0.042253521	0.130434783	0.083333333	0.078947368	0.078947368	0.054054054	0.157142857	0.064102564	0.14084507	0.081081081	0.189189189	0.175675676	0.098591549	0.178082192	0.144736842	0.098765432	0.141025641	0.151898734	0.073170732	0.073170732	0.066666667	0.068493151	0.302631579	0.138888889	0.178571429	0.2375	0.285714286	0.175	0.160493827	0.083333333	0.2375	0.175	0.160493827	0.127906977	0.197674419	0.234567901	0.311688312	0.162790698	0.283950617	0.202380952
0.016393443	0.016129032	0	0.049180328	0.015384615	0.047619048	0	0.032258065	0.042857143	0.132352941	0.042857143	0.084507042	0.1	0.191176471	0.065789474	0.054794521	0.142857143	0.051282051	0.066666667	0.053333333	0.208333333	0.162162162	0.069444444	0.103896104	0.075	0.189189189	0.113924051	0.125	0.074074074	0.074074074	0.067567568	0.1	0.209876543	0.109589041	0.152941176	0.139534884	0.324324324	0.17721519	0.107142857	0.111111111	0.166666667	0.17721519	0.107142857	0.129411765	0.243902439	0.137931034	0.219512195	0.164705882	0.170454545	0.162790698
0	0.018867925	0.019230769	0	0.017857143	0.055555556	0	0.018518519	0.049180328	0.0625	0.032258065	0.172413793	0.114754098	0.107692308	0.074626866	0.046153846	0.059701493	0.057971014	0.163934426	0.060606061	0.130434783	0.1	0.096774194	0.206349206	0.203125	0.128571429	0.112676056	0.125	0.068493151	0.068493151	0.044776119	0.096774194	0.126582278	0.125	0.141025641	0.236111111	0.171052632	0.090909091	0.183098592	0.109589041	0.348484848	0.090909091	0.183098592	0.101265823	0.207792208	0.25	0.12345679	0.184210526	0.236842105	0.166666667
0.016393443	0.016129032	0	0.049180328	0.047619048	0.047619048	0	0.032258065	0.057971014	0.132352941	0.013888889	0.084507042	0.115942029	0.191176471	0.08	0.069444444	0.142857143	0.064935065	0.095890411	0.067567568	0.208333333	0.178082192	0.084507042	0.118421053	0.131578947	0.23943662	0.142857143	0.153846154	0.06097561	0.06097561	0.082191781	0.1	0.180722892	0.094594595	0.180722892	0.126436782	0.195121951	0.134146341	0.094117647	0.139240506	0.166666667	0.134146341	0.094117647	0.156626506	0.324675325	0.151162791	0.19047619	0.151162791	0.144444444	0.136363636
0.015625	0.03125	0.015625	0.015151515	0.014705882	0.078125	0	0.030769231	0.04109589	0.052631579	0.027027027	0.126760563	0.066666667	0.150684932	0.05	0.052631579	0.050632911	0.0625	0.152777778	0.078947368	0.084337349	0.085365854	0.095890411	0.142857143	0.171052632	0.197368421	0.096385542	0.107142857	0.058823529	0.058823529	0.051282051	0.081081081	0.16091954	0.150684932	0.174418605	0.231707317	0.174418605	0.066666667	0.142857143	0.094117647	0.328947368	0.066666667	0.142857143	0.087912088	0.346153846	0.243902439	0.157303371	0.2	0.247058824	0.197674419
0.015873016	0.031746032	0.015873016	0.047619048	0.03030303	0.0625	0.015384615	0.03125	0.056338028	0.144927536	0.041666667	0.161764706	0.128571429	0.121621622	0.077922078	0.082191781	0.138888889	0.063291139	0.123287671	0.08	0.219178082	0.173333333	0.067567568	0.175675676	0.142857143	0.125	0.125	0.164556962	0.072289157	0.072289157	0.08	0.097222222	0.219512195	0.121621622	0.136363636	0.19047619	0.333333333	0.172839506	0.144578313	0.12195122	0.219512195	0.172839506	0.144578313	0.166666667	0.181818182	0.188235294	0.243902439	0.188235294	0.25	0.186046512
0.023255814	0.022727273	0	0.069767442	0.021276596	0.021276596	0.022222222	0.022222222	0.057692308	0.18	0.018518519	0.053571429	0.072727273	0.06779661	0.086206897	0.072727273	0.192307692	0.066666667	0.050847458	0.109090909	0.210526316	0.214285714	0.072727273	0.080645161	0.079365079	0.09375	0.09375	0.142857143	0.078125	0.078125	0.089285714	0.053571429	0.509433962	0.211538462	0.194029851	0.230769231	0.379310345	0.19047619	0.071428571	0.074626866	0.212121212	0.19047619	0.071428571	0.114285714	0.217391304	0.191176471	0.547169811	0.227272727	0.268656716	0.28125
0.016129032	0.032258065	0.016129032	0.031746032	0.030769231	0.046875	0.015625	0.048387097	0.072463768	0.083333333	0.042253521	0.083333333	0.098591549	0.154929577	0.138888889	0.098591549	0.051948052	0.092105263	0.051948052	0.126760563	0.113924051	0.115384615	0.114285714	0.088607595	0.101265823	0.155844156	0.126582278	0.12345679	0.086419753	0.086419753	0.095890411	0.114285714	0.2375	0.223880597	0.302631579	0.207317073	0.253164557	0.105882353	0.093023256	0.12345679	0.222222222	0.105882353	0.093023256	0.127906977	0.2875	0.123595506	0.346666667	0.234567901	0.3	0.24691358
0.016666667	0.033333333	0	0.06779661	0.031746032	0.048387097	0.016129032	0.032786885	0.043478261	0.134328358	0.028571429	0.055555556	0.070422535	0.126760563	0.111111111	0.070422535	0.144927536	0.08	0.053333333	0.083333333	0.178082192	0.214285714	0.085714286	0.076923077	0.103896104	0.144736842	0.101265823	0.126582278	0.075	0.075	0.083333333	0.070422535	0.227848101	0.111111111	0.197530864	0.114942529	0.310810811	0.179487179	0.095238095	0.085365854	0.141176471	0.179487179	0.095238095	0.117647059	0.21686747	0.113636364	0.285714286	0.152941176	0.186046512	0.164705882
0.01754386	0.017241379	0	0.052631579	0.050847458	0.033333333	0.034482759	0.016949153	0.045454545	0.140625	0.029850746	0.057971014	0.106060606	0.069444444	0.149253731	0.057971014	0.151515152	0.114285714	0.055555556	0.086956522	0.220588235	0.188405797	0.057971014	0.109589041	0.078947368	0.12	0.12	0.162162162	0.064102564	0.064102564	0.071428571	0.057971014	0.323943662	0.149253731	0.236842105	0.160493827	0.362318841	0.171052632	0.085365854	0.102564103	0.175	0.171052632	0.085365854	0.135802469	0.180722892	0.172839506	0.352112676	0.1875	0.207317073	0.230769231
0.017241379	0.034482759	0.017241379	0.016666667	0.032786885	0.086206897	0	0.016666667	0.076923077	0.072463768	0.014492754	0.15625	0.088235294	0.114285714	0.098591549	0.088235294	0.069444444	0.067567568	0.166666667	0.1875	0.105263158	0.077922078	0.121212121	0.154929577	0.136986301	0.118421053	0.118421053	0.208333333	0.105263158	0.105263158	0.085714286	0.088235294	0.202531646	0.181818182	0.158536585	0.338028169	0.217948718	0.111111111	0.168831169	0.101265823	0.301369863	0.111111111	0.168831169	0.094117647	0.269230769	0.391304348	0.182926829	0.230769231	0.315789474	0.426470588
0.016393443	0.05	0.016393443	0.049180328	0.03125	0.081967213	0.015873016	0.015873016	0.042857143	0.132352941	0.042857143	0.1	0.069444444	0.08	0.109589041	0.069444444	0.142857143	0.093333333	0.095890411	0.082191781	0.175675676	0.211267606	0.069444444	0.118421053	0.146666667	0.113924051	0.1	0.125	0.074074074	0.074074074	0.067567568	0.054794521	0.225	0.125	0.166666667	0.152941176	0.342465753	0.17721519	0.134146341	0.071428571	0.195121951	0.17721519	0.134146341	0.103448276	0.172413793	0.151162791	0.298701299	0.164705882	0.240963855	0.176470588
0.019230769	0.018867925	0	0.057692308	0.017857143	0.017857143	0.018518519	0.018518519	0.049180328	0.172413793	0.032258065	0.046153846	0.0625	0.074626866	0.090909091	0.0625	0.183333333	0.073529412	0.059701493	0.060606061	0.181818182	0.166666667	0.0625	0.070422535	0.069444444	0.097222222	0.082191781	0.094594595	0.083333333	0.083333333	0.076923077	0.046153846	0.253521127	0.142857143	0.171052632	0.126582278	0.369230769	0.2	0.076923077	0.065789474	0.155844156	0.2	0.076923077	0.115384615	0.17721519	0.168831169	0.3	0.184210526	0.189873418	0.197368421
0	0.019607843	0.02	0	0.018518519	0.057692308	0	0.019230769	0.050847458	0.047619048	0.033333333	0.157894737	0.081967213	0.076923077	0.09375	0.047619048	0.045454545	0.075757576	0.169491525	0.0625	0.085714286	0.086956522	0.081967213	0.193548387	0.209677419	0.1	0.084507042	0.097222222	0.070422535	0.070422535	0.046153846	0.1	0.144736842	0.147540984	0.144736842	0.279411765	0.16	0.064935065	0.171428571	0.112676056	0.359375	0.064935065	0.171428571	0.075949367	0.213333333	0.333333333	0.141025641	0.189189189	0.277777778	0.186666667
0.035714286	0.017241379	0	0.052631579	0.016393443	0.016393443	0.016949153	0.034482759	0.078125	0.158730159	0.045454545	0.073529412	0.089552239	0.1	0.115942029	0.106060606	0.117647059	0.054054054	0.070422535	0.119402985	0.152777778	0.108108108	0.089552239	0.094594595	0.051282051	0.12	0.105263158	0.102564103	0.077922078	0.077922078	0.119402985	0.073529412	0.287671233	0.262295082	0.323943662	0.220779221	0.305555556	0.126582278	0.05952381	0.102564103	0.236842105	0.126582278	0.05952381	0.15	0.272727273	0.144578313	0.352112676	0.283783784	0.285714286	0.246753247
0	0.034482759	0.017241379	0	0.032786885	0.05	0.016666667	0.033898305	0.09375	0.088235294	0.029411765	0.174603175	0.121212121	0.098591549	0.114285714	0.072463768	0.069444444	0.067567568	0.149253731	0.117647059	0.12	0.077922078	0.072463768	0.171428571	0.136986301	0.103896104	0.103896104	0.115384615	0.076923077	0.076923077	0.085714286	0.121212121	0.266666667	0.278688525	0.301369863	0.357142857	0.25	0.084337349	0.139240506	0.144736842	0.319444444	0.084337349	0.139240506	0.120481928	0.269230769	0.230769231	0.293333333	0.28	0.388888889	0.243589744
0.020833333	0.041666667	0.020833333	0.02	0.039215686	0.104166667	0	0.02	0.090909091	0.084745763	0.016949153	0.185185185	0.103448276	0.133333333	0.133333333	0.122807018	0.080645161	0.078125	0.196428571	0.245283019	0.121212121	0.089552239	0.122807018	0.180327869	0.177419355	0.153846154	0.136363636	0.241935484	0.121212121	0.121212121	0.081967213	0.103448276	0.180555556	0.152542373	0.133333333	0.25	0.197183099	0.111111111	0.194029851	0.115942029	0.393442623	0.111111111	0.194029851	0.106666667	0.289855072	0.28358209	0.175675676	0.228571429	0.25	0.426229508
0.019230769	0.038461538	0	0.057692308	0.017857143	0.055555556	0.018518519	0.018518519	0.066666667	0.172413793	0.032258065	0.0625	0.0625	0.074626866	0.090909091	0.079365079	0.183333333	0.073529412	0.059701493	0.076923077	0.2	0.166666667	0.0625	0.101449275	0.069444444	0.112676056	0.128571429	0.125	0.098591549	0.098591549	0.076923077	0.046153846	0.369230769	0.2	0.202702703	0.186666667	0.435483871	0.217391304	0.090909091	0.08	0.202702703	0.217391304	0.090909091	0.115384615	0.223684211	0.184210526	0.421875	0.232876712	0.236842105	0.246575342
0	0.035087719	0.01754386	0	0.050847458	0.050847458	0.016949153	0.034482759	0.112903226	0.073529412	0.029850746	0.140625	0.106060606	0.1	0.184615385	0.073529412	0.070422535	0.083333333	0.151515152	0.119402985	0.092105263	0.078947368	0.089552239	0.157142857	0.123287671	0.12	0.090909091	0.146666667	0.121621622	0.121621622	0.071428571	0.089552239	0.105882353	0.1	0.119047619	0.146341463	0.105882353	0.1125	0.171052632	0.116883117	0.146341463	0.1125	0.171052632	0.095238095	0.126436782	0.158536585	0.11627907	0.117647059	0.151162791	0.156626506
0.016129032	0.032258065	0.032786885	0.048387097	0.030769231	0.063492063	0.015625	0.015625	0.057142857	0.130434783	0.01369863	0.130434783	0.083333333	0.078947368	0.078947368	0.054054054	0.157142857	0.064102564	0.14084507	0.066666667	0.189189189	0.175675676	0.098591549	0.178082192	0.144736842	0.098765432	0.126582278	0.1375	0.060240964	0.060240964	0.066666667	0.068493151	0.253164557	0.138888889	0.178571429	0.302631579	0.253164557	0.160493827	0.146341463	0.083333333	0.222222222	0.160493827	0.146341463	0.127906977	0.183908046	0.298701299	0.2625	0.162790698	0.350649351	0.174418605
0	0.051724138	0.016949153	0	0.032258065	0.066666667	0.016393443	0.033333333	0.092307692	0.071428571	0.044117647	0.153846154	0.102941176	0.097222222	0.112676056	0.056338028	0.054054054	0.095890411	0.181818182	0.069444444	0.133333333	0.076923077	0.086956522	0.202898551	0.183098592	0.146666667	0.116883117	0.128205128	0.103896104	0.103896104	0.054794521	0.086956522	0.142857143	0.161764706	0.185185185	0.246753247	0.170731707	0.109756098	0.197368421	0.113924051	0.352112676	0.109756098	0.197368421	0.105882353	0.234567901	0.243589744	0.180722892	0.197530864	0.294871795	0.195121951
0.016129032	0.032258065	0.016129032	0.015625	0.030769231	0.046875	0.015625	0.06557377	0.088235294	0.098591549	0.042253521	0.130434783	0.164179104	0.242424242	0.108108108	0.114285714	0.051948052	0.064102564	0.065789474	0.111111111	0.142857143	0.0875	0.114285714	0.131578947	0.0875	0.219178082	0.155844156	0.166666667	0.086419753	0.086419753	0.095890411	0.147058824	0.207317073	0.223880597	0.269230769	0.2375	0.222222222	0.093023256	0.093023256	0.166666667	0.2375	0.093023256	0.093023256	0.182926829	0.320512821	0.136363636	0.24691358	0.234567901	0.268292683	0.231707317
0.031746032	0.03125	0	0.015151515	0.029850746	0.045454545	0.015151515	0.046875	0.085714286	0.095890411	0.070422535	0.111111111	0.126760563	0.166666667	0.12	0.081081081	0.064102564	0.0625	0.077922078	0.093333333	0.111111111	0.085365854	0.111111111	0.128205128	0.085365854	0.166666667	0.109756098	0.107142857	0.097560976	0.097560976	0.093333333	0.111111111	0.134831461	0.12	0.174418605	0.16091954	0.134831461	0.103448276	0.11627907	0.134146341	0.174418605	0.103448276	0.11627907	0.125	0.206896552	0.133333333	0.144444444	0.146067416	0.164835165	0.131868132
0.015384615	0.030769231	0.015384615	0.046153846	0.044776119	0.060606061	0.014925373	0.014925373	0.040540541	0.125	0.040540541	0.14084507	0.109589041	0.103896104	0.118421053	0.051948052	0.135135135	0.102564103	0.166666667	0.077922078	0.213333333	0.216216216	0.08	0.186666667	0.25	0.164556962	0.12195122	0.160493827	0.058139535	0.058139535	0.064102564	0.08	0.214285714	0.118421053	0.2	0.2	0.307692308	0.154761905	0.154761905	0.146341463	0.228915663	0.154761905	0.154761905	0.136363636	0.204545455	0.226190476	0.253012048	0.170454545	0.273809524	0.181818182
0.015384615	0.030769231	0.015384615	0.046153846	0.014492754	0.060606061	0	0.046153846	0.069444444	0.109589041	0.026666667	0.109589041	0.08	0.164383562	0.075949367	0.065789474	0.105263158	0.061728395	0.12	0.092105263	0.151898734	0.097560976	0.094594595	0.1125	0.097560976	0.210526316	0.095238095	0.146341463	0.058139535	0.058139535	0.077922078	0.094594595	0.133333333	0.0625	0.073684211	0.146067416	0.108695652	0.114942529	0.114942529	0.13253012	0.133333333	0.114942529	0.114942529	0.111111111	0.191011236	0.144444444	0.11827957	0.084210526	0.138297872	0.094736842
0.015873016	0.031746032	0	0.047619048	0.046153846	0.046153846	0.015384615	0.03125	0.041666667	0.128571429	0.041666667	0.082191781	0.112676056	0.152777778	0.106666667	0.053333333	0.138888889	0.105263158	0.093333333	0.065789474	0.219178082	0.173333333	0.082191781	0.12987013	0.113924051	0.232876712	0.125	0.15	0.072289157	0.072289157	0.065789474	0.097222222	0.234567901	0.121621622	0.19047619	0.204819277	0.315789474	0.172839506	0.091954023	0.15	0.19047619	0.172839506	0.091954023	0.139534884	0.283950617	0.231707317	0.275	0.174418605	0.265060241	0.172413793
0.019230769	0.038461538	0.019230769	0.057692308	0.075471698	0.075471698	0.018518519	0.018518519	0.066666667	0.152542373	0.032258065	0.096774194	0.114754098	0.074626866	0.180327869	0.0625	0.163934426	0.123076923	0.092307692	0.09375	0.258064516	0.203125	0.0625	0.169230769	0.115942029	0.144927536	0.144927536	0.191176471	0.083333333	0.083333333	0.076923077	0.0625	0.253521127	0.142857143	0.236111111	0.155844156	0.369230769	0.2	0.135135135	0.125	0.186666667	0.2	0.135135135	0.16	0.17721519	0.168831169	0.263888889	0.168831169	0.205128205	0.213333333
0.015873016	0.048387097	0.032258065	0.064516129	0.03030303	0.079365079	0.015384615	0.015384615	0.056338028	0.128571429	0.013513514	0.128571429	0.082191781	0.092105263	0.092105263	0.053333333	0.154929577	0.063291139	0.138888889	0.065789474	0.186666667	0.189189189	0.097222222	0.175675676	0.157894737	0.125	0.125	0.12195122	0.05952381	0.05952381	0.08	0.067567568	0.204819277	0.106666667	0.123595506	0.204819277	0.234567901	0.158536585	0.144578313	0.082352941	0.298701299	0.158536585	0.144578313	0.139534884	0.223529412	0.202380952	0.243902439	0.174418605	0.280487805	0.159090909
0.022727273	0.045454545	0.022727273	0.02173913	0.020833333	0.113636364	0	0.044444444	0.056603774	0.071428571	0.037037037	0.176470588	0.090909091	0.20754717	0.084745763	0.090909091	0.06779661	0.083333333	0.188679245	0.107142857	0.111111111	0.078125	0.132075472	0.192982456	0.189655172	0.267857143	0.14516129	0.140625	0.060606061	0.060606061	0.107142857	0.111111111	0.191176471	0.185185185	0.173913043	0.306451613	0.208955224	0.070422535	0.1875	0.123076923	0.472727273	0.070422535	0.1875	0.128571429	0.545454545	0.301587302	0.152777778	0.261538462	0.264705882	0.23880597
0.016129032	0.032258065	0	0.015625	0.030769231	0.046875	0.048387097	0.048387097	0.104477612	0.098591549	0.042253521	0.098591549	0.098591549	0.154929577	0.123287671	0.083333333	0.094594595	0.064102564	0.094594595	0.081081081	0.1	0.0875	0.114285714	0.102564103	0.074074074	0.155844156	0.085365854	0.083333333	0.086419753	0.086419753	0.081081081	0.098591549	0.125	0.123287671	0.112359551	0.125	0.137931034	0.105882353	0.093023256	0.12345679	0.151162791	0.105882353	0.093023256	0.08988764	0.183908046	0.149425287	0.134831461	0.136363636	0.130434783	0.134831461
0.015151515	0.014925373	0	0.045454545	0.014285714	0.044117647	0	0.029850746	0.04	0.123287671	0.026315789	0.078947368	0.078947368	0.131578947	0.061728395	0.064935065	0.133333333	0.0875	0.075949367	0.063291139	0.164556962	0.166666667	0.093333333	0.071428571	0.096385542	0.134146341	0.107142857	0.104651163	0.057471264	0.057471264	0.063291139	0.078947368	0.157303371	0.061728395	0.095744681	0.072916667	0.170454545	0.126436782	0.065217391	0.091954023	0.095744681	0.126436782	0.065217391	0.10989011	0.138297872	0.106382979	0.141304348	0.094736842	0.08	0.117021277
0.018518519	0.018181818	0.018518519	0.017857143	0.017241379	0.072727273	0	0.017857143	0.047619048	0.060606061	0.03125	0.166666667	0.076923077	0.088235294	0.088235294	0.147540984	0.057971014	0.086956522	0.140625	0.090909091	0.095890411	0.082191781	0.060606061	0.164179104	0.144927536	0.094594595	0.191176471	0.121621622	0.066666667	0.066666667	0.107692308	0.09375	0.151898734	0.138461538	0.1375	0.22972973	0.166666667	0.075	0.146666667	0.106666667	0.246575342	0.075	0.146666667	0.126582278	0.217948718	0.277777778	0.148148148	0.352941176	0.230769231	0.207792208
0.035714286	0.053571429	0.01754386	0.016949153	0.033333333	0.050847458	0.016949153	0.034482759	0.112903226	0.089552239	0.045454545	0.089552239	0.089552239	0.115942029	0.149253731	0.140625	0.085714286	0.083333333	0.101449275	0.153846154	0.092105263	0.078947368	0.106060606	0.109589041	0.078947368	0.135135135	0.135135135	0.162162162	0.121621622	0.121621622	0.119402985	0.073529412	0.093023256	0.084507042	0.119047619	0.105882353	0.105882353	0.126582278	0.1125	0.102564103	0.105882353	0.126582278	0.1125	0.12195122	0.139534884	0.104651163	0.11627907	0.158536585	0.112359551	0.170731707
0.015151515	0.014925373	0	0.045454545	0.028985507	0.044117647	0	0.045454545	0.083333333	0.138888889	0.04	0.108108108	0.078947368	0.146666667	0.088607595	0.078947368	0.164383562	0.06097561	0.103896104	0.076923077	0.179487179	0.1375	0.093333333	0.097560976	0.070588235	0.148148148	0.120481928	0.130952381	0.082352941	0.082352941	0.090909091	0.093333333	0.211764706	0.088607595	0.084210526	0.144444444	0.197674419	0.166666667	0.113636364	0.104651163	0.131868132	0.166666667	0.113636364	0.134831461	0.163043478	0.130434783	0.193181818	0.11827957	0.14893617	0.117021277
0.015873016	0.048387097	0.032258065	0.064516129	0.03030303	0.079365079	0.015384615	0.015384615	0.071428571	0.128571429	0.056338028	0.128571429	0.082191781	0.092105263	0.092105263	0.053333333	0.154929577	0.076923077	0.138888889	0.065789474	0.202702703	0.189189189	0.097222222	0.191780822	0.142857143	0.125	0.139240506	0.135802469	0.098765432	0.098765432	0.08	0.067567568	0.204819277	0.106666667	0.136363636	0.204819277	0.333333333	0.202531646	0.1875	0.095238095	0.234567901	0.202531646	0.1875	0.152941176	0.209302326	0.202380952	0.228915663	0.16091954	0.265060241	0.172413793
0.016129032	0.049180328	0.016129032	0.048387097	0.030769231	0.080645161	0.015625	0.015625	0.042253521	0.147058824	0.027777778	0.098591549	0.068493151	0.078947368	0.108108108	0.054054054	0.157142857	0.064102564	0.125	0.081081081	0.189189189	0.16	0.054054054	0.116883117	0.101265823	0.1125	0.085365854	0.12345679	0.073170732	0.073170732	0.066666667	0.054054054	0.222222222	0.123287671	0.178571429	0.151162791	0.337837838	0.175	0.13253012	0.070588235	0.192771084	0.175	0.13253012	0.102272727	0.170454545	0.19047619	0.278481013	0.162790698	0.223529412	0.188235294
0.016666667	0.016393443	0	0.05	0.015625	0.048387097	0	0.032786885	0.058823529	0.134328358	0.028571429	0.070422535	0.070422535	0.15942029	0.081081081	0.070422535	0.144927536	0.065789474	0.097222222	0.068493151	0.162162162	0.164383562	0.085714286	0.090909091	0.118421053	0.191780822	0.101265823	0.1125	0.061728395	0.061728395	0.083333333	0.101449275	0.2125	0.111111111	0.168674699	0.154761905	0.2125	0.135802469	0.082352941	0.1125	0.182926829	0.135802469	0.082352941	0.117647059	0.346666667	0.195121951	0.2375	0.166666667	0.172413793	0.164705882
0	0.016949153	0.017241379	0	0.016129032	0.05	0	0.033898305	0.076923077	0.057142857	0.044776119	0.174603175	0.088235294	0.098591549	0.083333333	0.072463768	0.054794521	0.067567568	0.166666667	0.070422535	0.090909091	0.050632911	0.088235294	0.171428571	0.136986301	0.118421053	0.103896104	0.115384615	0.076923077	0.076923077	0.070422535	0.104477612	0.117647059	0.098591549	0.091954023	0.217948718	0.104651163	0.071428571	0.168831169	0.12987013	0.202531646	0.071428571	0.168831169	0.094117647	0.137931034	0.2	0.08988764	0.129411765	0.19047619	0.102272727
0.017241379	0.016949153	0.017241379	0.051724138	0.016129032	0.032786885	0	0.016666667	0.060606061	0.138461538	0.044776119	0.057142857	0.042253521	0.054054054	0.083333333	0.072463768	0.166666667	0.067567568	0.069444444	0.169230769	0.150684932	0.169014085	0.057142857	0.078947368	0.064102564	0.075949367	0.075949367	0.175675676	0.105263158	0.105263158	0.070422535	0.057142857	0.25	0.114285714	0.117647059	0.130952381	0.319444444	0.184210526	0.097560976	0.074074074	0.144578313	0.184210526	0.097560976	0.081395349	0.151162791	0.185185185	0.25974026	0.170731707	0.162790698	0.276315789
0.016393443	0	0	0.049180328	0	0.015384615	0	0.032258065	0.073529412	0.166666667	0.028169014	0.115942029	0.084507042	0.109589041	0.065789474	0.084507042	0.176470588	0.051282051	0.081081081	0.067567568	0.191780822	0.162162162	0.084507042	0.103896104	0.088607595	0.113924051	0.128205128	0.125	0.06097561	0.06097561	0.097222222	0.1	0.195121951	0.065789474	0.065217391	0.113636364	0.166666667	0.148148148	0.094117647	0.111111111	0.101123596	0.148148148	0.094117647	0.142857143	0.096774194	0.112359551	0.19047619	0.1	0.131868132	0.098901099
0	0.056603774	0.018518519	0	0.035087719	0.072727273	0.017857143	0.017857143	0.047619048	0.044776119	0.015384615	0.147540984	0.09375	0.088235294	0.138461538	0.060606061	0.042857143	0.086956522	0.158730159	0.074626866	0.095890411	0.128571429	0.09375	0.181818182	0.253968254	0.125	0.109589041	0.121621622	0.066666667	0.066666667	0.043478261	0.076923077	0.109756098	0.121212121	0.166666667	0.213333333	0.151898734	0.088607595	0.178082192	0.092105263	0.31884058	0.088607595	0.178082192	0.085365854	0.202531646	0.226666667	0.134146341	0.164556962	0.230769231	0.148148148
0.015384615	0.030769231	0.015384615	0.046153846	0.044776119	0.060606061	0.014925373	0.014925373	0.054794521	0.14084507	0.026666667	0.125	0.109589041	0.103896104	0.118421053	0.051948052	0.166666667	0.102564103	0.135135135	0.092105263	0.197368421	0.285714286	0.109589041	0.219178082	0.25	0.164556962	0.12195122	0.175	0.058139535	0.058139535	0.064102564	0.08	0.2	0.118421053	0.2	0.214285714	0.228915663	0.141176471	0.168674699	0.13253012	0.291139241	0.141176471	0.168674699	0.136363636	0.204545455	0.240963855	0.238095238	0.170454545	0.289156627	0.181818182
0.015625	0	0	0.046875	0	0.014705882	0	0.015151515	0.04109589	0.126760563	0.04109589	0.052631579	0.038961039	0.05	0.063291139	0.126760563	0.136986301	0.0625	0.050632911	0.064935065	0.139240506	0.141025641	0.052631579	0.047619048	0.047058824	0.058139535	0.151898734	0.081395349	0.071428571	0.071428571	0.108108108	0.038961039	0.24691358	0.135135135	0.147727273	0.122222222	0.328947368	0.156626506	0.066666667	0.04494382	0.16091954	0.156626506	0.066666667	0.125	0.193181818	0.133333333	0.256097561	0.275	0.164835165	0.183908046
0.016949153	0.033898305	0	0.050847458	0.032258065	0.049180328	0.016393443	0.033333333	0.044117647	0.102941176	0.014285714	0.071428571	0.086956522	0.161764706	0.097222222	0.086956522	0.098591549	0.081081081	0.083333333	0.069444444	0.148648649	0.183098592	0.102941176	0.092105263	0.166666667	0.211267606	0.131578947	0.128205128	0.0625	0.0625	0.084507042	0.086956522	0.156626506	0.112676056	0.170731707	0.142857143	0.185185185	0.12345679	0.083333333	0.113924051	0.185185185	0.12345679	0.083333333	0.146341463	0.351351351	0.154761905	0.180722892	0.168674699	0.174418605	0.152941176
0	0.019607843	0.02	0	0.018518519	0.057692308	0	0.019230769	0.050847458	0.047619048	0.033333333	0.157894737	0.081967213	0.076923077	0.09375	0.047619048	0.045454545	0.075757576	0.169491525	0.0625	0.085714286	0.086956522	0.081967213	0.193548387	0.209677419	0.1	0.084507042	0.097222222	0.070422535	0.070422535	0.046153846	0.1	0.144736842	0.147540984	0.144736842	0.279411765	0.16	0.064935065	0.171428571	0.112676056	0.359375	0.064935065	0.171428571	0.075949367	0.213333333	0.333333333	0.141025641	0.189189189	0.277777778	0.186666667
0.015151515	0.03030303	0.015151515	0.045454545	0.044117647	0.059701493	0.014705882	0.029850746	0.054054054	0.171428571	0.068493151	0.138888889	0.093333333	0.088607595	0.061728395	0.093333333	0.148648649	0.0875	0.133333333	0.090909091	0.179487179	0.181818182	0.108108108	0.153846154	0.151898734	0.094117647	0.120481928	0.117647059	0.082352941	0.082352941	0.090909091	0.078947368	0.226190476	0.116883117	0.157303371	0.197674419	0.320512821	0.166666667	0.152941176	0.091954023	0.240963855	0.166666667	0.152941176	0.134831461	0.202247191	0.209302326	0.25	0.195402299	0.270588235	0.179775281
0.016666667	0	0	0.05	0	0.015625	0	0.016129032	0.043478261	0.151515152	0.028571429	0.085714286	0.070422535	0.066666667	0.038961039	0.085714286	0.161764706	0.094594595	0.097222222	0.068493151	0.162162162	0.180555556	0.101449275	0.063291139	0.133333333	0.074074074	0.115384615	0.098765432	0.061728395	0.061728395	0.083333333	0.055555556	0.168674699	0.066666667	0.077777778	0.077777778	0.182926829	0.135802469	0.057471264	0.072289157	0.102272727	0.135802469	0.057471264	0.117647059	0.097826087	0.101123596	0.151162791	0.113636364	0.085106383	0.112359551
0.022727273	0.045454545	0.022727273	0.02173913	0.020833333	0.113636364	0	0.044444444	0.056603774	0.071428571	0.037037037	0.176470588	0.090909091	0.20754717	0.084745763	0.090909091	0.06779661	0.083333333	0.188679245	0.107142857	0.111111111	0.078125	0.132075472	0.192982456	0.189655172	0.267857143	0.14516129	0.140625	0.060606061	0.060606061	0.107142857	0.111111111	0.191176471	0.185185185	0.173913043	0.306451613	0.208955224	0.070422535	0.1875	0.123076923	0.472727273	0.070422535	0.1875	0.128571429	0.545454545	0.301587302	0.152777778	0.261538462	0.264705882	0.23880597
0	0.044444444	0.022222222	0.043478261	0.041666667	0.063829787	0.021276596	0.021276596	0.055555556	0.070175439	0.017857143	0.173076923	0.109090909	0.083333333	0.083333333	0.051724138	0.066666667	0.081967213	0.185185185	0.06779661	0.126984127	0.09375	0.089285714	0.232142857	0.186440678	0.125	0.125	0.15625	0.059701493	0.059701493	0.06779661	0.089285714	0.205882353	0.203703704	0.205882353	0.413793103	0.188405797	0.084507042	0.166666667	0.121212121	0.301587302	0.084507042	0.166666667	0.126760563	0.211267606	0.383333333	0.235294118	0.202898551	0.5	0.183098592
0.02173913	0	0	0.065217391	0	0.040816327	0	0.020833333	0.054545455	0.169811321	0.054545455	0.107142857	0.050847458	0.064516129	0.064516129	0.169811321	0.181818182	0.080645161	0.083333333	0.084745763	0.180327869	0.163934426	0.068965517	0.09375	0.075757576	0.073529412	0.177419355	0.102941176	0.074626866	0.074626866	0.142857143	0.050847458	0.317460317	0.178571429	0.121621622	0.185714286	0.456140351	0.181818182	0.114285714	0.056338028	0.220588235	0.181818182	0.114285714	0.14084507	0.225352113	0.183098592	0.268656716	0.473684211	0.189189189	0.231884058
0.018518519	0.018181818	0	0.055555556	0.053571429	0.035087719	0.036363636	0.017857143	0.047619048	0.147540984	0.047619048	0.076923077	0.129032258	0.088235294	0.121212121	0.060606061	0.158730159	0.119402985	0.073529412	0.074626866	0.25	0.196969697	0.060606061	0.130434783	0.097222222	0.14084507	0.14084507	0.169014085	0.066666667	0.066666667	0.074626866	0.09375	0.31884058	0.138461538	0.197368421	0.166666667	0.358208955	0.194444444	0.088607595	0.136986301	0.181818182	0.194444444	0.088607595	0.155844156	0.1875	0.194805195	0.367647059	0.179487179	0.230769231	0.192307692
0	0.056603774	0.018518519	0	0.035087719	0.072727273	0.017857143	0.017857143	0.047619048	0.044776119	0.015384615	0.147540984	0.09375	0.088235294	0.138461538	0.060606061	0.042857143	0.086956522	0.158730159	0.074626866	0.095890411	0.128571429	0.09375	0.181818182	0.253968254	0.125	0.109589041	0.121621622	0.066666667	0.066666667	0.043478261	0.076923077	0.109756098	0.121212121	0.166666667	0.213333333	0.151898734	0.088607595	0.178082192	0.092105263	0.31884058	0.088607595	0.178082192	0.085365854	0.202531646	0.226666667	0.134146341	0.164556962	0.230769231	0.148148148
0.016666667	0.033333333	0.016666667	0.05	0.031746032	0.06557377	0.016129032	0.032786885	0.058823529	0.151515152	0.043478261	0.151515152	0.101449275	0.095890411	0.066666667	0.070422535	0.144927536	0.065789474	0.144927536	0.098591549	0.194444444	0.180555556	0.101449275	0.166666667	0.164383562	0.115384615	0.115384615	0.141025641	0.075	0.075	0.098591549	0.085714286	0.405797101	0.15942029	0.154761905	0.310810811	0.328767123	0.164556962	0.15	0.098765432	0.293333333	0.164556962	0.15	0.158536585	0.2625	0.289473684	0.337837838	0.209876543	0.307692308	0.2375
0.015384615	0.030769231	0.015384615	0.046153846	0.044776119	0.060606061	0.014925373	0.014925373	0.040540541	0.125	0.026666667	0.125	0.109589041	0.075949367	0.133333333	0.051948052	0.135135135	0.102564103	0.135135135	0.077922078	0.213333333	0.168831169	0.08	0.186666667	0.153846154	0.12195122	0.12195122	0.160493827	0.058139535	0.058139535	0.064102564	0.065789474	0.259259259	0.148648649	0.214285714	0.307692308	0.342105263	0.154761905	0.154761905	0.105882353	0.259259259	0.154761905	0.154761905	0.136363636	0.204545455	0.320512821	0.268292683	0.197674419	0.35443038	0.223529412
0.016949153	0.033898305	0.016949153	0.016393443	0.015873016	0.084745763	0	0.033333333	0.044117647	0.071428571	0.028985507	0.153846154	0.102941176	0.196969697	0.067567568	0.071428571	0.068493151	0.052631579	0.147058824	0.084507042	0.133333333	0.105263158	0.102941176	0.169014085	0.183098592	0.228571429	0.131578947	0.142857143	0.0625	0.0625	0.069444444	0.102941176	0.129411765	0.112676056	0.156626506	0.2	0.170731707	0.096385542	0.151898734	0.128205128	0.246753247	0.096385542	0.151898734	0.119047619	0.369863014	0.2125	0.126436782	0.197530864	0.202380952	0.180722892
0.01754386	0.017241379	0	0.052631579	0.016393443	0.016393443	0.016949153	0.016949153	0.078125	0.140625	0.014705882	0.042857143	0.057971014	0.069444444	0.069444444	0.057971014	0.206349206	0.054054054	0.085714286	0.086956522	0.169014085	0.188405797	0.057971014	0.08	0.078947368	0.12	0.076923077	0.102564103	0.092105263	0.092105263	0.071428571	0.042857143	0.305555556	0.132352941	0.175	0.13253012	0.287671233	0.186666667	0.072289157	0.075	0.160493827	0.186666667	0.072289157	0.108433735	0.166666667	0.172839506	0.391304348	0.158536585	0.192771084	0.2
0.015873016	0.015625	0.015873016	0.047619048	0	0.03030303	0	0.015384615	0.041666667	0.112676056	0.02739726	0.097222222	0.067567568	0.064102564	0.064102564	0.128571429	0.108108108	0.076923077	0.078947368	0.08	0.126582278	0.128205128	0.067567568	0.074074074	0.1	0.071428571	0.153846154	0.108433735	0.072289157	0.072289157	0.109589041	0.053333333	0.123595506	0.064102564	0.063829787	0.075268817	0.136363636	0.117647059	0.079545455	0.069767442	0.111111111	0.117647059	0.079545455	0.126436782	0.106382979	0.097826087	0.108695652	0.188235294	0.071428571	0.108695652
0	0.035087719	0.01754386	0	0.050847458	0.050847458	0.016949153	0.016949153	0.045454545	0.042857143	0.029850746	0.158730159	0.123076923	0.1	0.132352941	0.042857143	0.04109589	0.114285714	0.1875	0.071428571	0.121621622	0.138888889	0.089552239	0.227272727	0.301587302	0.183098592	0.12	0.146666667	0.050632911	0.050632911	0.041666667	0.089552239	0.119047619	0.132352941	0.220779221	0.236842105	0.146341463	0.05952381	0.171052632	0.162162162	0.323943662	0.05952381	0.171052632	0.108433735	0.209876543	0.266666667	0.156626506	0.172839506	0.285714286	0.170731707
0.01754386	0	0	0.052631579	0.033333333	0.016393443	0	0.016949153	0.061538462	0.140625	0.014705882	0.089552239	0.089552239	0.084507042	0.069444444	0.140625	0.151515152	0.068493151	0.070422535	0.071428571	0.185714286	0.154929577	0.057971014	0.109589041	0.078947368	0.105263158	0.2	0.131578947	0.064102564	0.064102564	0.119402985	0.057971014	0.189873418	0.1	0.146341463	0.105882353	0.205128205	0.141025641	0.085365854	0.088607595	0.146341463	0.141025641	0.085365854	0.164556962	0.152941176	0.130952381	0.2	0.301369863	0.125	0.142857143
0	0.036363636	0.037037037	0	0.034482759	0.052631579	0.01754386	0.01754386	0.063492063	0.044117647	0.046875	0.14516129	0.092307692	0.071428571	0.086956522	0.044117647	0.057142857	0.070422535	0.15625	0.057971014	0.094594595	0.081081081	0.092307692	0.196969697	0.15942029	0.093333333	0.138888889	0.12	0.08	0.08	0.042857143	0.075757576	0.15	0.153846154	0.194805195	0.333333333	0.179487179	0.0875	0.175675676	0.090909091	0.260273973	0.0875	0.175675676	0.097560976	0.2	0.328571429	0.160493827	0.1625	0.347222222	0.175
0.014925373	0.029850746	0.014925373	0.044776119	0.028571429	0.058823529	0.014492754	0.014492754	0.039473684	0.121621622	0.025974026	0.106666667	0.064102564	0.06097561	0.074074074	0.064102564	0.131578947	0.073170732	0.088607595	0.0625	0.1625	0.15	0.050632911	0.109756098	0.095238095	0.08045977	0.105882353	0.11627907	0.056818182	0.056818182	0.075949367	0.050632911	0.181818182	0.074074074	0.083333333	0.11827957	0.181818182	0.151162791	0.1	0.078651685	0.11827957	0.151162791	0.1	0.108695652	0.090909091	0.117021277	0.177777778	0.105263158	0.147368421	0.104166667
0	0.037735849	0.018867925	0	0.035714286	0.054545455	0.018181818	0.037037037	0.06557377	0.061538462	0.048387097	0.169491525	0.131147541	0.089552239	0.073529412	0.061538462	0.043478261	0.072463768	0.161290323	0.075757576	0.097222222	0.083333333	0.095238095	0.184615385	0.181818182	0.111111111	0.111111111	0.108108108	0.082191781	0.082191781	0.075757576	0.095238095	0.216216216	0.196721311	0.168831169	0.451612903	0.232876712	0.075949367	0.164383562	0.108108108	0.343283582	0.075949367	0.164383562	0.128205128	0.287671233	0.444444444	0.179487179	0.22972973	0.376811594	0.226666667
0.015384615	0.030769231	0.015384615	0.046153846	0.044776119	0.060606061	0.03030303	0.014925373	0.040540541	0.125	0.013157895	0.125	0.109589041	0.075949367	0.133333333	0.051948052	0.135135135	0.102564103	0.135135135	0.092105263	0.213333333	0.184210526	0.08	0.186666667	0.184210526	0.135802469	0.12195122	0.175	0.045977011	0.045977011	0.064102564	0.065789474	0.291139241	0.133333333	0.2	0.228915663	0.259259259	0.141176471	0.141176471	0.105882353	0.307692308	0.141176471	0.141176471	0.136363636	0.204545455	0.256097561	0.3	0.183908046	0.273809524	0.223529412
0.014925373	0.029850746	0.014925373	0.044776119	0.043478261	0.058823529	0.029411765	0.044776119	0.067567568	0.169014085	0.053333333	0.152777778	0.106666667	0.115384615	0.074074074	0.092105263	0.146666667	0.060240964	0.131578947	0.08974359	0.192307692	0.15	0.106666667	0.166666667	0.135802469	0.119047619	0.119047619	0.142857143	0.081395349	0.081395349	0.08974359	0.092105263	0.238095238	0.12987013	0.155555556	0.223529412	0.333333333	0.164705882	0.178571429	0.103448276	0.253012048	0.164705882	0.178571429	0.146067416	0.213483146	0.220930233	0.277108434	0.206896552	0.297619048	0.191011236
0.015384615	0.015151515	0.015384615	0.014925373	0.014492754	0.060606061	0	0.014925373	0.040540541	0.051948052	0.026666667	0.14084507	0.065789474	0.075949367	0.075949367	0.125	0.05	0.075	0.150684932	0.077922078	0.083333333	0.084337349	0.08	0.141025641	0.168831169	0.095238095	0.179487179	0.105882353	0.058139535	0.058139535	0.092105263	0.065789474	0.159090909	0.148648649	0.159090909	0.228915663	0.172413793	0.065934066	0.141176471	0.068181818	0.342105263	0.065934066	0.141176471	0.123595506	0.261904762	0.240963855	0.155555556	0.303797468	0.244186047	0.195402299
0.018181818	0.017857143	0.018181818	0.01754386	0.034482759	0.071428571	0	0.01754386	0.080645161	0.092307692	0.030769231	0.163934426	0.092307692	0.102941176	0.119402985	0.092307692	0.088235294	0.085714286	0.15625	0.196721311	0.109589041	0.095890411	0.075757576	0.161764706	0.142857143	0.108108108	0.108108108	0.217391304	0.094594595	0.094594595	0.073529412	0.109375	0.194805195	0.153846154	0.15	0.243243243	0.194805195	0.101265823	0.16	0.135135135	0.243243243	0.101265823	0.16	0.097560976	0.215189873	0.291666667	0.189873418	0.223684211	0.243589744	0.382352941
0.016666667	0.050847458	0.016666667	0.032786885	0.031746032	0.083333333	0.016129032	0.032786885	0.043478261	0.055555556	0.014084507	0.134328358	0.085714286	0.142857143	0.111111111	0.070422535	0.053333333	0.08	0.144927536	0.098591549	0.102564103	0.133333333	0.117647059	0.166666667	0.231884058	0.175675676	0.115384615	0.141025641	0.061728395	0.061728395	0.068493151	0.085714286	0.127906977	0.111111111	0.182926829	0.197530864	0.141176471	0.082352941	0.164556962	0.098765432	0.293333333	0.082352941	0.164556962	0.104651163	0.2625	0.209876543	0.164705882	0.166666667	0.243902439	0.164705882
0.016949153	0.016666667	0.016949153	0.016393443	0.015873016	0.066666667	0	0.033333333	0.075757576	0.086956522	0.028985507	0.19047619	0.102941176	0.128571429	0.082191781	0.086956522	0.083333333	0.066666667	0.164179104	0.084507042	0.118421053	0.090909091	0.102941176	0.185714286	0.166666667	0.146666667	0.131578947	0.142857143	0.0625	0.0625	0.084507042	0.119402985	0.11627907	0.082191781	0.078651685	0.2	0.090909091	0.070588235	0.166666667	0.142857143	0.185185185	0.070588235	0.166666667	0.119047619	0.136363636	0.197530864	0.088888889	0.127906977	0.174418605	0.113636364
0.016393443	0.032786885	0.016393443	0.049180328	0.064516129	0.064516129	0.015873016	0.015873016	0.057971014	0.132352941	0.028169014	0.132352941	0.115942029	0.08	0.157142857	0.054794521	0.142857143	0.108108108	0.142857143	0.082191781	0.242857143	0.194444444	0.084507042	0.214285714	0.194444444	0.157894737	0.142857143	0.184210526	0.074074074	0.074074074	0.067567568	0.069444444	0.209876543	0.109589041	0.195121951	0.195121951	0.306666667	0.17721519	0.17721519	0.125	0.289473684	0.17721519	0.17721519	0.156626506	0.186046512	0.222222222	0.219512195	0.151162791	0.240963855	0.176470588
0.01754386	0.017241379	0	0.052631579	0.016393443	0.016393443	0.016949153	0.034482759	0.061538462	0.158730159	0.029850746	0.057971014	0.073529412	0.084507042	0.1	0.073529412	0.169230769	0.054054054	0.055555556	0.086956522	0.202898551	0.171428571	0.073529412	0.08	0.064935065	0.105263158	0.090909091	0.116883117	0.064102564	0.064102564	0.086956522	0.057971014	0.323943662	0.149253731	0.189873418	0.175	0.27027027	0.171052632	0.05952381	0.075	0.146341463	0.171052632	0.05952381	0.12195122	0.166666667	0.158536585	0.391304348	0.158536585	0.222222222	0.185185185
0.017857143	0	0	0.053571429	0	0.016666667	0	0.017241379	0.046153846	0.142857143	0.046153846	0.058823529	0.043478261	0.055555556	0.070422535	0.161290323	0.153846154	0.069444444	0.041666667	0.072463768	0.154929577	0.157142857	0.058823529	0.066666667	0.051948052	0.064102564	0.136986301	0.08974359	0.078947368	0.078947368	0.138461538	0.058823529	0.24	0.117647059	0.120481928	0.120481928	0.328571429	0.173333333	0.073170732	0.0625	0.134146341	0.173333333	0.073170732	0.1375	0.154761905	0.160493827	0.25	0.236842105	0.152941176	0.1875
0.016129032	0.032258065	0.016129032	0.048387097	0.030769231	0.063492063	0.015625	0.015625	0.057142857	0.130434783	0.027777778	0.130434783	0.083333333	0.078947368	0.078947368	0.054054054	0.157142857	0.064102564	0.14084507	0.066666667	0.189189189	0.16	0.054054054	0.146666667	0.12987013	0.098765432	0.098765432	0.12345679	0.073170732	0.073170732	0.066666667	0.083333333	0.2375	0.123287671	0.137931034	0.207317073	0.32	0.175	0.146341463	0.109756098	0.207317073	0.175	0.146341463	0.114942529	0.183908046	0.234567901	0.2625	0.19047619	0.268292683	0.188235294
0	0.052631579	0.017241379	0	0.032786885	0.06779661	0.016666667	0.033898305	0.076923077	0.088235294	0.029411765	0.138461538	0.104477612	0.098591549	0.147058824	0.072463768	0.054794521	0.067567568	0.132352941	0.134328358	0.105263158	0.064102564	0.072463768	0.138888889	0.106666667	0.118421053	0.08974359	0.115384615	0.076923077	0.076923077	0.070422535	0.088235294	0.233766234	0.278688525	0.357142857	0.283783784	0.266666667	0.071428571	0.125	0.101265823	0.319444444	0.071428571	0.125	0.094117647	0.269230769	0.2	0.293333333	0.263157895	0.333333333	0.25974026
0.016666667	0.050847458	0.016666667	0.05	0.031746032	0.083333333	0.016129032	0.016129032	0.043478261	0.151515152	0.014084507	0.134328358	0.085714286	0.095890411	0.095890411	0.070422535	0.161764706	0.065789474	0.144927536	0.083333333	0.194444444	0.164383562	0.085714286	0.166666667	0.164383562	0.12987013	0.144736842	0.141025641	0.061728395	0.061728395	0.068493151	0.070422535	0.328767123	0.176470588	0.182926829	0.276315789	0.310810811	0.164556962	0.135802469	0.085365854	0.385714286	0.164556962	0.135802469	0.117647059	0.278481013	0.272727273	0.394366197	0.240506329	0.342105263	0.2375
0.016393443	0.016129032	0.016393443	0.015873016	0.015384615	0.064516129	0	0.015873016	0.042857143	0.084507042	0.028169014	0.184615385	0.1	0.094594595	0.051948052	0.084507042	0.095890411	0.108108108	0.194029851	0.082191781	0.115384615	0.131578947	0.1	0.164383562	0.228571429	0.1	0.128205128	0.125	0.06097561	0.06097561	0.067567568	0.084507042	0.113636364	0.08	0.076923077	0.166666667	0.126436782	0.068965517	0.148148148	0.097560976	0.195121951	0.068965517	0.148148148	0.103448276	0.133333333	0.192771084	0.086956522	0.151162791	0.157303371	0.123595506
0.017857143	0.01754386	0	0.053571429	0.016666667	0.016666667	0.017241379	0.017241379	0.046153846	0.142857143	0.03030303	0.043478261	0.058823529	0.055555556	0.085714286	0.125	0.153846154	0.084507042	0.056338028	0.072463768	0.171428571	0.208955224	0.074626866	0.066666667	0.094594595	0.077922078	0.136986301	0.103896104	0.093333333	0.093333333	0.121212121	0.043478261	0.223684211	0.117647059	0.134146341	0.107142857	0.347826087	0.189189189	0.073170732	0.0625	0.148148148	0.189189189	0.073170732	0.1375	0.168674699	0.105882353	0.25	0.220779221	0.152941176	0.217948718
0.014705882	0.029411765	0.014705882	0.028985507	0.013888889	0.073529412	0	0.028985507	0.038961039	0.076923077	0.025641026	0.135135135	0.090909091	0.157894737	0.060240964	0.063291139	0.074074074	0.085365854	0.144736842	0.102564103	0.119047619	0.107142857	0.090909091	0.12195122	0.1625	0.1875	0.104651163	0.127906977	0.056179775	0.056179775	0.048780488	0.090909091	0.117021277	0.086419753	0.09375	0.141304348	0.129032258	0.075268817	0.111111111	0.114942529	0.166666667	0.075268817	0.111111111	0.084210526	0.224719101	0.164835165	0.091836735	0.115789474	0.12244898	0.150537634
0.016129032	0.032258065	0.016129032	0.048387097	0.063492063	0.063492063	0.015625	0.015625	0.042253521	0.130434783	0.027777778	0.130434783	0.114285714	0.078947368	0.154929577	0.054054054	0.14084507	0.092105263	0.14084507	0.081081081	0.222222222	0.175675676	0.083333333	0.194444444	0.175675676	0.141025641	0.141025641	0.166666667	0.060240964	0.060240964	0.066666667	0.068493151	0.222222222	0.123287671	0.192771084	0.207317073	0.32	0.160493827	0.160493827	0.109756098	0.32	0.160493827	0.160493827	0.141176471	0.211764706	0.219512195	0.24691358	0.176470588	0.268292683	0.188235294
0.016393443	0.016129032	0.016393443	0.049180328	0	0.03125	0	0.032258065	0.073529412	0.149253731	0.028169014	0.1	0.069444444	0.094594595	0.065789474	0.069444444	0.15942029	0.051282051	0.095890411	0.082191781	0.191780822	0.131578947	0.084507042	0.103896104	0.075	0.1	0.1	0.125	0.06097561	0.06097561	0.082191781	0.084507042	0.195121951	0.065789474	0.065217391	0.126436782	0.166666667	0.1625	0.107142857	0.097560976	0.113636364	0.1625	0.107142857	0.11627907	0.096774194	0.125	0.19047619	0.087912088	0.144444444	0.098901099
0.016666667	0.033333333	0.016666667	0.05	0.048387097	0.06557377	0.032786885	0.016129032	0.043478261	0.134328358	0.028571429	0.134328358	0.117647059	0.081081081	0.111111111	0.055555556	0.144927536	0.109589041	0.144927536	0.083333333	0.228571429	0.197183099	0.085714286	0.2	0.197183099	0.144736842	0.12987013	0.171052632	0.048780488	0.048780488	0.068493151	0.085714286	0.310810811	0.142857143	0.182926829	0.243589744	0.276315789	0.164556962	0.135802469	0.126582278	0.328767123	0.164556962	0.135802469	0.144578313	0.21686747	0.272727273	0.337837838	0.195121951	0.307692308	0.207317073
0.016129032	0.015873016	0.016129032	0.048387097	0.015151515	0.063492063	0	0.015625	0.042253521	0.114285714	0.027777778	0.164179104	0.098591549	0.093333333	0.051282051	0.068493151	0.109589041	0.092105263	0.173913043	0.081081081	0.157894737	0.144736842	0.098591549	0.162162162	0.191780822	0.098765432	0.1125	0.1375	0.073170732	0.073170732	0.066666667	0.083333333	0.137931034	0.078947368	0.076086957	0.164705882	0.151162791	0.119047619	0.160493827	0.096385542	0.192771084	0.119047619	0.160493827	0.114942529	0.131868132	0.19047619	0.10989011	0.136363636	0.155555556	0.122222222
0.015384615	0.030769231	0.015384615	0.014925373	0.014492754	0.076923077	0	0.046153846	0.069444444	0.065789474	0.040540541	0.157142857	0.08	0.164383562	0.075949367	0.08	0.063291139	0.061728395	0.150684932	0.092105263	0.096385542	0.058823529	0.094594595	0.141025641	0.125	0.210526316	0.108433735	0.13253012	0.070588235	0.070588235	0.077922078	0.094594595	0.120879121	0.08974359	0.085106383	0.186046512	0.108695652	0.077777778	0.141176471	0.13253012	0.172413793	0.077777778	0.141176471	0.098901099	0.218390805	0.170454545	0.094736842	0.119565217	0.163043478	0.11827957
0.016393443	0.05	0.016393443	0.015873016	0.047619048	0.081967213	0.015873016	0.032258065	0.042857143	0.054794521	0.028169014	0.132352941	0.115942029	0.157142857	0.109589041	0.069444444	0.052631579	0.108108108	0.142857143	0.082191781	0.12987013	0.102564103	0.1	0.197183099	0.194444444	0.23943662	0.142857143	0.153846154	0.048192771	0.048192771	0.067567568	0.1	0.152941176	0.14084507	0.209876543	0.306666667	0.166666667	0.081395349	0.134146341	0.153846154	0.272727273	0.081395349	0.134146341	0.129411765	0.378378378	0.337837838	0.176470588	0.207317073	0.337662338	0.19047619
0.017857143	0	0	0.053571429	0	0.016666667	0	0.017241379	0.046153846	0.142857143	0.03030303	0.074626866	0.074626866	0.085714286	0.055555556	0.142857143	0.153846154	0.054794521	0.041666667	0.072463768	0.188405797	0.157142857	0.058823529	0.081081081	0.051948052	0.092105263	0.169014085	0.118421053	0.078947368	0.078947368	0.121212121	0.058823529	0.223684211	0.117647059	0.148148148	0.107142857	0.328571429	0.173333333	0.086419753	0.075949367	0.134146341	0.173333333	0.086419753	0.151898734	0.154761905	0.105882353	0.25	0.236842105	0.152941176	0.172839506
0.018181818	0.017857143	0	0.054545455	0.016949153	0.016949153	0.01754386	0.01754386	0.046875	0.109375	0.015151515	0.075757576	0.059701493	0.071428571	0.086956522	0.14516129	0.104477612	0.085714286	0.057142857	0.073529412	0.125	0.15942029	0.075757576	0.082191781	0.111111111	0.093333333	0.171428571	0.105263158	0.065789474	0.065789474	0.123076923	0.044117647	0.164556962	0.119402985	0.135802469	0.12195122	0.194805195	0.12987013	0.074074074	0.063291139	0.164556962	0.12987013	0.074074074	0.153846154	0.185185185	0.134146341	0.189873418	0.328571429	0.154761905	0.160493827
0	0.034482759	0.017241379	0	0.05	0.05	0.016666667	0.033898305	0.060606061	0.088235294	0.060606061	0.15625	0.104477612	0.083333333	0.068493151	0.088235294	0.054794521	0.097222222	0.149253731	0.085714286	0.090909091	0.106666667	0.104477612	0.171428571	0.202898551	0.103896104	0.118421053	0.101265823	0.076923077	0.076923077	0.070422535	0.088235294	0.130952381	0.130434783	0.172839506	0.217948718	0.158536585	0.071428571	0.153846154	0.101265823	0.338028169	0.071428571	0.153846154	0.107142857	0.222222222	0.230769231	0.154761905	0.2	0.265822785	0.168674699
0.016666667	0.050847458	0.016666667	0.016129032	0.031746032	0.083333333	0.016129032	0.032786885	0.043478261	0.055555556	0.014084507	0.117647059	0.085714286	0.15942029	0.126760563	0.085714286	0.053333333	0.08	0.128571429	0.098591549	0.102564103	0.133333333	0.101449275	0.135135135	0.214285714	0.225352113	0.12987013	0.141025641	0.061728395	0.061728395	0.068493151	0.085714286	0.114942529	0.111111111	0.182926829	0.168674699	0.154761905	0.095238095	0.135802469	0.1125	0.227848101	0.095238095	0.135802469	0.104651163	0.346666667	0.180722892	0.137931034	0.166666667	0.186046512	0.164705882
0.017241379	0.034482759	0.017241379	0.051724138	0.016129032	0.086206897	0	0.016666667	0.044776119	0.15625	0.029411765	0.104477612	0.057142857	0.098591549	0.098591549	0.057142857	0.166666667	0.053333333	0.115942029	0.085714286	0.166666667	0.152777778	0.057142857	0.108108108	0.092105263	0.118421053	0.075949367	0.115384615	0.076923077	0.076923077	0.070422535	0.057142857	0.233766234	0.130434783	0.172839506	0.172839506	0.357142857	0.168831169	0.139240506	0.06097561	0.202531646	0.168831169	0.139240506	0.094117647	0.192771084	0.215189873	0.25974026	0.170731707	0.219512195	0.197530864
0.015873016	0.031746032	0.015873016	0.047619048	0.03030303	0.0625	0.015384615	0.03125	0.071428571	0.144927536	0.013513514	0.144927536	0.097222222	0.092105263	0.077922078	0.082191781	0.154929577	0.063291139	0.123287671	0.08	0.186666667	0.205479452	0.082191781	0.16	0.157894737	0.097560976	0.097560976	0.12195122	0.072289157	0.072289157	0.094594595	0.082191781	0.204819277	0.106666667	0.136363636	0.176470588	0.219512195	0.158536585	0.130952381	0.108433735	0.176470588	0.158536585	0.130952381	0.152941176	0.155555556	0.174418605	0.228915663	0.147727273	0.235294118	0.146067416
0.021276596	0.020833333	0.021276596	0.063829787	0.019607843	0.06122449	0	0.020408163	0.092592593	0.188679245	0.053571429	0.105263158	0.06779661	0.080645161	0.098360656	0.105263158	0.2	0.079365079	0.1	0.226415094	0.177419355	0.180327869	0.086206897	0.092307692	0.074626866	0.088235294	0.088235294	0.225806452	0.140625	0.140625	0.101694915	0.06779661	0.35483871	0.196428571	0.135135135	0.2	0.473684211	0.215384615	0.144927536	0.085714286	0.217391304	0.215384615	0.144927536	0.108108108	0.222222222	0.214285714	0.303030303	0.231884058	0.202702703	0.50877193
0.019230769	0.018867925	0	0.057692308	0.017857143	0.036363636	0.018518519	0.037735849	0.084745763	0.172413793	0.032258065	0.079365079	0.079365079	0.090909091	0.058823529	0.079365079	0.183333333	0.057971014	0.075757576	0.076923077	0.2	0.184615385	0.096774194	0.101449275	0.069444444	0.097222222	0.082191781	0.094594595	0.098591549	0.098591549	0.111111111	0.079365079	0.308823529	0.161290323	0.141025641	0.171052632	0.412698413	0.2	0.090909091	0.094594595	0.171052632	0.2	0.090909091	0.144736842	0.207792208	0.168831169	0.263888889	0.184210526	0.175	0.197368421
0	0.054545455	0.036363636	0.017241379	0.033898305	0.070175439	0.017241379	0.017241379	0.0625	0.043478261	0.046153846	0.142857143	0.090909091	0.085714286	0.101449275	0.043478261	0.056338028	0.069444444	0.153846154	0.057142857	0.093333333	0.094594595	0.090909091	0.194029851	0.173913043	0.121621622	0.136986301	0.103896104	0.078947368	0.078947368	0.057142857	0.074626866	0.107142857	0.117647059	0.134146341	0.223684211	0.1625	0.086419753	0.173333333	0.08974359	0.347826087	0.086419753	0.173333333	0.109756098	0.243589744	0.220779221	0.144578313	0.175	0.272727273	0.158536585
0.017241379	0.034482759	0.017241379	0.051724138	0.032786885	0.06779661	0.016666667	0.016666667	0.044776119	0.121212121	0.014492754	0.138461538	0.088235294	0.098591549	0.098591549	0.057142857	0.115942029	0.082191781	0.166666667	0.070422535	0.150684932	0.136986301	0.088235294	0.171428571	0.202898551	0.133333333	0.103896104	0.12987013	0.063291139	0.063291139	0.070422535	0.072463768	0.1875	0.147058824	0.172839506	0.233766234	0.25	0.125	0.153846154	0.0875	0.338028169	0.125	0.153846154	0.134146341	0.2375	0.28	0.2125	0.2	0.282051282	0.197530864
0.017241379	0.034482759	0.017241379	0.016666667	0.016129032	0.086206897	0	0.033898305	0.044776119	0.057142857	0.044776119	0.138461538	0.072463768	0.164179104	0.083333333	0.057142857	0.054794521	0.067567568	0.149253731	0.070422535	0.090909091	0.092105263	0.104477612	0.171428571	0.185714286	0.180555556	0.08974359	0.101265823	0.063291139	0.063291139	0.055555556	0.104477612	0.144578313	0.130434783	0.144578313	0.25	0.158536585	0.071428571	0.153846154	0.115384615	0.319444444	0.071428571	0.153846154	0.081395349	0.285714286	0.297297297	0.141176471	0.185185185	0.25	0.182926829
0.018181818	0.036363636	0.018181818	0.054545455	0.034482759	0.071428571	0.01754386	0.01754386	0.046875	0.14516129	0.015151515	0.14516129	0.092307692	0.086956522	0.086956522	0.059701493	0.15625	0.070422535	0.15625	0.089552239	0.208955224	0.176470588	0.092307692	0.179104478	0.15942029	0.108108108	0.123287671	0.166666667	0.051948052	0.051948052	0.073529412	0.075757576	0.352941176	0.171875	0.194805195	0.373134328	0.277777778	0.16	0.144736842	0.090909091	0.260273973	0.16	0.144736842	0.125	0.2	0.328571429	0.402985075	0.192307692	0.426470588	0.205128205
0.015873016	0.031746032	0.015873016	0.015384615	0.03030303	0.079365079	0	0.047619048	0.086956522	0.067567568	0.041666667	0.161764706	0.082191781	0.152777778	0.092105263	0.082191781	0.078947368	0.063291139	0.171428571	0.094594595	0.098765432	0.060240964	0.112676056	0.16	0.128205128	0.168831169	0.111111111	0.135802469	0.085365854	0.085365854	0.08	0.097222222	0.136363636	0.106666667	0.086956522	0.219512195	0.123595506	0.091954023	0.172839506	0.12195122	0.204819277	0.091954023	0.172839506	0.101123596	0.195402299	0.202380952	0.096774194	0.147727273	0.179775281	0.133333333
0.016393443	0.032786885	0.016393443	0.015873016	0.015384615	0.081967213	0	0.032258065	0.042857143	0.069444444	0.028169014	0.149253731	0.1	0.191176471	0.065789474	0.054794521	0.066666667	0.051282051	0.142857143	0.067567568	0.12987013	0.102564103	0.1	0.180555556	0.178082192	0.205479452	0.113924051	0.125	0.06097561	0.06097561	0.053333333	0.1	0.126436782	0.109589041	0.139534884	0.209876543	0.166666667	0.094117647	0.1625	0.111111111	0.306666667	0.094117647	0.1625	0.103448276	0.275	0.222222222	0.123595506	0.178571429	0.211764706	0.162790698
0.022222222	0.02173913	0.022222222	0.021276596	0.020408163	0.086956522	0	0.021276596	0.055555556	0.070175439	0.036363636	0.196078431	0.089285714	0.101694915	0.083333333	0.173076923	0.066666667	0.1	0.185185185	0.105263158	0.109375	0.076923077	0.109090909	0.189655172	0.186440678	0.125	0.220338983	0.138461538	0.059701493	0.059701493	0.145454545	0.089285714	0.188405797	0.181818182	0.138888889	0.301587302	0.205882353	0.069444444	0.184615385	0.088235294	0.464285714	0.069444444	0.184615385	0.15942029	0.323076923	0.296875	0.150684932	0.482142857	0.260869565	0.235294118
0.01754386	0.017241379	0.01754386	0.071428571	0.050847458	0.016393443	0.016949153	0.034482759	0.078125	0.158730159	0.014705882	0.057971014	0.106060606	0.084507042	0.1	0.073529412	0.169230769	0.068493151	0.070422535	0.086956522	0.220588235	0.188405797	0.073529412	0.094594595	0.078947368	0.105263158	0.12	0.131578947	0.077922078	0.077922078	0.119402985	0.073529412	0.305555556	0.132352941	0.189873418	0.146341463	0.236842105	0.155844156	0.047058824	0.116883117	0.13253012	0.155844156	0.047058824	0.179487179	0.139534884	0.130952381	0.391304348	0.144578313	0.222222222	0.156626506
0.016949153	0.016666667	0.016949153	0.050847458	0	0.032258065	0	0.016393443	0.044117647	0.136363636	0.028985507	0.086956522	0.071428571	0.067567568	0.039473684	0.071428571	0.147058824	0.081081081	0.083333333	0.084507042	0.164383562	0.166666667	0.086956522	0.077922078	0.105263158	0.075	0.102564103	0.113924051	0.075949367	0.075949367	0.069444444	0.056338028	0.170731707	0.067567568	0.078651685	0.078651685	0.185185185	0.151898734	0.083333333	0.073170732	0.103448276	0.151898734	0.083333333	0.105882353	0.086956522	0.102272727	0.152941176	0.102272727	0.086021505	0.126436782
0.015384615	0	0	0.046153846	0	0.014492754	0	0.046153846	0.069444444	0.14084507	0.026666667	0.08	0.065789474	0.103896104	0.0625	0.109589041	0.150684932	0.061728395	0.076923077	0.077922078	0.166666667	0.125	0.08	0.098765432	0.058823529	0.108433735	0.135802469	0.119047619	0.058139535	0.058139535	0.106666667	0.08	0.2	0.0625	0.0625	0.108695652	0.159090909	0.154761905	0.077777778	0.093023256	0.096774194	0.154761905	0.077777778	0.136363636	0.115789474	0.119565217	0.209302326	0.119565217	0.138297872	0.094736842
0.018181818	0.036363636	0.018181818	0.074074074	0.034482759	0.071428571	0.01754386	0.01754386	0.046875	0.14516129	0.015151515	0.14516129	0.092307692	0.086956522	0.086956522	0.059701493	0.15625	0.070422535	0.15625	0.089552239	0.208955224	0.176470588	0.092307692	0.179104478	0.15942029	0.108108108	0.108108108	0.166666667	0.065789474	0.065789474	0.089552239	0.075757576	0.4375	0.19047619	0.164556962	0.415384615	0.333333333	0.16	0.16	0.090909091	0.314285714	0.16	0.16	0.139240506	0.246753247	0.367647059	0.402985075	0.223684211	0.492307692	0.27027027
0.016129032	0.032258065	0	0.015625	0.030769231	0.046875	0.015625	0.048387097	0.088235294	0.083333333	0.042253521	0.098591549	0.114285714	0.188405797	0.108108108	0.083333333	0.065789474	0.064102564	0.08	0.111111111	0.113924051	0.074074074	0.098591549	0.102564103	0.074074074	0.186666667	0.1125	0.109756098	0.073170732	0.073170732	0.081081081	0.130434783	0.2375	0.242424242	0.302631579	0.269230769	0.222222222	0.08045977	0.08045977	0.151898734	0.2375	0.08045977	0.08045977	0.114942529	0.337662338	0.162790698	0.278481013	0.25	0.3	0.21686747
0.015384615	0.015151515	0.015384615	0.046153846	0	0.029411765	0	0.03030303	0.069444444	0.109589041	0.026666667	0.109589041	0.065789474	0.08974359	0.08974359	0.14084507	0.105263158	0.061728395	0.090909091	0.092105263	0.1375	0.084337349	0.065789474	0.098765432	0.071428571	0.095238095	0.164556962	0.13253012	0.058139535	0.058139535	0.121621622	0.08	0.133333333	0.0625	0.0625	0.120879121	0.108695652	0.114942529	0.102272727	0.093023256	0.120879121	0.114942529	0.102272727	0.136363636	0.115789474	0.119565217	0.11827957	0.183908046	0.114583333	0.094736842
0.015625	0.03125	0.031746032	0.063492063	0.061538462	0.061538462	0.015151515	0.030769231	0.070422535	0.142857143	0.013333333	0.142857143	0.126760563	0.105263158	0.090909091	0.066666667	0.136986301	0.075949367	0.169014085	0.078947368	0.216216216	0.171052632	0.095890411	0.205479452	0.171052632	0.1375	0.1375	0.148148148	0.071428571	0.071428571	0.108108108	0.095890411	0.231707317	0.135135135	0.174418605	0.294871795	0.202380952	0.129411765	0.129411765	0.148148148	0.231707317	0.129411765	0.129411765	0.192771084	0.179775281	0.291139241	0.271604938	0.159090909	0.376623377	0.144444444
0.016129032	0.015873016	0	0.015625	0.015151515	0.046875	0	0.048387097	0.072463768	0.083333333	0.027777778	0.130434783	0.098591549	0.188405797	0.078947368	0.083333333	0.08	0.064102564	0.109589041	0.081081081	0.113924051	0.0875	0.098591549	0.116883117	0.115384615	0.236111111	0.126582278	0.1375	0.060240964	0.060240964	0.081081081	0.114285714	0.1	0.064935065	0.076086957	0.137931034	0.076086957	0.068181818	0.105882353	0.151898734	0.125	0.068181818	0.105882353	0.114942529	0.197674419	0.136363636	0.086021505	0.098901099	0.11827957	0.097826087
0.016949153	0.033898305	0.016949153	0.050847458	0.032258065	0.032258065	0.016393443	0.016393443	0.075757576	0.136363636	0.014285714	0.071428571	0.071428571	0.082191781	0.112676056	0.102941176	0.130434783	0.081081081	0.068493151	0.184615385	0.133333333	0.166666667	0.086956522	0.077922078	0.105263158	0.102564103	0.102564103	0.205479452	0.103896104	0.103896104	0.084507042	0.056338028	0.2	0.128571429	0.142857143	0.129411765	0.215189873	0.166666667	0.096385542	0.086419753	0.156626506	0.166666667	0.096385542	0.119047619	0.176470588	0.154761905	0.225	0.182926829	0.16091954	0.342465753
0.015151515	0.046153846	0.015151515	0.045454545	0.059701493	0.075757576	0.014705882	0.029850746	0.04	0.123287671	0.026315789	0.093333333	0.108108108	0.146666667	0.146666667	0.064935065	0.133333333	0.0875	0.103896104	0.090909091	0.210526316	0.166666667	0.078947368	0.139240506	0.1375	0.223684211	0.148148148	0.172839506	0.057471264	0.057471264	0.076923077	0.078947368	0.211764706	0.116883117	0.211764706	0.157303371	0.303797468	0.152941176	0.113636364	0.130952381	0.211764706	0.152941176	0.113636364	0.147727273	0.35443038	0.168539326	0.235294118	0.168539326	0.213483146	0.193181818
0.016393443	0.032786885	0.016393443	0.066666667	0.03125	0.064516129	0.015873016	0.032258065	0.057971014	0.115942029	0.028169014	0.149253731	0.1	0.109589041	0.094594595	0.069444444	0.111111111	0.064935065	0.15942029	0.082191781	0.175675676	0.131578947	0.1	0.197183099	0.162162162	0.142857143	0.113924051	0.139240506	0.06097561	0.06097561	0.097222222	0.084507042	0.209876543	0.157142857	0.180722892	0.324324324	0.209876543	0.120481928	0.148148148	0.111111111	0.256410256	0.120481928	0.148148148	0.156626506	0.214285714	0.32	0.234567901	0.178571429	0.391891892	0.176470588
0.015151515	0.014925373	0.015151515	0.045454545	0.014285714	0.028985507	0	0.014705882	0.054054054	0.123287671	0.026315789	0.078947368	0.064935065	0.061728395	0.061728395	0.078947368	0.148648649	0.074074074	0.08974359	0.135135135	0.15	0.166666667	0.078947368	0.084337349	0.096385542	0.094117647	0.107142857	0.172839506	0.069767442	0.069767442	0.076923077	0.051282051	0.157303371	0.061728395	0.072916667	0.084210526	0.170454545	0.139534884	0.076923077	0.091954023	0.095744681	0.139534884	0.076923077	0.122222222	0.091836735	0.106382979	0.141304348	0.106382979	0.08	0.179775281
0.016393443	0.032786885	0.016393443	0.049180328	0.064516129	0.047619048	0.015873016	0.032258065	0.106060606	0.149253731	0.028169014	0.1	0.115942029	0.094594595	0.173913043	0.084507042	0.142857143	0.093333333	0.111111111	0.128571429	0.175675676	0.162162162	0.115942029	0.118421053	0.102564103	0.113924051	0.128205128	0.184210526	0.12987013	0.12987013	0.097222222	0.084507042	0.152941176	0.094594595	0.113636364	0.126436782	0.166666667	0.192307692	0.134146341	0.125	0.152941176	0.192307692	0.134146341	0.142857143	0.133333333	0.137931034	0.162790698	0.137931034	0.157303371	0.176470588
0.017857143	0.01754386	0.017857143	0.017241379	0.016666667	0.070175439	0	0.017241379	0.046153846	0.074626866	0.03030303	0.180327869	0.107692308	0.117647059	0.070422535	0.142857143	0.071428571	0.069444444	0.136363636	0.088235294	0.138888889	0.094594595	0.074626866	0.176470588	0.14084507	0.121621622	0.220588235	0.148648649	0.064935065	0.064935065	0.104477612	0.090909091	0.134146341	0.117647059	0.134146341	0.192307692	0.17721519	0.1	0.157894737	0.103896104	0.24	0.1	0.157894737	0.151898734	0.2125	0.205128205	0.130952381	0.342857143	0.195121951	0.1875
0.02	0.019607843	0	0.06	0.018518519	0.037735849	0.019230769	0.019230769	0.050847458	0.157894737	0.033333333	0.064516129	0.064516129	0.060606061	0.060606061	0.064516129	0.169491525	0.059701493	0.061538462	0.096774194	0.1875	0.19047619	0.064516129	0.088235294	0.086956522	0.084507042	0.084507042	0.128571429	0.070422535	0.070422535	0.079365079	0.047619048	0.403225806	0.186440678	0.16	0.208333333	0.474576271	0.188405797	0.078947368	0.067567568	0.208333333	0.188405797	0.078947368	0.103896104	0.213333333	0.205479452	0.459016393	0.23943662	0.260273973	0.253521127
0.015384615	0.015151515	0	0.046153846	0.014492754	0.014492754	0.014925373	0.03030303	0.054794521	0.157142857	0.084507042	0.08	0.094594595	0.075949367	0.0625	0.08	0.135135135	0.088607595	0.063291139	0.092105263	0.197368421	0.168831169	0.08	0.1125	0.084337349	0.108433735	0.135802469	0.13253012	0.083333333	0.083333333	0.092105263	0.065789474	0.243902439	0.118421053	0.120879121	0.159090909	0.259259259	0.182926829	0.102272727	0.093023256	0.159090909	0.182926829	0.102272727	0.149425287	0.139784946	0.131868132	0.253012048	0.170454545	0.188888889	0.155555556
0	0.016393443	0.016666667	0.016129032	0.015625	0.048387097	0	0.016129032	0.043478261	0.070422535	0.028571429	0.169230769	0.101449275	0.081081081	0.066666667	0.055555556	0.067567568	0.094594595	0.179104478	0.083333333	0.116883117	0.103896104	0.085714286	0.166666667	0.197183099	0.0875	0.101265823	0.1125	0.061728395	0.061728395	0.04	0.085714286	0.114942529	0.095890411	0.08988764	0.182926829	0.127906977	0.069767442	0.15	0.098765432	0.2125	0.069767442	0.15	0.079545455	0.134831461	0.209876543	0.087912088	0.139534884	0.159090909	0.137931034
0.015151515	0.03030303	0.015151515	0.045454545	0.014285714	0.059701493	0	0.029850746	0.04	0.108108108	0.026315789	0.108108108	0.093333333	0.162162162	0.048780488	0.064935065	0.103896104	0.0875	0.118421053	0.090909091	0.15	0.1375	0.093333333	0.097560976	0.1375	0.192307692	0.107142857	0.144578313	0.069767442	0.069767442	0.063291139	0.093333333	0.119565217	0.061728395	0.084210526	0.107526882	0.131868132	0.113636364	0.101123596	0.117647059	0.131868132	0.113636364	0.101123596	0.10989011	0.202247191	0.130434783	0.105263158	0.094736842	0.102040816	0.117021277
0.016129032	0.015873016	0.016129032	0.048387097	0.015151515	0.063492063	0	0.015625	0.042253521	0.114285714	0.027777778	0.164179104	0.098591549	0.093333333	0.051282051	0.068493151	0.109589041	0.092105263	0.173913043	0.081081081	0.157894737	0.144736842	0.098591549	0.162162162	0.191780822	0.098765432	0.1125	0.1375	0.073170732	0.073170732	0.066666667	0.083333333	0.137931034	0.078947368	0.076086957	0.164705882	0.151162791	0.119047619	0.160493827	0.096385542	0.192771084	0.119047619	0.160493827	0.114942529	0.131868132	0.19047619	0.10989011	0.136363636	0.155555556	0.122222222
0.014925373	0.014705882	0.014925373	0.044776119	0.014084507	0.028571429	0	0.029411765	0.082191781	0.136986301	0.025974026	0.092105263	0.064102564	0.0875	0.074074074	0.077922078	0.162162162	0.060240964	0.102564103	0.133333333	0.1625	0.15	0.092105263	0.096385542	0.082352941	0.105882353	0.105882353	0.185185185	0.068965517	0.068965517	0.08974359	0.077922078	0.181818182	0.06097561	0.06122449	0.11827957	0.155555556	0.151162791	0.1	0.103448276	0.106382979	0.151162791	0.1	0.146067416	0.102040816	0.129032258	0.177777778	0.09375	0.135416667	0.139784946
0.015625	0.015384615	0.015625	0.046875	0.014705882	0.061538462	0	0.015151515	0.04109589	0.126760563	0.027027027	0.126760563	0.081081081	0.076923077	0.063291139	0.066666667	0.136986301	0.08974359	0.121621622	0.093333333	0.168831169	0.171052632	0.081081081	0.113924051	0.141025641	0.083333333	0.109756098	0.120481928	0.058823529	0.058823529	0.064935065	0.066666667	0.188235294	0.090909091	0.097826087	0.122222222	0.202380952	0.129411765	0.103448276	0.081395349	0.147727273	0.129411765	0.103448276	0.112359551	0.117021277	0.146067416	0.157303371	0.120879121	0.127659574	0.157303371
0.016129032	0.015873016	0.016129032	0.015625	0.015151515	0.063492063	0	0.048387097	0.072463768	0.068493151	0.027777778	0.147058824	0.083333333	0.123287671	0.078947368	0.114285714	0.065789474	0.077922078	0.157142857	0.095890411	0.1	0.06097561	0.098591549	0.178082192	0.12987013	0.141025641	0.141025641	0.1375	0.060240964	0.060240964	0.095890411	0.098591549	0.125	0.078947368	0.076086957	0.192771084	0.087912088	0.08045977	0.146341463	0.12345679	0.178571429	0.08045977	0.146341463	0.114942529	0.157303371	0.204819277	0.10989011	0.149425287	0.181818182	0.10989011
0.033333333	0.032786885	0.016393443	0.049180328	0.015384615	0.03125	0.015873016	0.032258065	0.089552239	0.149253731	0.073529412	0.115942029	0.115942029	0.094594595	0.094594595	0.084507042	0.111111111	0.051282051	0.081081081	0.112676056	0.144736842	0.116883117	0.1	0.133333333	0.088607595	0.1	0.1	0.125	0.101265823	0.101265823	0.112676056	0.084507042	0.180722892	0.125	0.139534884	0.166666667	0.180722892	0.148148148	0.120481928	0.111111111	0.180722892	0.148148148	0.120481928	0.142857143	0.146067416	0.125	0.19047619	0.151162791	0.183908046	0.136363636
0.015873016	0.031746032	0.015873016	0.064516129	0.03030303	0.0625	0.015384615	0.015384615	0.071428571	0.097222222	0.013513514	0.128571429	0.082191781	0.092105263	0.077922078	0.053333333	0.154929577	0.063291139	0.188405797	0.065789474	0.141025641	0.142857143	0.082191781	0.175675676	0.157894737	0.139240506	0.097560976	0.12195122	0.085365854	0.085365854	0.08	0.067567568	0.204819277	0.136986301	0.162790698	0.298701299	0.234567901	0.130952381	0.158536585	0.095238095	0.265822785	0.130952381	0.158536585	0.139534884	0.209302326	0.346666667	0.228915663	0.174418605	0.4	0.186046512
0.016949153	0.016666667	0.016949153	0.050847458	0.015873016	0.015873016	0.016393443	0.016393443	0.075757576	0.136363636	0.014285714	0.041666667	0.056338028	0.067567568	0.082191781	0.056338028	0.181818182	0.052631579	0.054054054	0.054794521	0.164383562	0.183098592	0.086956522	0.077922078	0.063291139	0.088607595	0.088607595	0.086419753	0.075949367	0.075949367	0.069444444	0.041666667	0.2	0.097222222	0.129411765	0.090909091	0.230769231	0.181818182	0.070588235	0.060240964	0.11627907	0.181818182	0.070588235	0.119047619	0.149425287	0.114942529	0.256410256	0.127906977	0.147727273	0.139534884
0.01754386	0.017241379	0	0.052631579	0.016393443	0.016393443	0.016949153	0.016949153	0.061538462	0.140625	0.029850746	0.042857143	0.057971014	0.054794521	0.069444444	0.057971014	0.169230769	0.054054054	0.055555556	0.056338028	0.169014085	0.154929577	0.057971014	0.065789474	0.051282051	0.076923077	0.076923077	0.088607595	0.077922078	0.077922078	0.071428571	0.057971014	0.253333333	0.115942029	0.13253012	0.119047619	0.323943662	0.186666667	0.072289157	0.075	0.13253012	0.186666667	0.072289157	0.095238095	0.152941176	0.144578313	0.297297297	0.172839506	0.178571429	0.170731707
0.016666667	0.033333333	0.016666667	0.05	0.031746032	0.06557377	0.016129032	0.032786885	0.074626866	0.151515152	0.014084507	0.151515152	0.101449275	0.111111111	0.066666667	0.070422535	0.161764706	0.065789474	0.161764706	0.083333333	0.211267606	0.180555556	0.117647059	0.183098592	0.164383562	0.12987013	0.115384615	0.126582278	0.075	0.075	0.114285714	0.101449275	0.276315789	0.142857143	0.141176471	0.25974026	0.276315789	0.164556962	0.15	0.1125	0.366197183	0.164556962	0.15	0.172839506	0.278481013	0.256410256	0.2375	0.195121951	0.259259259	0.192771084
0.016129032	0.032258065	0	0.048387097	0.046875	0.046875	0.031746032	0.031746032	0.042253521	0.130434783	0.027777778	0.068493151	0.114285714	0.154929577	0.108108108	0.068493151	0.14084507	0.106666667	0.08	0.081081081	0.222222222	0.191780822	0.083333333	0.116883117	0.12987013	0.236111111	0.141025641	0.166666667	0.047619048	0.047619048	0.081081081	0.098591549	0.285714286	0.123287671	0.207317073	0.164705882	0.253164557	0.160493827	0.068181818	0.151898734	0.192771084	0.160493827	0.068181818	0.154761905	0.355263158	0.19047619	0.328947368	0.176470588	0.223529412	0.188235294
0.018867925	0.037735849	0.018867925	0.056603774	0.054545455	0.074074074	0.018181818	0.018181818	0.06557377	0.169491525	0.048387097	0.095238095	0.112903226	0.073529412	0.140625	0.061538462	0.161290323	0.138461538	0.090909091	0.075757576	0.253968254	0.2	0.061538462	0.166666667	0.114285714	0.142857143	0.142857143	0.171428571	0.082191781	0.082191781	0.075757576	0.078125	0.267605634	0.140625	0.2	0.153846154	0.363636364	0.197183099	0.118421053	0.138888889	0.184210526	0.197183099	0.118421053	0.157894737	0.175	0.181818182	0.295774648	0.181818182	0.217948718	0.194805195
0.03125	0.030769231	0.015384615	0.046153846	0.014492754	0.029411765	0.014925373	0.03030303	0.054794521	0.157142857	0.069444444	0.094594595	0.094594595	0.075949367	0.0625	0.065789474	0.135135135	0.061728395	0.076923077	0.106666667	0.197368421	0.153846154	0.08	0.126582278	0.084337349	0.108433735	0.12195122	0.146341463	0.083333333	0.083333333	0.092105263	0.065789474	0.228915663	0.103896104	0.108695652	0.159090909	0.228915663	0.182926829	0.114942529	0.105882353	0.172413793	0.182926829	0.114942529	0.149425287	0.139784946	0.131868132	0.238095238	0.144444444	0.188888889	0.155555556
0.016949153	0.033898305	0.016949153	0.050847458	0.032258065	0.032258065	0.016393443	0.033333333	0.059701493	0.136363636	0.028985507	0.056338028	0.056338028	0.067567568	0.097222222	0.071428571	0.164179104	0.066666667	0.068493151	0.132352941	0.164383562	0.235294118	0.071428571	0.077922078	0.12	0.102564103	0.088607595	0.157894737	0.103896104	0.103896104	0.069444444	0.041666667	0.215189873	0.112676056	0.129411765	0.11627907	0.315068493	0.213333333	0.109756098	0.073170732	0.142857143	0.213333333	0.109756098	0.093023256	0.162790698	0.127906977	0.240506329	0.154761905	0.16091954	0.225
0.015625	0.015384615	0	0.015151515	0.014705882	0.045454545	0	0.030769231	0.04109589	0.081081081	0.027027027	0.111111111	0.095890411	0.166666667	0.05	0.081081081	0.092105263	0.103896104	0.121621622	0.078947368	0.111111111	0.126582278	0.095890411	0.086419753	0.155844156	0.197368421	0.12345679	0.120481928	0.058823529	0.058823529	0.064935065	0.095890411	0.097826087	0.063291139	0.086021505	0.097826087	0.10989011	0.066666667	0.078651685	0.120481928	0.122222222	0.066666667	0.078651685	0.1	0.206896552	0.120879121	0.084210526	0.108695652	0.092783505	0.107526882
0	0.043478261	0.02173913	0.042553191	0.040816327	0.0625	0.020833333	0.020833333	0.054545455	0.068965517	0.01754386	0.169811321	0.127272727	0.081967213	0.1	0.050847458	0.083333333	0.080645161	0.181818182	0.066666667	0.125	0.109375	0.087719298	0.206896552	0.183333333	0.106060606	0.106060606	0.153846154	0.074626866	0.074626866	0.066666667	0.087719298	0.276923077	0.245283019	0.185714286	0.509090909	0.276923077	0.083333333	0.181818182	0.102941176	0.383333333	0.083333333	0.181818182	0.125	0.279411765	0.473684211	0.268656716	0.253731343	0.571428571	0.268656716
0.01754386	0.017241379	0.01754386	0.016949153	0.016393443	0.068965517	0	0.016949153	0.045454545	0.057971014	0.029850746	0.158730159	0.073529412	0.084507042	0.084507042	0.158730159	0.055555556	0.083333333	0.151515152	0.086956522	0.092105263	0.093333333	0.089552239	0.173913043	0.188405797	0.105263158	0.166666667	0.116883117	0.064102564	0.064102564	0.119402985	0.089552239	0.146341463	0.132352941	0.13253012	0.236842105	0.160493827	0.072289157	0.155844156	0.088607595	0.323943662	0.072289157	0.155844156	0.135802469	0.225	0.283783784	0.142857143	0.266666667	0.2375	0.2
0.018181818	0.036363636	0.018181818	0.054545455	0.016949153	0.034482759	0.01754386	0.01754386	0.063492063	0.163934426	0.030769231	0.059701493	0.059701493	0.056338028	0.086956522	0.059701493	0.193548387	0.055555556	0.072463768	0.123076923	0.173913043	0.15942029	0.059701493	0.082191781	0.066666667	0.093333333	0.078947368	0.135135135	0.065789474	0.065789474	0.073529412	0.044117647	0.243243243	0.102941176	0.108433735	0.108433735	0.260273973	0.191780822	0.074074074	0.076923077	0.135802469	0.191780822	0.074074074	0.097560976	0.142857143	0.120481928	0.287671233	0.1625	0.168674699	0.189873418
0.016129032	0.032258065	0.016129032	0.048387097	0.030769231	0.063492063	0.015625	0.015625	0.057142857	0.130434783	0.01369863	0.130434783	0.083333333	0.078947368	0.093333333	0.054054054	0.157142857	0.077922078	0.14084507	0.111111111	0.189189189	0.191780822	0.054054054	0.146666667	0.16	0.1125	0.098765432	0.151898734	0.047619048	0.047619048	0.081081081	0.068493151	0.302631579	0.138888889	0.178571429	0.222222222	0.2375	0.146341463	0.119047619	0.109756098	0.192771084	0.146341463	0.119047619	0.127906977	0.170454545	0.204819277	0.383561644	0.162790698	0.3	0.188235294
0	0.034482759	0.017241379	0	0.05	0.05	0.016666667	0.016666667	0.044776119	0.042253521	0.014492754	0.138461538	0.121212121	0.068493151	0.147058824	0.042253521	0.040540541	0.112676056	0.149253731	0.070422535	0.12	0.092105263	0.072463768	0.205882353	0.202898551	0.133333333	0.118421053	0.144736842	0.05	0.05	0.04109589	0.072463768	0.144578313	0.147058824	0.217948718	0.319444444	0.158536585	0.058823529	0.153846154	0.115384615	0.338028169	0.058823529	0.153846154	0.107142857	0.207317073	0.352112676	0.154761905	0.185185185	0.333333333	0.197530864
0	0.037037037	0.018518519	0	0.017241379	0.072727273	0	0.017857143	0.047619048	0.060606061	0.015384615	0.147540984	0.076923077	0.104477612	0.104477612	0.044776119	0.057971014	0.056338028	0.177419355	0.074626866	0.081081081	0.067567568	0.076923077	0.164179104	0.179104478	0.125	0.08	0.106666667	0.066666667	0.066666667	0.043478261	0.076923077	0.12345679	0.138461538	0.181818182	0.246575342	0.181818182	0.061728395	0.178082192	0.077922078	0.338235294	0.061728395	0.178082192	0.072289157	0.233766234	0.295774648	0.148148148	0.179487179	0.263157895	0.17721519
0.014925373	0.029850746	0	0.044776119	0.043478261	0.043478261	0.029411765	0.029411765	0.039473684	0.121621622	0.012820513	0.064102564	0.106666667	0.144736842	0.12987013	0.064102564	0.131578947	0.1	0.075	0.08974359	0.207792208	0.179487179	0.077922078	0.109756098	0.12195122	0.220779221	0.13253012	0.170731707	0.04494382	0.04494382	0.075949367	0.077922078	0.268292683	0.115384615	0.223529412	0.155555556	0.238095238	0.137931034	0.076086957	0.129411765	0.181818182	0.137931034	0.076086957	0.146067416	0.333333333	0.179775281	0.292682927	0.166666667	0.197802198	0.204545455
0.015151515	0.014925373	0.015151515	0.029850746	0.014285714	0.059701493	0	0.014705882	0.04	0.078947368	0.026315789	0.138888889	0.078947368	0.075	0.088607595	0.123287671	0.075949367	0.0875	0.118421053	0.090909091	0.108433735	0.109756098	0.064935065	0.111111111	0.1375	0.081395349	0.1625	0.104651163	0.057471264	0.057471264	0.090909091	0.064935065	0.119565217	0.088607595	0.084210526	0.119565217	0.131868132	0.076923077	0.101123596	0.079545455	0.157303371	0.076923077	0.101123596	0.10989011	0.138297872	0.142857143	0.09375	0.209302326	0.102040816	0.141304348
0.017241379	0.016949153	0	0.070175439	0.016129032	0.05	0	0.033898305	0.044776119	0.15625	0.029411765	0.057142857	0.057142857	0.147058824	0.098591549	0.057142857	0.166666667	0.053333333	0.069444444	0.085714286	0.166666667	0.152777778	0.072463768	0.064935065	0.050632911	0.148648649	0.075949367	0.115384615	0.076923077	0.076923077	0.085714286	0.072463768	0.25	0.130434783	0.202531646	0.144578313	0.338028169	0.168831169	0.097560976	0.074074074	0.158536585	0.168831169	0.097560976	0.107142857	0.2375	0.170731707	0.310810811	0.170731707	0.219512195	0.197530864
0.020833333	0.020408163	0.020833333	0.02	0.039215686	0.081632653	0	0.02	0.090909091	0.084745763	0.034482759	0.185185185	0.103448276	0.114754098	0.114754098	0.103448276	0.080645161	0.095238095	0.196428571	0.222222222	0.121212121	0.089552239	0.122807018	0.180327869	0.177419355	0.136363636	0.136363636	0.241935484	0.121212121	0.121212121	0.1	0.103448276	0.231884058	0.192982456	0.148648649	0.307692308	0.231884058	0.111111111	0.212121212	0.115942029	0.465517241	0.111111111	0.212121212	0.121621622	0.328358209	0.323076923	0.191780822	0.264705882	0.267605634	0.5
0.016666667	0.033333333	0	0.032786885	0.031746032	0.048387097	0.016129032	0.05	0.074626866	0.101449275	0.028571429	0.085714286	0.101449275	0.15942029	0.142857143	0.085714286	0.067567568	0.065789474	0.082191781	0.147058824	0.116883117	0.075949367	0.101449275	0.090909091	0.0625	0.16	0.101265823	0.126582278	0.075	0.075	0.098591549	0.101449275	0.243589744	0.25	0.366197183	0.227848101	0.243589744	0.082352941	0.082352941	0.1125	0.243589744	0.082352941	0.082352941	0.117647059	0.311688312	0.152941176	0.337837838	0.256410256	0.307692308	0.253164557
0.016666667	0.016393443	0.016666667	0.05	0.015625	0.031746032	0.016129032	0.016129032	0.058823529	0.134328358	0.028571429	0.070422535	0.070422535	0.081081081	0.066666667	0.070422535	0.161764706	0.051948052	0.067567568	0.164179104	0.178082192	0.164383562	0.055555556	0.090909091	0.0625	0.101265823	0.101265823	0.202702703	0.088607595	0.088607595	0.068493151	0.055555556	0.227848101	0.111111111	0.127906977	0.114942529	0.310810811	0.179487179	0.108433735	0.085365854	0.141176471	0.179487179	0.108433735	0.104651163	0.147727273	0.126436782	0.253164557	0.166666667	0.159090909	0.253164557
0.016949153	0.016666667	0.016949153	0.016393443	0.015873016	0.066666667	0	0.016393443	0.044117647	0.071428571	0.014285714	0.171875	0.102941176	0.112676056	0.067567568	0.136363636	0.083333333	0.066666667	0.147058824	0.084507042	0.133333333	0.12	0.086956522	0.185714286	0.183098592	0.131578947	0.194444444	0.142857143	0.0625	0.0625	0.1	0.086956522	0.142857143	0.112676056	0.142857143	0.2	0.170731707	0.083333333	0.166666667	0.1	0.297297297	0.083333333	0.166666667	0.146341463	0.204819277	0.2125	0.152941176	0.243589744	0.231707317	0.166666667
0.015384615	0.015151515	0.015384615	0.046153846	0.014492754	0.060606061	0	0.03030303	0.069444444	0.14084507	0.040540541	0.157142857	0.08	0.103896104	0.075949367	0.08	0.150684932	0.061728395	0.135135135	0.077922078	0.181818182	0.139240506	0.08	0.141025641	0.111111111	0.108433735	0.12195122	0.13253012	0.070588235	0.070588235	0.092105263	0.094594595	0.214285714	0.08974359	0.085106383	0.172413793	0.2	0.154761905	0.141176471	0.105882353	0.159090909	0.154761905	0.141176471	0.136363636	0.127659574	0.157303371	0.195402299	0.119565217	0.188888889	0.11827957
0.014925373	0.029850746	0.014925373	0.044776119	0.043478261	0.058823529	0.014492754	0.029411765	0.067567568	0.169014085	0.039473684	0.136986301	0.092105263	0.0875	0.06097561	0.092105263	0.178082192	0.073170732	0.146666667	0.08974359	0.17721519	0.210526316	0.121621622	0.166666667	0.179487179	0.105882353	0.119047619	0.11627907	0.081395349	0.081395349	0.08974359	0.092105263	0.223529412	0.115384615	0.168539326	0.195402299	0.238095238	0.164705882	0.151162791	0.103448276	0.283950617	0.164705882	0.151162791	0.133333333	0.2	0.220930233	0.247058824	0.179775281	0.26744186	0.164835165
0.017241379	0.034482759	0.017241379	0.051724138	0.032786885	0.06779661	0.016666667	0.033898305	0.060606061	0.15625	0.060606061	0.15625	0.104477612	0.114285714	0.068493151	0.072463768	0.149253731	0.067567568	0.166666667	0.085714286	0.217391304	0.169014085	0.104477612	0.171428571	0.152777778	0.118421053	0.118421053	0.12987013	0.090909091	0.090909091	0.101449275	0.104477612	0.283783784	0.147058824	0.144578313	0.266666667	0.397058824	0.184210526	0.168831169	0.115384615	0.283783784	0.184210526	0.168831169	0.1625	0.253164557	0.263157895	0.243589744	0.2	0.265822785	0.2125
0.014925373	0.029850746	0	0.044776119	0.043478261	0.043478261	0.014492754	0.029411765	0.039473684	0.121621622	0.025974026	0.077922078	0.106666667	0.144736842	0.12987013	0.050632911	0.131578947	0.1	0.088607595	0.075949367	0.207792208	0.164556962	0.077922078	0.12345679	0.108433735	0.220779221	0.119047619	0.156626506	0.068965517	0.068965517	0.0625	0.077922078	0.238095238	0.12987013	0.223529412	0.209302326	0.316455696	0.151162791	0.1	0.129411765	0.195402299	0.151162791	0.1	0.133333333	0.285714286	0.220930233	0.261904762	0.179775281	0.252873563	0.204545455
0.016393443	0.016129032	0.016393443	0.049180328	0.015384615	0.064516129	0	0.032258065	0.073529412	0.115942029	0.028169014	0.149253731	0.084507042	0.109589041	0.08	0.069444444	0.111111111	0.064935065	0.15942029	0.082191781	0.16	0.102564103	0.1	0.164383562	0.131578947	0.128205128	0.1	0.139240506	0.06097561	0.06097561	0.082191781	0.1	0.152941176	0.08	0.076923077	0.195121951	0.126436782	0.120481928	0.1625	0.125	0.180722892	0.120481928	0.1625	0.11627907	0.133333333	0.192771084	0.123595506	0.112359551	0.183908046	0.098901099
0.017857143	0.01754386	0	0.053571429	0.016666667	0.016666667	0.017241379	0.035087719	0.096774194	0.161290323	0.014925373	0.058823529	0.074626866	0.070422535	0.070422535	0.090909091	0.19047619	0.054794521	0.056338028	0.072463768	0.171428571	0.208955224	0.090909091	0.081081081	0.08	0.077922078	0.077922078	0.08974359	0.078947368	0.078947368	0.104477612	0.058823529	0.223684211	0.101449275	0.120481928	0.094117647	0.223684211	0.173333333	0.060240964	0.075949367	0.107142857	0.173333333	0.060240964	0.1375	0.127906977	0.093023256	0.25	0.13253012	0.139534884	0.130952381
0.016393443	0.016129032	0	0.049180328	0.047619048	0.03125	0.015873016	0.032258065	0.073529412	0.149253731	0.028169014	0.084507042	0.115942029	0.109589041	0.094594595	0.069444444	0.15942029	0.064935065	0.066666667	0.082191781	0.208333333	0.178082192	0.069444444	0.103896104	0.075	0.113924051	0.113924051	0.153846154	0.074074074	0.074074074	0.082191781	0.084507042	0.225	0.109589041	0.166666667	0.113636364	0.306666667	0.1625	0.094117647	0.111111111	0.139534884	0.1625	0.094117647	0.156626506	0.146067416	0.112359551	0.265822785	0.151162791	0.170454545	0.149425287
0.015151515	0.03030303	0	0.045454545	0.028985507	0.044117647	0.014705882	0.029850746	0.054054054	0.123287671	0.04	0.064935065	0.078947368	0.146666667	0.075	0.051282051	0.148648649	0.06097561	0.075949367	0.05	0.179487179	0.151898734	0.064935065	0.084337349	0.070588235	0.1625	0.094117647	0.104651163	0.069767442	0.069767442	0.063291139	0.093333333	0.211764706	0.102564103	0.144444444	0.144444444	0.2875	0.166666667	0.088888889	0.117647059	0.144444444	0.166666667	0.088888889	0.10989011	0.229885057	0.168539326	0.25	0.155555556	0.2	0.153846154
0.015625	0.015384615	0.015625	0.046875	0.014705882	0.029850746	0.015151515	0.030769231	0.085714286	0.111111111	0.027027027	0.111111111	0.081081081	0.105263158	0.076923077	0.081081081	0.121621622	0.0625	0.106666667	0.188405797	0.139240506	0.1125	0.066666667	0.1	0.085365854	0.109756098	0.096385542	0.223684211	0.071428571	0.071428571	0.078947368	0.095890411	0.147727273	0.063291139	0.063157895	0.122222222	0.10989011	0.129411765	0.11627907	0.120481928	0.10989011	0.129411765	0.11627907	0.1	0.105263158	0.133333333	0.144444444	0.096774194	0.115789474	0.183908046
0.014925373	0.014705882	0.014925373	0.014492754	0.028571429	0.058823529	0.014492754	0.014492754	0.053333333	0.050632911	0.025974026	0.121621622	0.064102564	0.074074074	0.06097561	0.064102564	0.061728395	0.073170732	0.162162162	0.148648649	0.081395349	0.095238095	0.077922078	0.1375	0.164556962	0.105882353	0.105882353	0.2	0.068965517	0.068965517	0.049382716	0.064102564	0.168539326	0.144736842	0.155555556	0.223529412	0.181818182	0.087912088	0.164705882	0.078651685	0.316455696	0.087912088	0.164705882	0.085106383	0.24137931	0.25	0.164835165	0.206896552	0.238636364	0.292682927
0.016666667	0.016393443	0.016666667	0.05	0.048387097	0.031746032	0	0.016129032	0.090909091	0.169230769	0.014084507	0.085714286	0.101449275	0.095890411	0.095890411	0.085714286	0.179104478	0.065789474	0.082191781	0.181818182	0.194444444	0.164383562	0.070422535	0.105263158	0.075949367	0.115384615	0.115384615	0.236111111	0.102564103	0.102564103	0.083333333	0.070422535	0.227848101	0.111111111	0.154761905	0.114942529	0.227848101	0.179487179	0.108433735	0.1125	0.141176471	0.179487179	0.108433735	0.130952381	0.147727273	0.152941176	0.2375	0.166666667	0.133333333	0.32
0.015384615	0.015151515	0.015384615	0.014925373	0.014492754	0.060606061	0	0.03030303	0.069444444	0.065789474	0.040540541	0.157142857	0.08	0.103896104	0.103896104	0.14084507	0.063291139	0.075	0.135135135	0.092105263	0.096385542	0.058823529	0.065789474	0.141025641	0.111111111	0.108433735	0.179487179	0.13253012	0.070588235	0.070588235	0.106666667	0.094594595	0.120879121	0.08974359	0.085106383	0.172413793	0.108695652	0.077777778	0.141176471	0.105882353	0.172413793	0.077777778	0.141176471	0.123595506	0.152173913	0.157303371	0.094736842	0.211764706	0.150537634	0.11827957
0.015625	0.015384615	0	0.046875	0.029850746	0.029850746	0.015151515	0.015151515	0.055555556	0.126760563	0.04109589	0.052631579	0.066666667	0.063291139	0.063291139	0.066666667	0.152777778	0.08974359	0.077922078	0.051282051	0.168831169	0.171052632	0.066666667	0.086419753	0.085365854	0.096385542	0.109756098	0.094117647	0.058823529	0.058823529	0.078947368	0.052631579	0.202380952	0.105263158	0.10989011	0.122222222	0.231707317	0.156626506	0.066666667	0.081395349	0.134831461	0.156626506	0.066666667	0.125	0.129032258	0.146067416	0.197674419	0.133333333	0.139784946	0.131868132
0.01754386	0.035087719	0.01754386	0.016949153	0.033333333	0.068965517	0.016949153	0.016949153	0.045454545	0.057971014	0.014705882	0.140625	0.089552239	0.084507042	0.1	0.123076923	0.055555556	0.098591549	0.169230769	0.086956522	0.106666667	0.138888889	0.106060606	0.173913043	0.242424242	0.12	0.166666667	0.131578947	0.077922078	0.077922078	0.102941176	0.073529412	0.119047619	0.115942029	0.13253012	0.205128205	0.160493827	0.085365854	0.155844156	0.088607595	0.323943662	0.085365854	0.155844156	0.135802469	0.225	0.217948718	0.129411765	0.233766234	0.222222222	0.215189873
0.016393443	0.032786885	0.016393443	0.049180328	0.015384615	0.03125	0.049180328	0.032258065	0.106060606	0.149253731	0.042857143	0.1	0.084507042	0.08	0.094594595	0.084507042	0.142857143	0.064935065	0.095890411	0.097222222	0.12987013	0.116883117	0.1	0.103896104	0.075	0.086419753	0.073170732	0.097560976	0.101265823	0.101265823	0.097222222	0.069444444	0.166666667	0.125	0.088888889	0.126436782	0.180722892	0.1625	0.107142857	0.097560976	0.152941176	0.1625	0.107142857	0.103448276	0.120879121	0.137931034	0.176470588	0.137931034	0.144444444	0.136363636
0	0.037735849	0.018867925	0	0.054545455	0.054545455	0.018181818	0.018181818	0.048387097	0.045454545	0.031746032	0.15	0.131147541	0.073529412	0.123076923	0.045454545	0.043478261	0.121212121	0.161290323	0.059701493	0.128571429	0.098591549	0.078125	0.222222222	0.21875	0.142857143	0.126760563	0.138888889	0.053333333	0.053333333	0.044117647	0.095238095	0.153846154	0.158730159	0.2	0.343283582	0.168831169	0.075949367	0.148648649	0.138888889	0.363636364	0.075949367	0.148648649	0.113924051	0.220779221	0.378787879	0.179487179	0.197368421	0.376811594	0.179487179
0	0.04	0.02	0	0.078431373	0.057692308	0.019230769	0.019230769	0.050847458	0.047619048	0.016393443	0.157894737	0.137931034	0.076923077	0.186440678	0.047619048	0.045454545	0.109375	0.169491525	0.079365079	0.134328358	0.102941176	0.081967213	0.233333333	0.229508197	0.149253731	0.149253731	0.161764706	0.055555556	0.055555556	0.046153846	0.081967213	0.115384615	0.129032258	0.208333333	0.225352113	0.144736842	0.064935065	0.171428571	0.128571429	0.359375	0.064935065	0.171428571	0.118421053	0.213333333	0.257142857	0.141025641	0.173333333	0.260273973	0.171052632
0.016949153	0.016666667	0	0.050847458	0.032258065	0.015873016	0.033333333	0.050847458	0.075757576	0.19047619	0.044117647	0.071428571	0.086956522	0.097222222	0.067567568	0.102941176	0.164179104	0.052631579	0.04	0.084507042	0.180555556	0.150684932	0.086956522	0.077922078	0.05	0.116883117	0.102564103	0.1	0.08974359	0.08974359	0.1	0.071428571	0.246753247	0.128571429	0.156626506	0.129411765	0.333333333	0.181818182	0.096385542	0.086419753	0.156626506	0.181818182	0.096385542	0.119047619	0.162790698	0.127906977	0.306666667	0.182926829	0.202380952	0.166666667
0.016949153	0.033898305	0	0.050847458	0.032258065	0.049180328	0.016393443	0.033333333	0.044117647	0.119402985	0.014285714	0.071428571	0.086956522	0.161764706	0.097222222	0.071428571	0.114285714	0.081081081	0.098591549	0.069444444	0.148648649	0.135135135	0.086956522	0.092105263	0.135135135	0.211267606	0.116883117	0.128205128	0.0625	0.0625	0.084507042	0.086956522	0.170731707	0.128571429	0.2	0.156626506	0.230769231	0.12345679	0.083333333	0.113924051	0.2	0.12345679	0.083333333	0.146341463	0.369863014	0.197530864	0.209876543	0.182926829	0.202380952	0.180722892
0.015625	0.03125	0.015625	0.046875	0.014705882	0.029850746	0.015151515	0.015151515	0.04109589	0.126760563	0.013333333	0.052631579	0.052631579	0.05	0.063291139	0.052631579	0.136986301	0.0625	0.050632911	0.064935065	0.168831169	0.141025641	0.052631579	0.073170732	0.05952381	0.070588235	0.083333333	0.107142857	0.046511628	0.046511628	0.064935065	0.038961039	0.16091954	0.05	0.063157895	0.074468085	0.147727273	0.156626506	0.066666667	0.068965517	0.074468085	0.156626506	0.066666667	0.087912088	0.060606061	0.085106383	0.170454545	0.073684211	0.104166667	0.084210526
0.01754386	0.017241379	0.01754386	0.052631579	0.016393443	0.033333333	0	0.016949153	0.095238095	0.177419355	0.029850746	0.073529412	0.057971014	0.069444444	0.1	0.089552239	0.1875	0.068493151	0.085714286	0.19047619	0.152777778	0.154929577	0.073529412	0.08	0.064935065	0.076923077	0.076923077	0.194444444	0.092105263	0.092105263	0.086956522	0.073529412	0.27027027	0.132352941	0.146341463	0.146341463	0.253333333	0.171052632	0.085365854	0.088607595	0.160493827	0.171052632	0.085365854	0.095238095	0.166666667	0.1875	0.297297297	0.1875	0.164705882	0.352112676
0	0.055555556	0.018181818	0.035714286	0.034482759	0.071428571	0.01754386	0.01754386	0.046875	0.075757576	0.015151515	0.14516129	0.092307692	0.086956522	0.086956522	0.059701493	0.072463768	0.070422535	0.15625	0.073529412	0.109589041	0.081081081	0.075757576	0.196969697	0.176470588	0.138888889	0.138888889	0.135135135	0.065789474	0.065789474	0.057971014	0.075757576	0.194805195	0.19047619	0.179487179	0.352941176	0.210526316	0.0875	0.144736842	0.105263158	0.415384615	0.0875	0.144736842	0.111111111	0.28	0.367647059	0.236842105	0.24	0.447761194	0.220779221
0.01754386	0.053571429	0.01754386	0.016949153	0.033333333	0.087719298	0.016949153	0.016949153	0.045454545	0.057971014	0.014705882	0.140625	0.073529412	0.084507042	0.132352941	0.140625	0.055555556	0.098591549	0.117647059	0.102941176	0.092105263	0.123287671	0.073529412	0.14084507	0.171428571	0.12	0.183098592	0.131578947	0.064102564	0.064102564	0.102941176	0.057971014	0.119047619	0.115942029	0.160493827	0.160493827	0.160493827	0.098765432	0.141025641	0.075	0.220779221	0.098765432	0.141025641	0.12195122	0.195121951	0.172839506	0.142857143	0.319444444	0.178571429	0.170731707
0.015384615	0.046875	0.015384615	0.046153846	0.060606061	0.076923077	0.014925373	0.03030303	0.054794521	0.125	0.026666667	0.094594595	0.109589041	0.148648649	0.148648649	0.065789474	0.135135135	0.102564103	0.105263158	0.092105263	0.22972973	0.184210526	0.08	0.155844156	0.153846154	0.243243243	0.15	0.189873418	0.070588235	0.070588235	0.077922078	0.08	0.2	0.103896104	0.214285714	0.146067416	0.291139241	0.168674699	0.127906977	0.146341463	0.186046512	0.168674699	0.127906977	0.162790698	0.325	0.170454545	0.209302326	0.144444444	0.188888889	0.181818182
0.016129032	0	0	0.048387097	0.015151515	0.046875	0	0.048387097	0.121212121	0.2	0.027777778	0.181818182	0.164179104	0.223880597	0.078947368	0.130434783	0.157142857	0.050632911	0.109589041	0.142857143	0.205479452	0.16	0.130434783	0.131578947	0.115384615	0.171052632	0.141025641	0.166666667	0.113924051	0.113924051	0.15942029	0.278688525	0.394366197	0.171428571	0.164705882	0.2375	0.32	0.160493827	0.119047619	0.281690141	0.285714286	0.160493827	0.119047619	0.197530864	0.355263158	0.234567901	0.311688312	0.234567901	0.223529412	0.24691358
0.035087719	0.016949153	0	0.051724138	0.016129032	0.016129032	0.016666667	0.016666667	0.044776119	0.138461538	0.044776119	0.042253521	0.057142857	0.068493151	0.083333333	0.088235294	0.149253731	0.067567568	0.040540541	0.055555556	0.166666667	0.202898551	0.072463768	0.078947368	0.092105263	0.103896104	0.103896104	0.0875	0.076923077	0.076923077	0.085714286	0.042253521	0.25	0.147058824	0.172839506	0.130952381	0.376811594	0.184210526	0.071428571	0.074074074	0.158536585	0.184210526	0.071428571	0.120481928	0.192771084	0.129411765	0.328767123	0.2	0.219512195	0.182926829
0.017241379	0.034482759	0.017241379	0.016666667	0.032786885	0.032786885	0.016666667	0.033898305	0.111111111	0.088235294	0.029411765	0.088235294	0.088235294	0.098591549	0.181818182	0.104477612	0.084507042	0.067567568	0.1	0.169230769	0.090909091	0.092105263	0.104477612	0.108108108	0.077922078	0.133333333	0.103896104	0.175675676	0.12	0.12	0.101449275	0.072463768	0.091954023	0.083333333	0.104651163	0.104651163	0.104651163	0.125	0.111111111	0.115384615	0.104651163	0.125	0.111111111	0.120481928	0.125	0.11627907	0.114942529	0.129411765	0.111111111	0.182926829
0.017857143	0.01754386	0	0.053571429	0.016666667	0.016666667	0.017241379	0.017241379	0.046153846	0.125	0.014925373	0.074626866	0.058823529	0.070422535	0.085714286	0.142857143	0.119402985	0.084507042	0.071428571	0.072463768	0.123287671	0.109589041	0.058823529	0.081081081	0.08	0.092105263	0.169014085	0.103896104	0.064935065	0.064935065	0.121212121	0.043478261	0.17721519	0.134328358	0.1625	0.134146341	0.24	0.128205128	0.073170732	0.0625	0.17721519	0.128205128	0.073170732	0.151898734	0.197530864	0.175	0.217948718	0.342857143	0.180722892	0.1875
0	0.035087719	0.01754386	0	0.033333333	0.050847458	0.016949153	0.034482759	0.061538462	0.057971014	0.029850746	0.177419355	0.140625	0.115942029	0.084507042	0.073529412	0.04109589	0.068493151	0.151515152	0.071428571	0.121621622	0.093333333	0.089552239	0.208955224	0.205882353	0.135135135	0.12	0.146666667	0.064102564	0.064102564	0.056338028	0.106060606	0.105882353	0.115942029	0.13253012	0.220779221	0.146341463	0.072289157	0.155844156	0.131578947	0.323943662	0.072289157	0.155844156	0.135802469	0.195121951	0.233766234	0.129411765	0.172839506	0.253164557	0.156626506
0.015873016	0.031746032	0.015873016	0.047619048	0.03030303	0.0625	0.015384615	0.015384615	0.056338028	0.128571429	0.013513514	0.128571429	0.082191781	0.077922078	0.077922078	0.053333333	0.138888889	0.063291139	0.154929577	0.065789474	0.171052632	0.157894737	0.082191781	0.16	0.173333333	0.111111111	0.097560976	0.12195122	0.05952381	0.05952381	0.065789474	0.082191781	0.219512195	0.121621622	0.136363636	0.219512195	0.219512195	0.144578313	0.144578313	0.095238095	0.298701299	0.144578313	0.144578313	0.113636364	0.209302326	0.24691358	0.243902439	0.188235294	0.265060241	0.172413793
0.015873016	0.048387097	0.015873016	0.015384615	0.03030303	0.079365079	0.015384615	0.03125	0.056338028	0.067567568	0.013513514	0.128571429	0.082191781	0.152777778	0.077922078	0.067567568	0.078947368	0.063291139	0.154929577	0.08	0.1125	0.1	0.082191781	0.144736842	0.173333333	0.2	0.111111111	0.12195122	0.05952381	0.05952381	0.08	0.097222222	0.149425287	0.121621622	0.162790698	0.219512195	0.162790698	0.091954023	0.130952381	0.135802469	0.234567901	0.091954023	0.130952381	0.113636364	0.350649351	0.24691358	0.172413793	0.202380952	0.25	0.186046512
0	0.050847458	0.016666667	0.016129032	0.031746032	0.06557377	0.016129032	0.016129032	0.074626866	0.04109589	0.014084507	0.134328358	0.085714286	0.095890411	0.095890411	0.04109589	0.097222222	0.065789474	0.196969697	0.068493151	0.088607595	0.08974359	0.070422535	0.183098592	0.164383562	0.144736842	0.0875	0.1125	0.061728395	0.061728395	0.054054054	0.070422535	0.154761905	0.142857143	0.197530864	0.310810811	0.182926829	0.069767442	0.164556962	0.098765432	0.276315789	0.069767442	0.164556962	0.091954023	0.21686747	0.342465753	0.192771084	0.166666667	0.397260274	0.164705882
0	0.035087719	0.01754386	0	0.033333333	0.050847458	0.016949153	0.016949153	0.061538462	0.057971014	0.014705882	0.140625	0.089552239	0.069444444	0.084507042	0.042857143	0.070422535	0.068493151	0.169230769	0.056338028	0.106666667	0.093333333	0.073529412	0.173913043	0.188405797	0.105263158	0.090909091	0.102564103	0.064102564	0.064102564	0.056338028	0.089552239	0.146341463	0.132352941	0.146341463	0.253333333	0.160493827	0.085365854	0.155844156	0.116883117	0.323943662	0.085365854	0.155844156	0.095238095	0.209876543	0.283783784	0.170731707	0.1875	0.285714286	0.170731707
0.016393443	0.05	0.016393443	0.049180328	0.03125	0.081967213	0.015873016	0.015873016	0.042857143	0.132352941	0.042857143	0.1	0.069444444	0.08	0.109589041	0.069444444	0.142857143	0.093333333	0.095890411	0.082191781	0.175675676	0.211267606	0.069444444	0.118421053	0.146666667	0.113924051	0.1	0.125	0.074074074	0.074074074	0.067567568	0.054794521	0.225	0.125	0.166666667	0.152941176	0.342465753	0.17721519	0.134146341	0.071428571	0.195121951	0.17721519	0.134146341	0.103448276	0.172413793	0.151162791	0.298701299	0.164705882	0.240963855	0.176470588
0.017241379	0.016949153	0.017241379	0.016666667	0.032786885	0.06779661	0	0.016666667	0.060606061	0.057142857	0.029411765	0.138461538	0.072463768	0.083333333	0.098591549	0.072463768	0.069444444	0.082191781	0.166666667	0.169230769	0.090909091	0.106666667	0.088235294	0.171428571	0.185714286	0.118421053	0.103896104	0.191780822	0.090909091	0.090909091	0.055555556	0.088235294	0.158536585	0.130434783	0.130952381	0.233766234	0.158536585	0.084337349	0.168831169	0.101265823	0.319444444	0.084337349	0.168831169	0.081395349	0.222222222	0.297297297	0.154761905	0.2	0.234567901	0.276315789
0.016393443	0.05	0.016393443	0.015873016	0.064516129	0.081967213	0.015873016	0.032258065	0.042857143	0.054794521	0.013888889	0.132352941	0.115942029	0.157142857	0.157142857	0.069444444	0.052631579	0.093333333	0.142857143	0.097222222	0.12987013	0.102564103	0.1	0.197183099	0.194444444	0.257142857	0.157894737	0.168831169	0.048192771	0.048192771	0.067567568	0.084507042	0.113636364	0.109589041	0.209876543	0.195121951	0.139534884	0.068965517	0.148148148	0.139240506	0.306666667	0.068965517	0.148148148	0.129411765	0.36	0.222222222	0.136363636	0.178571429	0.226190476	0.176470588
0.015873016	0.031746032	0.032258065	0.047619048	0.03030303	0.079365079	0.015384615	0.015384615	0.041666667	0.097222222	0.041666667	0.128571429	0.097222222	0.092105263	0.077922078	0.053333333	0.093333333	0.063291139	0.138888889	0.065789474	0.141025641	0.128205128	0.082191781	0.16	0.157894737	0.111111111	0.125	0.12195122	0.072289157	0.072289157	0.065789474	0.067567568	0.149425287	0.106666667	0.136363636	0.204819277	0.176470588	0.130952381	0.158536585	0.082352941	0.219512195	0.130952381	0.158536585	0.139534884	0.195402299	0.21686747	0.186046512	0.147727273	0.235294118	0.146067416
0.015151515	0.014925373	0.015151515	0.029850746	0.028985507	0.059701493	0.014705882	0.014705882	0.054054054	0.078947368	0.026315789	0.138888889	0.093333333	0.088607595	0.075	0.064935065	0.08974359	0.0875	0.133333333	0.166666667	0.108433735	0.12345679	0.064935065	0.111111111	0.1375	0.094117647	0.094117647	0.1875	0.069767442	0.069767442	0.05	0.078947368	0.131868132	0.088607595	0.084210526	0.119565217	0.131868132	0.101123596	0.126436782	0.104651163	0.144444444	0.101123596	0.126436782	0.074468085	0.126315789	0.155555556	0.105263158	0.11827957	0.102040816	0.220930233
0.015151515	0.03030303	0.015151515	0.045454545	0.028985507	0.059701493	0.014705882	0.014705882	0.04	0.093333333	0.026315789	0.123287671	0.078947368	0.075	0.075	0.051282051	0.08974359	0.074074074	0.148648649	0.063291139	0.164556962	0.109756098	0.078947368	0.153846154	0.1375	0.094117647	0.094117647	0.130952381	0.045454545	0.045454545	0.063291139	0.064935065	0.131868132	0.061728395	0.06185567	0.157303371	0.131868132	0.126436782	0.139534884	0.091954023	0.170454545	0.126436782	0.139534884	0.10989011	0.114583333	0.168539326	0.129032258	0.106382979	0.173913043	0.105263158
0.017241379	0.034482759	0.017241379	0.051724138	0.032786885	0.06779661	0.016666667	0.016666667	0.044776119	0.138461538	0.014492754	0.138461538	0.088235294	0.083333333	0.068493151	0.057142857	0.149253731	0.067567568	0.149253731	0.101449275	0.2	0.185714286	0.088235294	0.171428571	0.185714286	0.118421053	0.118421053	0.16	0.05	0.05	0.085714286	0.072463768	0.357142857	0.164179104	0.158536585	0.301369863	0.319444444	0.153846154	0.139240506	0.0875	0.417910448	0.153846154	0.139240506	0.134146341	0.285714286	0.297297297	0.405797101	0.246753247	0.351351351	0.243589744
0.016393443	0.032786885	0.016393443	0.049180328	0.03125	0.064516129	0.015873016	0.032258065	0.073529412	0.149253731	0.042857143	0.149253731	0.115942029	0.094594595	0.08	0.084507042	0.142857143	0.064935065	0.15942029	0.082191781	0.175675676	0.162162162	0.1	0.164383562	0.162162162	0.1	0.113924051	0.125	0.074074074	0.074074074	0.097222222	0.084507042	0.195121951	0.109589041	0.126436782	0.209876543	0.195121951	0.148148148	0.148148148	0.097560976	0.209876543	0.148148148	0.148148148	0.156626506	0.172413793	0.207317073	0.204819277	0.151162791	0.226190476	0.136363636
0.015151515	0.046153846	0.015151515	0.014705882	0.044117647	0.075757576	0.014705882	0.029850746	0.04	0.051282051	0.012987013	0.123287671	0.108108108	0.146666667	0.131578947	0.064935065	0.049382716	0.101265823	0.133333333	0.090909091	0.12195122	0.096385542	0.093333333	0.184210526	0.181818182	0.223684211	0.134146341	0.158536585	0.045454545	0.045454545	0.063291139	0.078947368	0.144444444	0.131578947	0.226190476	0.2875	0.157303371	0.065217391	0.139534884	0.130952381	0.256097561	0.065217391	0.139534884	0.122222222	0.35443038	0.316455696	0.153846154	0.195402299	0.301204819	0.206896552
0	0.053571429	0.01754386	0	0.033333333	0.068965517	0.016949153	0.016949153	0.045454545	0.042857143	0.029850746	0.140625	0.089552239	0.084507042	0.115942029	0.057971014	0.04109589	0.098591549	0.151515152	0.071428571	0.106666667	0.123287671	0.089552239	0.173913043	0.242424242	0.12	0.105263158	0.116883117	0.064102564	0.064102564	0.041666667	0.073529412	0.119047619	0.115942029	0.160493827	0.205128205	0.160493827	0.085365854	0.171052632	0.088607595	0.305555556	0.085365854	0.171052632	0.082352941	0.195121951	0.217948718	0.185185185	0.158536585	0.269230769	0.156626506
0.016129032	0.032258065	0.016129032	0.015625	0.030769231	0.046875	0.015625	0.031746032	0.088235294	0.098591549	0.072463768	0.164179104	0.130434783	0.093333333	0.123287671	0.083333333	0.065789474	0.064102564	0.125	0.095890411	0.113924051	0.0875	0.083333333	0.178082192	0.12987013	0.098765432	0.1125	0.109756098	0.086419753	0.086419753	0.081081081	0.098591549	0.151162791	0.138888889	0.151162791	0.207317073	0.151162791	0.093023256	0.146341463	0.12345679	0.222222222	0.093023256	0.146341463	0.114942529	0.157303371	0.176470588	0.147727273	0.162790698	0.209302326	0.147727273
0.016129032	0.032258065	0.016129032	0.048387097	0.046875	0.063492063	0.015625	0.015625	0.057142857	0.147058824	0.042253521	0.130434783	0.114285714	0.078947368	0.123287671	0.054054054	0.14084507	0.121621622	0.14084507	0.066666667	0.23943662	0.191780822	0.083333333	0.211267606	0.191780822	0.155844156	0.141025641	0.166666667	0.073170732	0.073170732	0.066666667	0.083333333	0.2375	0.123287671	0.178571429	0.207317073	0.32	0.175	0.160493827	0.1375	0.302631579	0.175	0.160493827	0.154761905	0.197674419	0.234567901	0.2625	0.176470588	0.268292683	0.174418605
0.015384615	0.046875	0.015384615	0.014925373	0.044776119	0.076923077	0.014925373	0.03030303	0.040540541	0.051948052	0.013157895	0.125	0.109589041	0.148648649	0.133333333	0.051948052	0.05	0.102564103	0.135135135	0.092105263	0.12345679	0.097560976	0.094594595	0.186666667	0.184210526	0.243243243	0.12195122	0.160493827	0.058139535	0.058139535	0.050632911	0.08	0.146067416	0.133333333	0.214285714	0.259259259	0.159090909	0.065934066	0.141176471	0.13253012	0.307692308	0.065934066	0.141176471	0.111111111	0.308641975	0.2875	0.155555556	0.183908046	0.273809524	0.209302326
0	0.038461538	0.019230769	0	0.036363636	0.055555556	0.018518519	0.037735849	0.066666667	0.0625	0.049180328	0.172413793	0.114754098	0.107692308	0.074626866	0.0625	0.044117647	0.073529412	0.183333333	0.076923077	0.114285714	0.069444444	0.096774194	0.1875	0.184615385	0.128571429	0.128571429	0.109589041	0.083333333	0.083333333	0.09375	0.114754098	0.171052632	0.161290323	0.155844156	0.289855072	0.202702703	0.076923077	0.166666667	0.125	0.435483871	0.076923077	0.166666667	0.144736842	0.309859155	0.285714286	0.1375	0.216216216	0.253333333	0.197368421
0.016393443	0	0	0.015873016	0	0.015384615	0	0.032258065	0.073529412	0.084507042	0.028169014	0.115942029	0.084507042	0.109589041	0.094594595	0.149253731	0.081081081	0.064935065	0.081081081	0.082191781	0.101265823	0.075	0.069444444	0.103896104	0.088607595	0.113924051	0.189189189	0.125	0.06097561	0.06097561	0.112676056	0.1	0.101123596	0.065789474	0.065217391	0.113636364	0.076923077	0.068965517	0.094117647	0.111111111	0.113636364	0.068965517	0.094117647	0.129411765	0.120879121	0.112359551	0.086956522	0.192771084	0.095744681	0.098901099
0.015625	0.047619048	0.031746032	0.046875	0.029850746	0.078125	0.015151515	0.015151515	0.070422535	0.126760563	0.013333333	0.095890411	0.066666667	0.076923077	0.105263158	0.052631579	0.169014085	0.0625	0.106666667	0.078947368	0.168831169	0.171052632	0.081081081	0.128205128	0.098765432	0.109756098	0.096385542	0.120481928	0.071428571	0.071428571	0.064935065	0.052631579	0.188235294	0.090909091	0.134831461	0.122222222	0.231707317	0.170731707	0.129411765	0.068965517	0.16091954	0.170731707	0.129411765	0.112359551	0.153846154	0.146067416	0.226190476	0.120879121	0.177777778	0.144444444
0.016393443	0	0	0.015873016	0	0.015384615	0	0.015873016	0.042857143	0.084507042	0.028169014	0.084507042	0.069444444	0.065789474	0.065789474	0.132352941	0.095890411	0.093333333	0.095890411	0.067567568	0.0875	0.116883117	0.084507042	0.0625	0.131578947	0.073170732	0.157894737	0.084337349	0.06097561	0.06097561	0.097222222	0.054794521	0.101123596	0.065789474	0.065217391	0.076923077	0.113636364	0.068965517	0.056818182	0.071428571	0.113636364	0.068965517	0.056818182	0.103448276	0.120879121	0.1	0.086956522	0.192771084	0.072916667	0.098901099
0.029411765	0.028985507	0.014492754	0.043478261	0.027777778	0.057142857	0.014084507	0.028571429	0.051948052	0.148648649	0.065789474	0.133333333	0.103896104	0.085365854	0.085365854	0.075949367	0.128205128	0.071428571	0.113924051	0.101265823	0.202531646	0.160493827	0.075949367	0.1625	0.119047619	0.11627907	0.142857143	0.152941176	0.06741573	0.06741573	0.0875	0.075949367	0.23255814	0.1125	0.115789474	0.191011236	0.23255814	0.16091954	0.134831461	0.113636364	0.204545455	0.16091954	0.134831461	0.155555556	0.157894737	0.175824176	0.227272727	0.163043478	0.21978022	0.173913043
0.015151515	0.03030303	0.015151515	0.014705882	0.014285714	0.075757576	0	0.029850746	0.04	0.064935065	0.026315789	0.154929577	0.093333333	0.146666667	0.061728395	0.064935065	0.0625	0.0875	0.164383562	0.076923077	0.108433735	0.096385542	0.108108108	0.153846154	0.181818182	0.148148148	0.107142857	0.117647059	0.057471264	0.057471264	0.05	0.093333333	0.095744681	0.075	0.084210526	0.157303371	0.107526882	0.065217391	0.139534884	0.104651163	0.183908046	0.065217391	0.139534884	0.086021505	0.175824176	0.195402299	0.071428571	0.130434783	0.136842105	0.129032258
0.017857143	0	0	0.053571429	0	0.016666667	0	0.017241379	0.046153846	0.161290323	0.03030303	0.043478261	0.043478261	0.055555556	0.070422535	0.107692308	0.171875	0.054794521	0.071428571	0.072463768	0.171428571	0.14084507	0.058823529	0.066666667	0.038461538	0.064102564	0.106666667	0.08974359	0.078947368	0.078947368	0.104477612	0.043478261	0.24	0.134328358	0.148148148	0.120481928	0.367647059	0.173333333	0.086419753	0.049382716	0.1625	0.173333333	0.086419753	0.109756098	0.182926829	0.146341463	0.266666667	0.236842105	0.166666667	0.233766234
0.032258065	0.031746032	0.015873016	0.047619048	0.03030303	0.0625	0.015384615	0.015384615	0.041666667	0.097222222	0.02739726	0.128571429	0.082191781	0.092105263	0.092105263	0.082191781	0.093333333	0.076923077	0.138888889	0.065789474	0.155844156	0.173333333	0.097222222	0.175675676	0.222222222	0.139240506	0.125	0.12195122	0.05952381	0.05952381	0.08	0.067567568	0.19047619	0.136986301	0.162790698	0.219512195	0.234567901	0.130952381	0.144578313	0.095238095	0.315789474	0.130952381	0.144578313	0.139534884	0.238095238	0.231707317	0.243902439	0.202380952	0.296296296	0.186046512
0.016393443	0.016129032	0.016393443	0.015873016	0.03125	0.064516129	0.015873016	0.015873016	0.057971014	0.069444444	0.013888889	0.149253731	0.1	0.109589041	0.08	0.069444444	0.081081081	0.064935065	0.15942029	0.161764706	0.12987013	0.116883117	0.084507042	0.180555556	0.178082192	0.142857143	0.128205128	0.216216216	0.074074074	0.074074074	0.053333333	0.084507042	0.139534884	0.109589041	0.126436782	0.195121951	0.152941176	0.094117647	0.17721519	0.111111111	0.289473684	0.094117647	0.17721519	0.103448276	0.2	0.222222222	0.149425287	0.178571429	0.211764706	0.234567901
0.014492754	0.028985507	0.014492754	0.043478261	0.042253521	0.057142857	0.028571429	0.043478261	0.065789474	0.164383562	0.025316456	0.148648649	0.103896104	0.1125	0.072289157	0.08974359	0.142857143	0.058823529	0.128205128	0.0875	0.1875	0.160493827	0.103896104	0.1625	0.160493827	0.129411765	0.11627907	0.126436782	0.06741573	0.06741573	0.0875	0.08974359	0.23255814	0.126582278	0.152173913	0.218390805	0.277108434	0.147727273	0.16091954	0.101123596	0.292682927	0.147727273	0.16091954	0.130434783	0.208791209	0.215909091	0.270588235	0.188888889	0.290697674	0.173913043
0.016949153	0.033898305	0.016949153	0.033333333	0.015873016	0.084745763	0	0.033333333	0.044117647	0.071428571	0.014285714	0.136363636	0.071428571	0.161764706	0.097222222	0.056338028	0.068493151	0.052631579	0.164179104	0.1	0.08974359	0.076923077	0.102941176	0.152777778	0.166666667	0.178082192	0.088607595	0.128205128	0.0625	0.0625	0.069444444	0.086956522	0.156626506	0.144927536	0.2	0.246753247	0.185185185	0.070588235	0.166666667	0.086419753	0.333333333	0.070588235	0.166666667	0.093023256	0.298701299	0.276315789	0.195121951	0.197530864	0.294871795	0.209876543
0.015151515	0.03030303	0.015151515	0.045454545	0.044117647	0.059701493	0.014705882	0.029850746	0.068493151	0.138888889	0.012987013	0.154929577	0.123287671	0.116883117	0.088607595	0.064935065	0.133333333	0.06097561	0.148648649	0.090909091	0.194805195	0.166666667	0.093333333	0.184210526	0.181818182	0.134146341	0.120481928	0.172839506	0.057471264	0.057471264	0.076923077	0.093333333	0.183908046	0.102564103	0.144444444	0.183908046	0.197674419	0.126436782	0.152941176	0.117647059	0.271604938	0.126436782	0.152941176	0.16091954	0.175824176	0.195402299	0.206896552	0.155555556	0.227272727	0.141304348
0.015151515	0.03030303	0.015151515	0.045454545	0.014285714	0.028985507	0.014705882	0.014705882	0.04	0.123287671	0.012987013	0.051282051	0.064935065	0.061728395	0.075	0.051282051	0.133333333	0.074074074	0.049382716	0.063291139	0.179487179	0.1375	0.051282051	0.084337349	0.058139535	0.107142857	0.081395349	0.104651163	0.045454545	0.045454545	0.063291139	0.051282051	0.170454545	0.061728395	0.072916667	0.107526882	0.157303371	0.152941176	0.065217391	0.091954023	0.095744681	0.152941176	0.065217391	0.097826087	0.080808081	0.11827957	0.179775281	0.072164948	0.136842105	0.09375
0	0.031746032	0.015873016	0	0.03030303	0.046153846	0.015384615	0.015384615	0.056338028	0.053333333	0.041666667	0.128571429	0.082191781	0.064102564	0.064102564	0.053333333	0.064935065	0.090909091	0.171428571	0.051948052	0.098765432	0.086419753	0.067567568	0.175675676	0.173333333	0.097560976	0.097560976	0.095238095	0.05952381	0.05952381	0.051948052	0.067567568	0.123595506	0.121621622	0.098901099	0.219512195	0.149425287	0.079545455	0.144578313	0.095238095	0.234567901	0.079545455	0.144578313	0.088888889	0.155555556	0.24691358	0.108695652	0.16091954	0.206896552	0.133333333
0.016393443	0	0	0.066666667	0	0.03125	0	0.049180328	0.106060606	0.203125	0.028169014	0.149253731	0.1	0.109589041	0.065789474	0.203125	0.142857143	0.051282051	0.066666667	0.128571429	0.16	0.131578947	0.115942029	0.08974359	0.061728395	0.086419753	0.128205128	0.111111111	0.115384615	0.115384615	0.295081967	0.1	0.4	0.173913043	0.126436782	0.209876543	0.324324324	0.1625	0.094117647	0.097560976	0.225	0.1625	0.094117647	0.297297297	0.228915663	0.192771084	0.315789474	0.32	0.211764706	0.234567901
0.015873016	0.031746032	0.015873016	0.047619048	0.03030303	0.0625	0.015384615	0.015384615	0.041666667	0.144927536	0.02739726	0.128571429	0.082191781	0.077922078	0.106666667	0.053333333	0.154929577	0.063291139	0.123287671	0.109589041	0.186666667	0.157894737	0.053333333	0.144736842	0.128205128	0.111111111	0.097560976	0.15	0.05952381	0.05952381	0.065789474	0.067567568	0.234567901	0.106666667	0.123595506	0.19047619	0.25	0.172839506	0.130952381	0.108433735	0.19047619	0.172839506	0.130952381	0.113636364	0.168539326	0.188235294	0.275	0.174418605	0.25	0.186046512
0.016949153	0.016666667	0.016949153	0.016393443	0.032258065	0.066666667	0	0.016393443	0.075757576	0.102941176	0.028985507	0.171875	0.119402985	0.128571429	0.097222222	0.086956522	0.098591549	0.066666667	0.147058824	0.184615385	0.148648649	0.105263158	0.086956522	0.169014085	0.135135135	0.131578947	0.131578947	0.23943662	0.103896104	0.103896104	0.069444444	0.102941176	0.170731707	0.128571429	0.142857143	0.2	0.2	0.1375	0.181818182	0.128205128	0.230769231	0.1375	0.181818182	0.119047619	0.204819277	0.227848101	0.166666667	0.2125	0.202380952	0.361111111
0.018518519	0.018181818	0	0.055555556	0.017241379	0.017241379	0.017857143	0.017857143	0.064516129	0.147540984	0.015384615	0.044776119	0.060606061	0.057142857	0.088235294	0.060606061	0.177419355	0.071428571	0.057971014	0.107692308	0.176470588	0.196969697	0.060606061	0.068493151	0.082191781	0.109589041	0.08	0.121621622	0.052631579	0.052631579	0.090909091	0.044776119	0.31884058	0.138461538	0.166666667	0.1375	0.246575342	0.162162162	0.048780488	0.092105263	0.12345679	0.162162162	0.048780488	0.1125	0.144578313	0.12195122	0.409090909	0.15	0.2	0.17721519
0.016666667	0.050847458	0.016666667	0.016129032	0.048387097	0.083333333	0.016129032	0.032786885	0.043478261	0.055555556	0.028571429	0.134328358	0.117647059	0.15942029	0.111111111	0.055555556	0.053333333	0.109589041	0.144927536	0.083333333	0.131578947	0.103896104	0.101449275	0.2	0.197183099	0.260869565	0.12987013	0.155844156	0.061728395	0.061728395	0.054054054	0.101449275	0.154761905	0.142857143	0.197530864	0.276315789	0.168674699	0.082352941	0.135802469	0.155844156	0.328767123	0.082352941	0.135802469	0.117647059	0.328947368	0.306666667	0.178571429	0.195121951	0.307692308	0.192771084
0	0.032258065	0.016129032	0.015625	0.030769231	0.046875	0.048387097	0.031746032	0.104477612	0.098591549	0.042253521	0.130434783	0.098591549	0.078947368	0.123287671	0.068493151	0.094594595	0.064102564	0.125	0.081081081	0.1	0.0875	0.083333333	0.131578947	0.101265823	0.085365854	0.072289157	0.083333333	0.086419753	0.086419753	0.066666667	0.083333333	0.137931034	0.138888889	0.1	0.151162791	0.151162791	0.105882353	0.119047619	0.109756098	0.178571429	0.105882353	0.119047619	0.077777778	0.131868132	0.176470588	0.134831461	0.136363636	0.155555556	0.147727273
0.014705882	0.029411765	0.014705882	0.044117647	0.028169014	0.057971014	0.028985507	0.014285714	0.052631579	0.12	0.025641026	0.090909091	0.063291139	0.060240964	0.073170732	0.05	0.144736842	0.072289157	0.115384615	0.061728395	0.160493827	0.148148148	0.063291139	0.12195122	0.107142857	0.091954023	0.091954023	0.102272727	0.056179775	0.056179775	0.061728395	0.05	0.193181818	0.1	0.09375	0.129032258	0.206896552	0.149425287	0.098901099	0.08988764	0.153846154	0.149425287	0.098901099	0.107526882	0.12371134	0.164835165	0.175824176	0.115789474	0.145833333	0.150537634
0.015873016	0.031746032	0.015873016	0.047619048	0.03030303	0.0625	0.015384615	0.03125	0.056338028	0.144927536	0.041666667	0.161764706	0.128571429	0.121621622	0.077922078	0.082191781	0.138888889	0.063291139	0.123287671	0.08	0.219178082	0.173333333	0.067567568	0.175675676	0.142857143	0.125	0.125	0.164556962	0.072289157	0.072289157	0.08	0.097222222	0.219512195	0.121621622	0.136363636	0.19047619	0.333333333	0.172839506	0.144578313	0.12195122	0.219512195	0.172839506	0.144578313	0.166666667	0.181818182	0.188235294	0.243902439	0.188235294	0.25	0.186046512
0.016393443	0.05	0.016393443	0.015873016	0.064516129	0.081967213	0.015873016	0.032258065	0.042857143	0.054794521	0.013888889	0.132352941	0.115942029	0.157142857	0.157142857	0.069444444	0.052631579	0.093333333	0.142857143	0.097222222	0.12987013	0.102564103	0.1	0.197183099	0.194444444	0.257142857	0.157894737	0.168831169	0.048192771	0.048192771	0.067567568	0.084507042	0.113636364	0.109589041	0.209876543	0.195121951	0.139534884	0.068965517	0.148148148	0.139240506	0.306666667	0.068965517	0.148148148	0.129411765	0.36	0.222222222	0.136363636	0.178571429	0.226190476	0.176470588
0	0.016666667	0.016949153	0	0.015873016	0.049180328	0	0.050847458	0.126984127	0.102941176	0.028985507	0.25	0.19047619	0.215384615	0.082191781	0.119402985	0.054054054	0.052631579	0.164179104	0.132352941	0.103896104	0.063291139	0.136363636	0.202898551	0.166666667	0.162162162	0.131578947	0.142857143	0.118421053	0.118421053	0.132352941	0.293103448	0.2	0.196969697	0.170731707	0.411764706	0.215189873	0.070588235	0.181818182	0.294117647	0.391304348	0.070588235	0.181818182	0.160493827	0.369863014	0.426470588	0.152941176	0.25974026	0.328947368	0.240506329
0.016949153	0.033898305	0.016949153	0.016393443	0.015873016	0.084745763	0	0.033333333	0.044117647	0.071428571	0.014285714	0.119402985	0.071428571	0.161764706	0.097222222	0.071428571	0.068493151	0.052631579	0.147058824	0.1	0.08974359	0.076923077	0.086956522	0.121621622	0.150684932	0.211267606	0.102564103	0.128205128	0.0625	0.0625	0.069444444	0.086956522	0.129411765	0.128571429	0.2	0.2	0.185185185	0.070588235	0.1375	0.1	0.246753247	0.070588235	0.1375	0.093023256	0.369863014	0.243589744	0.152941176	0.182926829	0.21686747	0.195121951
0.015873016	0.031746032	0.015873016	0.047619048	0.046153846	0.0625	0.015384615	0.015384615	0.041666667	0.144927536	0.041666667	0.128571429	0.112676056	0.077922078	0.121621622	0.053333333	0.138888889	0.105263158	0.138888889	0.065789474	0.219178082	0.173333333	0.082191781	0.191780822	0.173333333	0.139240506	0.139240506	0.15	0.05952381	0.05952381	0.065789474	0.082191781	0.234567901	0.121621622	0.162790698	0.204819277	0.315789474	0.158536585	0.144578313	0.12195122	0.315789474	0.158536585	0.144578313	0.139534884	0.209302326	0.231707317	0.275	0.188235294	0.280487805	0.172413793
0	0.016393443	0.016666667	0.016129032	0.015625	0.048387097	0	0.016129032	0.043478261	0.070422535	0.028571429	0.169230769	0.101449275	0.081081081	0.066666667	0.055555556	0.067567568	0.094594595	0.179104478	0.083333333	0.116883117	0.103896104	0.085714286	0.166666667	0.197183099	0.0875	0.101265823	0.1125	0.061728395	0.061728395	0.04	0.085714286	0.114942529	0.095890411	0.08988764	0.182926829	0.127906977	0.069767442	0.15	0.098765432	0.2125	0.069767442	0.15	0.079545455	0.134831461	0.209876543	0.087912088	0.139534884	0.159090909	0.137931034
0	0.050847458	0.016666667	0.016129032	0.031746032	0.06557377	0.016129032	0.032786885	0.058823529	0.055555556	0.043478261	0.151515152	0.101449275	0.095890411	0.111111111	0.055555556	0.053333333	0.08	0.161764706	0.083333333	0.116883117	0.075949367	0.085714286	0.2	0.164383562	0.144736842	0.101265823	0.126582278	0.061728395	0.061728395	0.068493151	0.085714286	0.154761905	0.15942029	0.2125	0.328767123	0.168674699	0.069767442	0.164556962	0.1125	0.276315789	0.069767442	0.164556962	0.104651163	0.202380952	0.324324324	0.192771084	0.166666667	0.378378378	0.164705882
0.016393443	0.032786885	0.016393443	0.049180328	0.03125	0.064516129	0.015873016	0.015873016	0.057971014	0.149253731	0.013888889	0.132352941	0.084507042	0.08	0.094594595	0.054794521	0.15942029	0.064935065	0.15942029	0.097222222	0.175675676	0.146666667	0.084507042	0.164383562	0.146666667	0.113924051	0.1	0.153846154	0.048192771	0.048192771	0.067567568	0.069444444	0.225	0.109589041	0.113636364	0.240506329	0.209876543	0.148148148	0.134146341	0.097560976	0.240506329	0.148148148	0.134146341	0.11627907	0.186046512	0.253164557	0.25	0.178571429	0.2875	0.176470588
0.014492754	0.028985507	0.014492754	0.043478261	0.027777778	0.057142857	0.014084507	0.014084507	0.038461538	0.133333333	0.051948052	0.08974359	0.075949367	0.05952381	0.072289157	0.0625	0.128205128	0.111111111	0.086419753	0.0875	0.172839506	0.175	0.0625	0.107142857	0.119047619	0.078651685	0.090909091	0.113636364	0.06741573	0.06741573	0.06097561	0.049382716	0.204545455	0.098765432	0.092783505	0.139784946	0.218390805	0.16091954	0.097826087	0.076923077	0.152173913	0.16091954	0.097826087	0.094736842	0.12244898	0.138297872	0.186813187	0.138297872	0.15625	0.161290323
0.016129032	0	0	0.048387097	0	0.015151515	0	0.015625	0.042253521	0.130434783	0.027777778	0.068493151	0.068493151	0.064935065	0.037974684	0.098591549	0.14084507	0.077922078	0.065789474	0.066666667	0.157894737	0.16	0.083333333	0.061728395	0.0875	0.072289157	0.126582278	0.096385542	0.060240964	0.060240964	0.095890411	0.054054054	0.192771084	0.093333333	0.1	0.087912088	0.207317073	0.146341463	0.056179775	0.070588235	0.112359551	0.146341463	0.056179775	0.127906977	0.119565217	0.098901099	0.174418605	0.149425287	0.094736842	0.134831461
0	0.035714286	0.017857143	0.017241379	0.033898305	0.051724138	0.017241379	0.035087719	0.0625	0.058823529	0.03030303	0.161290323	0.125	0.101449275	0.085714286	0.058823529	0.041666667	0.069444444	0.171875	0.072463768	0.123287671	0.08	0.107692308	0.212121212	0.173913043	0.121621622	0.106666667	0.118421053	0.064935065	0.064935065	0.088235294	0.107692308	0.148148148	0.151515152	0.1625	0.328571429	0.148148148	0.060240964	0.142857143	0.148648649	0.273972603	0.060240964	0.142857143	0.1375	0.197530864	0.305555556	0.1875	0.175	0.4	0.158536585
0	0.031746032	0.015873016	0	0.03030303	0.046153846	0.015384615	0.03125	0.056338028	0.082191781	0.086956522	0.161764706	0.112676056	0.077922078	0.077922078	0.067567568	0.051282051	0.105263158	0.154929577	0.08	0.126582278	0.086419753	0.082191781	0.191780822	0.173333333	0.111111111	0.125	0.12195122	0.085365854	0.085365854	0.065789474	0.082191781	0.162790698	0.136986301	0.136363636	0.25	0.176470588	0.104651163	0.172839506	0.108433735	0.25	0.104651163	0.172839506	0.113636364	0.168539326	0.21686747	0.159090909	0.188235294	0.25	0.146067416
0.015625	0.015384615	0.015625	0.015151515	0.029850746	0.061538462	0	0.030769231	0.085714286	0.066666667	0.027027027	0.142857143	0.081081081	0.105263158	0.090909091	0.081081081	0.077922078	0.075949367	0.169014085	0.138888889	0.097560976	0.085365854	0.111111111	0.157894737	0.141025641	0.1375	0.109756098	0.192307692	0.071428571	0.071428571	0.078947368	0.095890411	0.10989011	0.076923077	0.074468085	0.188235294	0.086021505	0.078651685	0.156626506	0.134146341	0.174418605	0.078651685	0.156626506	0.125	0.141304348	0.2	0.084210526	0.120879121	0.164835165	0.144444444
0.030769231	0.03030303	0.015151515	0.045454545	0.028985507	0.059701493	0.014705882	0.029850746	0.054054054	0.138888889	0.068493151	0.154929577	0.108108108	0.088607595	0.075	0.064935065	0.103896104	0.074074074	0.148648649	0.090909091	0.179487179	0.12345679	0.093333333	0.184210526	0.151898734	0.120481928	0.120481928	0.144578313	0.082352941	0.082352941	0.090909091	0.078947368	0.197674419	0.116883117	0.119565217	0.226190476	0.197674419	0.152941176	0.166666667	0.117647059	0.240963855	0.152941176	0.166666667	0.147727273	0.175824176	0.195402299	0.193181818	0.168539326	0.24137931	0.141304348
0	0.016949153	0.017241379	0	0.016129032	0.05	0	0.033898305	0.076923077	0.057142857	0.044776119	0.174603175	0.088235294	0.098591549	0.083333333	0.072463768	0.054794521	0.067567568	0.166666667	0.070422535	0.090909091	0.050632911	0.088235294	0.171428571	0.136986301	0.118421053	0.103896104	0.115384615	0.076923077	0.076923077	0.070422535	0.104477612	0.117647059	0.098591549	0.091954023	0.217948718	0.104651163	0.071428571	0.168831169	0.12987013	0.202531646	0.071428571	0.168831169	0.094117647	0.137931034	0.2	0.08988764	0.129411765	0.19047619	0.102272727
0.015151515	0.014925373	0.015151515	0.014705882	0.028985507	0.059701493	0.014705882	0.029850746	0.083333333	0.064935065	0.04	0.171428571	0.093333333	0.116883117	0.088607595	0.093333333	0.075949367	0.074074074	0.148648649	0.183098592	0.095238095	0.083333333	0.064935065	0.139240506	0.12345679	0.120481928	0.120481928	0.217948718	0.082352941	0.082352941	0.076923077	0.108108108	0.131868132	0.088607595	0.084210526	0.170454545	0.107526882	0.101123596	0.166666667	0.130952381	0.157303371	0.101123596	0.166666667	0.097826087	0.138297872	0.168539326	0.117021277	0.130434783	0.14893617	0.206896552
0.016949153	0.033898305	0.016949153	0.016393443	0.049180328	0.066666667	0.016393443	0.033333333	0.059701493	0.056338028	0.014285714	0.136363636	0.086956522	0.097222222	0.112676056	0.071428571	0.068493151	0.081081081	0.164179104	0.132352941	0.103896104	0.166666667	0.102941176	0.169014085	0.253731343	0.146666667	0.116883117	0.173333333	0.08974359	0.08974359	0.054794521	0.071428571	0.11627907	0.112676056	0.129411765	0.2	0.142857143	0.109756098	0.181818182	0.1	0.297297297	0.109756098	0.181818182	0.093023256	0.219512195	0.227848101	0.126436782	0.168674699	0.21686747	0.209876543
0.016666667	0.050847458	0.016666667	0.016129032	0.048387097	0.083333333	0.016129032	0.016129032	0.074626866	0.085714286	0.014084507	0.117647059	0.085714286	0.095890411	0.15942029	0.101449275	0.082191781	0.094594595	0.112676056	0.2	0.102564103	0.133333333	0.085714286	0.12	0.148648649	0.12987013	0.115384615	0.219178082	0.102564103	0.102564103	0.068493151	0.070422535	0.154761905	0.126760563	0.168674699	0.154761905	0.182926829	0.135802469	0.15	0.098765432	0.197530864	0.135802469	0.15	0.091954023	0.188235294	0.180722892	0.178571429	0.180722892	0.172413793	0.337837838
0.01369863	0	0	0.04109589	0.012987013	0.026315789	0	0.04109589	0.103896104	0.171052632	0.036585366	0.141025641	0.141025641	0.192307692	0.068965517	0.1125	0.135802469	0.056179775	0.095238095	0.109756098	0.178571429	0.166666667	0.126582278	0.102272727	0.113636364	0.149425287	0.136363636	0.120879121	0.112359551	0.112359551	0.12345679	0.236111111	0.25	0.148148148	0.182795699	0.170212766	0.264367816	0.153846154	0.105263158	0.243902439	0.208791209	0.153846154	0.105263158	0.186813187	0.266666667	0.168421053	0.258426966	0.193548387	0.210526316	0.191489362
0.017857143	0.01754386	0	0.053571429	0.016666667	0.070175439	0	0.053571429	0.152542373	0.220338983	0.046153846	0.2	0.180327869	0.266666667	0.117647059	0.161290323	0.171875	0.069444444	0.119402985	0.15625	0.242424242	0.173913043	0.142857143	0.15942029	0.125	0.220588235	0.169014085	0.164383562	0.154929577	0.154929577	0.15625	0.309090909	0.256756757	0.151515152	0.17721519	0.17721519	0.367647059	0.205479452	0.157894737	0.328125	0.24	0.205479452	0.157894737	0.213333333	0.328767123	0.175	0.25	0.205128205	0.209876543	0.202531646
0.017241379	0.016949153	0.017241379	0.016666667	0.016129032	0.06779661	0	0.016666667	0.044776119	0.072463768	0.014492754	0.138461538	0.072463768	0.083333333	0.083333333	0.104477612	0.069444444	0.067567568	0.184615385	0.085714286	0.105263158	0.077922078	0.088235294	0.171428571	0.169014085	0.103896104	0.133333333	0.115384615	0.063291139	0.063291139	0.085714286	0.072463768	0.144578313	0.147058824	0.158536585	0.233766234	0.202531646	0.071428571	0.168831169	0.074074074	0.357142857	0.071428571	0.168831169	0.107142857	0.253164557	0.263157895	0.154761905	0.263157895	0.25	0.243589744
0.015625	0.03125	0.015625	0.015151515	0.029850746	0.045454545	0.015151515	0.030769231	0.055555556	0.095890411	0.070422535	0.15942029	0.111111111	0.076923077	0.090909091	0.066666667	0.064102564	0.075949367	0.152777778	0.078947368	0.139240506	0.085365854	0.081081081	0.189189189	0.155844156	0.109756098	0.12345679	0.120481928	0.071428571	0.071428571	0.064935065	0.081081081	0.16091954	0.12	0.122222222	0.231707317	0.16091954	0.103448276	0.156626506	0.120481928	0.24691358	0.103448276	0.156626506	0.112359551	0.166666667	0.214285714	0.157303371	0.172413793	0.23255814	0.144444444
0.015625	0.03125	0	0.046875	0.029850746	0.045454545	0.015151515	0.030769231	0.055555556	0.126760563	0.013333333	0.066666667	0.081081081	0.150684932	0.076923077	0.066666667	0.136986301	0.0625	0.092105263	0.064935065	0.168831169	0.155844156	0.081081081	0.086419753	0.1125	0.197368421	0.109756098	0.120481928	0.058823529	0.058823529	0.078947368	0.095890411	0.202380952	0.105263158	0.16091954	0.147727273	0.202380952	0.142857143	0.078651685	0.120481928	0.174418605	0.142857143	0.078651685	0.125	0.329113924	0.172413793	0.240963855	0.172413793	0.191011236	0.157303371
0.015625	0.03125	0.015625	0.046875	0.014705882	0.029850746	0.030769231	0.015151515	0.055555556	0.126760563	0.027027027	0.066666667	0.052631579	0.05	0.05	0.052631579	0.152777778	0.075949367	0.092105263	0.064935065	0.153846154	0.141025641	0.066666667	0.1	0.085365854	0.083333333	0.083333333	0.094117647	0.071428571	0.071428571	0.064935065	0.038961039	0.188235294	0.090909091	0.086021505	0.10989011	0.202380952	0.170731707	0.090909091	0.081395349	0.134831461	0.170731707	0.090909091	0.1	0.105263158	0.133333333	0.183908046	0.108695652	0.127659574	0.131868132
0.017857143	0.01754386	0	0.053571429	0.016666667	0.070175439	0	0.053571429	0.152542373	0.220338983	0.046153846	0.2	0.180327869	0.266666667	0.117647059	0.161290323	0.171875	0.069444444	0.119402985	0.15625	0.242424242	0.173913043	0.142857143	0.15942029	0.125	0.220588235	0.169014085	0.164383562	0.154929577	0.154929577	0.15625	0.309090909	0.256756757	0.151515152	0.17721519	0.17721519	0.367647059	0.205479452	0.157894737	0.328125	0.24	0.205479452	0.157894737	0.213333333	0.328767123	0.175	0.25	0.205128205	0.209876543	0.202531646
0	0.039215686	0.019607843	0	0.056603774	0.056603774	0.018867925	0.018867925	0.05	0.063492063	0.032786885	0.155172414	0.13559322	0.075757576	0.14516129	0.046875	0.044776119	0.125	0.166666667	0.061538462	0.132352941	0.101449275	0.080645161	0.229508197	0.225806452	0.147058824	0.147058824	0.142857143	0.054794521	0.054794521	0.045454545	0.098360656	0.142857143	0.14516129	0.189189189	0.23943662	0.157894737	0.064102564	0.152777778	0.142857143	0.375	0.064102564	0.152777778	0.116883117	0.226666667	0.271428571	0.184210526	0.202702703	0.291666667	0.168831169
0.016129032	0.015873016	0.016129032	0.031746032	0.015151515	0.063492063	0	0.048387097	0.104477612	0.130434783	0.027777778	0.21875	0.147058824	0.138888889	0.078947368	0.2	0.065789474	0.064102564	0.14084507	0.126760563	0.113924051	0.074074074	0.147058824	0.162162162	0.12987013	0.1125	0.155844156	0.12345679	0.113924051	0.113924051	0.290322581	0.130434783	0.222222222	0.188405797	0.137931034	0.394366197	0.2375	0.093023256	0.160493827	0.12345679	0.337837838	0.093023256	0.160493827	0.310810811	0.2875	0.388888889	0.174418605	0.333333333	0.333333333	0.231707317
0	0.036363636	0.018181818	0	0.034482759	0.052631579	0.01754386	0.035714286	0.063492063	0.059701493	0.046875	0.163934426	0.126984127	0.086956522	0.086956522	0.075757576	0.042253521	0.070422535	0.15625	0.073529412	0.094594595	0.081081081	0.092307692	0.179104478	0.176470588	0.093333333	0.108108108	0.105263158	0.08	0.08	0.073529412	0.092307692	0.108433735	0.119402985	0.15	0.243243243	0.12195122	0.074074074	0.16	0.12	0.226666667	0.074074074	0.16	0.125	0.170731707	0.24	0.13253012	0.148148148	0.25974026	0.13253012
0.015873016	0.031746032	0.015873016	0.047619048	0.046153846	0.046153846	0.015384615	0.015384615	0.071428571	0.144927536	0.013513514	0.082191781	0.097222222	0.077922078	0.136986301	0.067567568	0.188405797	0.105263158	0.078947368	0.094594595	0.186666667	0.275362319	0.082191781	0.12987013	0.142857143	0.111111111	0.111111111	0.164556962	0.05952381	0.05952381	0.08	0.067567568	0.149425287	0.077922078	0.111111111	0.098901099	0.149425287	0.158536585	0.117647059	0.12195122	0.098901099	0.158536585	0.117647059	0.126436782	0.083333333	0.122222222	0.146067416	0.086021505	0.105263158	0.096774194
0.015873016	0.015625	0.015873016	0.015384615	0.014925373	0.03030303	0.015384615	0.03125	0.086956522	0.082191781	0.02739726	0.144927536	0.097222222	0.121621622	0.077922078	0.097222222	0.093333333	0.063291139	0.108108108	0.191176471	0.098765432	0.1	0.067567568	0.115384615	0.113924051	0.125	0.125	0.226666667	0.072289157	0.072289157	0.08	0.112676056	0.111111111	0.064102564	0.063829787	0.123595506	0.075268817	0.091954023	0.130952381	0.135802469	0.111111111	0.091954023	0.130952381	0.101123596	0.106382979	0.134831461	0.108695652	0.10989011	0.105263158	0.2
0.015151515	0.014925373	0	0.045454545	0.014285714	0.059701493	0.014705882	0.045454545	0.114285714	0.188405797	0.026315789	0.171428571	0.154929577	0.228571429	0.088607595	0.123287671	0.148648649	0.048192771	0.103896104	0.135135135	0.194805195	0.151898734	0.138888889	0.125	0.109756098	0.17721519	0.148148148	0.144578313	0.108433735	0.108433735	0.150684932	0.261538462	0.320512821	0.178082192	0.183908046	0.197674419	0.303797468	0.166666667	0.113636364	0.266666667	0.256097561	0.166666667	0.113636364	0.174418605	0.3375	0.209302326	0.3125	0.223529412	0.227272727	0.235294118
0.014925373	0.029850746	0.014925373	0.044776119	0.028571429	0.058823529	0.014492754	0.014492754	0.039473684	0.092105263	0.025974026	0.121621622	0.092105263	0.0875	0.101265823	0.050632911	0.088607595	0.086419753	0.131578947	0.0625	0.1625	0.108433735	0.077922078	0.166666667	0.135802469	0.119047619	0.105882353	0.129411765	0.04494382	0.04494382	0.0625	0.077922078	0.130434783	0.074074074	0.083333333	0.181818182	0.130434783	0.112359551	0.137931034	0.11627907	0.181818182	0.112359551	0.137931034	0.120879121	0.136842105	0.193181818	0.127659574	0.105263158	0.197802198	0.104166667
0.028571429	0.028169014	0	0.042253521	0.027027027	0.04109589	0.01369863	0.042253521	0.050632911	0.144736842	0.064102564	0.0875	0.101265823	0.1375	0.083333333	0.06097561	0.125	0.069767442	0.071428571	0.085365854	0.197530864	0.156626506	0.0875	0.117647059	0.078651685	0.166666667	0.126436782	0.136363636	0.077777778	0.077777778	0.085365854	0.0875	0.213483146	0.096385542	0.136842105	0.14893617	0.213483146	0.170454545	0.107526882	0.123595506	0.161290323	0.170454545	0.107526882	0.152173913	0.191489362	0.135416667	0.222222222	0.135416667	0.177083333	0.145833333
0.014925373	0.029850746	0	0.044776119	0.028571429	0.043478261	0.014492754	0.044776119	0.053333333	0.136986301	0.039473684	0.092105263	0.121621622	0.191780822	0.074074074	0.077922078	0.131578947	0.060240964	0.061728395	0.0625	0.207792208	0.164556962	0.077922078	0.109756098	0.082352941	0.189873418	0.119047619	0.142857143	0.068965517	0.068965517	0.075949367	0.106666667	0.195402299	0.101265823	0.142857143	0.130434783	0.3	0.164705882	0.087912088	0.129411765	0.155555556	0.164705882	0.087912088	0.159090909	0.227272727	0.129032258	0.23255814	0.153846154	0.184782609	0.152173913
0.015625	0.03125	0.015625	0.046875	0.029850746	0.029850746	0.015151515	0.015151515	0.070422535	0.126760563	0.027027027	0.052631579	0.052631579	0.05	0.076923077	0.066666667	0.169014085	0.0625	0.077922078	0.154929577	0.153846154	0.155844156	0.052631579	0.073170732	0.05952381	0.083333333	0.083333333	0.17721519	0.084337349	0.084337349	0.064935065	0.052631579	0.231707317	0.105263158	0.122222222	0.122222222	0.294871795	0.185185185	0.090909091	0.081395349	0.134831461	0.185185185	0.090909091	0.087912088	0.153846154	0.159090909	0.271604938	0.172413793	0.177777778	0.256097561
0.015151515	0.046153846	0.015151515	0.045454545	0.044117647	0.075757576	0.014705882	0.029850746	0.054054054	0.138888889	0.04	0.093333333	0.108108108	0.146666667	0.116883117	0.064935065	0.133333333	0.115384615	0.103896104	0.076923077	0.226666667	0.181818182	0.078947368	0.153846154	0.151898734	0.24	0.148148148	0.172839506	0.069767442	0.069767442	0.076923077	0.093333333	0.226190476	0.116883117	0.197674419	0.157303371	0.303797468	0.166666667	0.113636364	0.158536585	0.197674419	0.166666667	0.113636364	0.16091954	0.3375	0.181818182	0.25	0.168539326	0.213483146	0.179775281
0.016129032	0.032258065	0.016129032	0.048387097	0.030769231	0.063492063	0.015625	0.015625	0.057142857	0.130434783	0.027777778	0.130434783	0.083333333	0.078947368	0.078947368	0.054054054	0.157142857	0.064102564	0.14084507	0.066666667	0.189189189	0.16	0.054054054	0.146666667	0.12987013	0.098765432	0.098765432	0.12345679	0.073170732	0.073170732	0.066666667	0.083333333	0.2375	0.123287671	0.137931034	0.207317073	0.32	0.175	0.146341463	0.109756098	0.207317073	0.175	0.146341463	0.114942529	0.183908046	0.234567901	0.2625	0.19047619	0.268292683	0.188235294
0.015873016	0.015625	0.015873016	0.047619048	0.014925373	0.03030303	0.015384615	0.015384615	0.056338028	0.112676056	0.02739726	0.097222222	0.082191781	0.077922078	0.050632911	0.067567568	0.123287671	0.076923077	0.093333333	0.157142857	0.126582278	0.142857143	0.067567568	0.074074074	0.1	0.084337349	0.084337349	0.194805195	0.085365854	0.085365854	0.065789474	0.067567568	0.136363636	0.064102564	0.063829787	0.075268817	0.136363636	0.130952381	0.091954023	0.095238095	0.098901099	0.130952381	0.091954023	0.088888889	0.094736842	0.10989011	0.120879121	0.097826087	0.071428571	0.2
0.017241379	0.034482759	0.017241379	0.016666667	0.016129032	0.086206897	0	0.016666667	0.044776119	0.072463768	0.014492754	0.138461538	0.057142857	0.098591549	0.098591549	0.138461538	0.069444444	0.067567568	0.132352941	0.101449275	0.076923077	0.064102564	0.057142857	0.123287671	0.106666667	0.118421053	0.164383562	0.115384615	0.063291139	0.063291139	0.101449275	0.057142857	0.130952381	0.130434783	0.172839506	0.1875	0.1875	0.071428571	0.139240506	0.06097561	0.233766234	0.071428571	0.139240506	0.107142857	0.222222222	0.230769231	0.154761905	0.333333333	0.204819277	0.197530864
0.035087719	0.016949153	0	0.051724138	0.016129032	0.016129032	0.016666667	0.016666667	0.044776119	0.15625	0.044776119	0.042253521	0.057142857	0.068493151	0.083333333	0.072463768	0.166666667	0.053333333	0.069444444	0.055555556	0.183098592	0.152777778	0.057142857	0.078947368	0.050632911	0.103896104	0.08974359	0.0875	0.076923077	0.076923077	0.085714286	0.042253521	0.233766234	0.130434783	0.172839506	0.117647059	0.338028169	0.184210526	0.071428571	0.074074074	0.144578313	0.184210526	0.071428571	0.120481928	0.178571429	0.156626506	0.293333333	0.185185185	0.19047619	0.182926829
0.032258065	0.031746032	0	0.047619048	0.03030303	0.046153846	0.015384615	0.03125	0.041666667	0.097222222	0.02739726	0.067567568	0.082191781	0.152777778	0.092105263	0.082191781	0.093333333	0.076923077	0.078947368	0.065789474	0.155844156	0.173333333	0.097222222	0.101265823	0.157894737	0.216216216	0.125	0.12195122	0.05952381	0.05952381	0.08	0.082191781	0.176470588	0.121621622	0.19047619	0.149425287	0.219512195	0.130952381	0.079545455	0.12195122	0.19047619	0.130952381	0.079545455	0.139534884	0.350649351	0.16091954	0.243902439	0.174418605	0.220930233	0.172413793
0.018867925	0.018518519	0	0.056603774	0.01754386	0.01754386	0.018181818	0.018181818	0.048387097	0.15	0.048387097	0.045454545	0.061538462	0.073529412	0.089552239	0.061538462	0.180327869	0.088235294	0.058823529	0.075757576	0.179104478	0.164179104	0.061538462	0.069444444	0.068493151	0.095890411	0.081081081	0.093333333	0.067567568	0.067567568	0.075757576	0.045454545	0.232876712	0.106060606	0.139240506	0.097560976	0.323529412	0.197183099	0.0625	0.064935065	0.125	0.197183099	0.0625	0.113924051	0.146341463	0.12345679	0.277777778	0.1375	0.158536585	0.15
0	0.035087719	0.01754386	0	0.033333333	0.050847458	0.016949153	0.016949153	0.061538462	0.057971014	0.014705882	0.140625	0.089552239	0.069444444	0.084507042	0.042857143	0.070422535	0.068493151	0.169230769	0.056338028	0.106666667	0.093333333	0.073529412	0.173913043	0.188405797	0.105263158	0.090909091	0.102564103	0.064102564	0.064102564	0.056338028	0.089552239	0.146341463	0.132352941	0.146341463	0.253333333	0.160493827	0.085365854	0.155844156	0.116883117	0.323943662	0.085365854	0.155844156	0.095238095	0.209876543	0.283783784	0.170731707	0.1875	0.285714286	0.170731707
0	0.053571429	0.01754386	0	0.033333333	0.068965517	0.016949153	0.016949153	0.045454545	0.042857143	0.029850746	0.140625	0.089552239	0.084507042	0.115942029	0.057971014	0.04109589	0.098591549	0.151515152	0.071428571	0.106666667	0.123287671	0.089552239	0.173913043	0.242424242	0.12	0.105263158	0.116883117	0.064102564	0.064102564	0.041666667	0.073529412	0.119047619	0.115942029	0.160493827	0.205128205	0.160493827	0.085365854	0.171052632	0.088607595	0.305555556	0.085365854	0.171052632	0.082352941	0.195121951	0.217948718	0.185185185	0.158536585	0.269230769	0.156626506
0.016129032	0	0	0.048387097	0.015151515	0.046875	0	0.048387097	0.121212121	0.2	0.042253521	0.181818182	0.164179104	0.223880597	0.078947368	0.114285714	0.157142857	0.050632911	0.109589041	0.126760563	0.205479452	0.16	0.147058824	0.146666667	0.101265823	0.171052632	0.1125	0.151898734	0.142857143	0.142857143	0.126760563	0.278688525	0.32	0.188405797	0.151162791	0.285714286	0.434782609	0.175	0.146341463	0.281690141	0.269230769	0.175	0.146341463	0.168674699	0.2875	0.298701299	0.2625	0.219512195	0.268292683	0.24691358
0.017241379	0.016949153	0.017241379	0.051724138	0.016129032	0.032786885	0	0.016666667	0.060606061	0.15625	0.029411765	0.057142857	0.042253521	0.054054054	0.083333333	0.057142857	0.184615385	0.039473684	0.084507042	0.134328358	0.150684932	0.152777778	0.057142857	0.064935065	0.050632911	0.075949367	0.0625	0.144736842	0.090909091	0.090909091	0.070422535	0.042253521	0.217948718	0.114285714	0.130952381	0.117647059	0.319444444	0.2	0.097560976	0.06097561	0.144578313	0.2	0.097560976	0.081395349	0.151162791	0.170731707	0.243589744	0.156626506	0.162790698	0.243589744
0.015873016	0.031746032	0.015873016	0.064516129	0.03030303	0.0625	0.015384615	0.03125	0.056338028	0.144927536	0.02739726	0.144927536	0.112676056	0.106666667	0.092105263	0.067567568	0.138888889	0.063291139	0.138888889	0.094594595	0.219178082	0.173333333	0.082191781	0.16	0.142857143	0.111111111	0.111111111	0.15	0.05952381	0.05952381	0.109589041	0.097222222	0.298701299	0.136986301	0.162790698	0.234567901	0.25	0.144578313	0.117647059	0.12195122	0.219512195	0.144578313	0.117647059	0.166666667	0.181818182	0.202380952	0.36	0.174418605	0.3125	0.186046512
0	0.031746032	0.015873016	0	0.03030303	0.046153846	0.015384615	0.015384615	0.041666667	0.039473684	0.041666667	0.144927536	0.082191781	0.064102564	0.077922078	0.053333333	0.037974684	0.076923077	0.154929577	0.051948052	0.098765432	0.060240964	0.067567568	0.16	0.142857143	0.084337349	0.097560976	0.108433735	0.05952381	0.05952381	0.051948052	0.067567568	0.098901099	0.077922078	0.075268817	0.176470588	0.111111111	0.079545455	0.144578313	0.095238095	0.19047619	0.079545455	0.144578313	0.088888889	0.11827957	0.174418605	0.096774194	0.122222222	0.179775281	0.108695652
0.031746032	0.03125	0	0.015151515	0.029850746	0.045454545	0.015151515	0.046875	0.085714286	0.095890411	0.070422535	0.111111111	0.126760563	0.166666667	0.12	0.081081081	0.064102564	0.0625	0.077922078	0.093333333	0.111111111	0.085365854	0.111111111	0.128205128	0.085365854	0.166666667	0.109756098	0.107142857	0.097560976	0.097560976	0.093333333	0.111111111	0.134831461	0.12	0.174418605	0.16091954	0.134831461	0.103448276	0.11627907	0.134146341	0.174418605	0.103448276	0.11627907	0.125	0.206896552	0.133333333	0.144444444	0.146067416	0.164835165	0.131868132
0	0.050847458	0.033898305	0	0.031746032	0.083333333	0.016129032	0.016129032	0.043478261	0.04109589	0.043478261	0.134328358	0.101449275	0.081081081	0.095890411	0.04109589	0.039473684	0.065789474	0.144927536	0.068493151	0.088607595	0.0625	0.070422535	0.166666667	0.148648649	0.115384615	0.115384615	0.1125	0.075	0.075	0.04	0.070422535	0.08988764	0.095890411	0.141176471	0.197530864	0.127906977	0.082352941	0.179487179	0.085365854	0.227848101	0.082352941	0.179487179	0.091954023	0.174418605	0.209876543	0.125	0.126436782	0.214285714	0.125
0.014492754	0.028985507	0	0.043478261	0.027777778	0.042253521	0.028571429	0.028571429	0.051948052	0.118421053	0.025316456	0.0625	0.0625	0.1125	0.072289157	0.049382716	0.142857143	0.071428571	0.086419753	0.048192771	0.158536585	0.146341463	0.075949367	0.094117647	0.08045977	0.142857143	0.090909091	0.088888889	0.055555556	0.055555556	0.06097561	0.0625	0.177777778	0.085365854	0.104166667	0.104166667	0.191011236	0.147727273	0.074468085	0.101123596	0.127659574	0.147727273	0.074468085	0.106382979	0.157894737	0.138297872	0.173913043	0.103092784	0.121212121	0.125
0.015873016	0.031746032	0.015873016	0.064516129	0.03030303	0.0625	0.015384615	0.015384615	0.056338028	0.128571429	0.013513514	0.128571429	0.082191781	0.077922078	0.092105263	0.053333333	0.154929577	0.076923077	0.154929577	0.08	0.171052632	0.173333333	0.082191781	0.16	0.157894737	0.125	0.097560976	0.135802469	0.047058824	0.047058824	0.094594595	0.067567568	0.25	0.136986301	0.149425287	0.298701299	0.219512195	0.130952381	0.130952381	0.108433735	0.219512195	0.130952381	0.130952381	0.139534884	0.181818182	0.278481013	0.275	0.16091954	0.4	0.159090909
0	0.035087719	0.01754386	0	0.033333333	0.050847458	0.016949153	0.034482759	0.061538462	0.057971014	0.029850746	0.177419355	0.140625	0.115942029	0.084507042	0.073529412	0.04109589	0.068493151	0.151515152	0.071428571	0.121621622	0.093333333	0.089552239	0.208955224	0.205882353	0.135135135	0.12	0.146666667	0.064102564	0.064102564	0.056338028	0.106060606	0.105882353	0.115942029	0.13253012	0.220779221	0.146341463	0.072289157	0.155844156	0.131578947	0.323943662	0.072289157	0.155844156	0.135802469	0.195121951	0.233766234	0.129411765	0.172839506	0.253164557	0.156626506
0.01754386	0.035087719	0.01754386	0.052631579	0.033333333	0.033333333	0.016949153	0.016949153	0.078125	0.158730159	0.014705882	0.073529412	0.073529412	0.084507042	0.115942029	0.089552239	0.151515152	0.083333333	0.085714286	0.19047619	0.136986301	0.123287671	0.073529412	0.08	0.078947368	0.105263158	0.090909091	0.211267606	0.092105263	0.092105263	0.086956522	0.057971014	0.220779221	0.149253731	0.175	0.146341463	0.27027027	0.155844156	0.085365854	0.088607595	0.175	0.155844156	0.085365854	0.12195122	0.195121951	0.1875	0.263157895	0.202531646	0.192771084	0.371428571
0.015873016	0.015625	0.015873016	0.015384615	0.014925373	0.0625	0	0.015384615	0.041666667	0.067567568	0.02739726	0.161764706	0.097222222	0.092105263	0.050632911	0.097222222	0.064935065	0.090909091	0.171428571	0.08	0.1125	0.1	0.097222222	0.16	0.189189189	0.097560976	0.139240506	0.12195122	0.05952381	0.05952381	0.08	0.082191781	0.123595506	0.106666667	0.098901099	0.19047619	0.136363636	0.079545455	0.144578313	0.095238095	0.219512195	0.079545455	0.144578313	0.113636364	0.168539326	0.202380952	0.096774194	0.188235294	0.166666667	0.146067416
0	0.038461538	0.019230769	0.037735849	0.036363636	0.055555556	0.018518519	0.018518519	0.049180328	0.0625	0.015873016	0.152542373	0.096774194	0.074626866	0.074626866	0.046153846	0.075757576	0.073529412	0.163934426	0.060606061	0.114285714	0.1	0.079365079	0.1875	0.184615385	0.112676056	0.112676056	0.14084507	0.054054054	0.054054054	0.076923077	0.079365079	0.219178082	0.180327869	0.155844156	0.390625	0.236111111	0.076923077	0.150684932	0.094594595	0.459016393	0.076923077	0.150684932	0.12987013	0.291666667	0.384615385	0.22972973	0.25	0.492063492	0.213333333
0.015625	0.03125	0.015625	0.046875	0.014705882	0.029850746	0.015151515	0.015151515	0.04109589	0.142857143	0.055555556	0.052631579	0.066666667	0.05	0.05	0.066666667	0.136986301	0.103896104	0.050632911	0.078947368	0.168831169	0.171052632	0.066666667	0.073170732	0.085365854	0.070588235	0.083333333	0.107142857	0.084337349	0.084337349	0.064935065	0.038961039	0.188235294	0.076923077	0.074468085	0.097826087	0.202380952	0.185185185	0.078651685	0.068965517	0.10989011	0.185185185	0.078651685	0.087912088	0.09375	0.096774194	0.183908046	0.120879121	0.115789474	0.131868132
0.015151515	0.014925373	0	0.045454545	0.014285714	0.059701493	0	0.045454545	0.130434783	0.188405797	0.04	0.188405797	0.154929577	0.228571429	0.088607595	0.108108108	0.148648649	0.06097561	0.118421053	0.12	0.210526316	0.151898734	0.154929577	0.168831169	0.109756098	0.192307692	0.134146341	0.144578313	0.15	0.15	0.135135135	0.261538462	0.271604938	0.178082192	0.183908046	0.256097561	0.373333333	0.195121951	0.166666667	0.283783784	0.256097561	0.195121951	0.166666667	0.174418605	0.273809524	0.268292683	0.25	0.209302326	0.270588235	0.220930233
0.015625	0.03125	0.015625	0.046875	0.045454545	0.045454545	0.015151515	0.015151515	0.055555556	0.142857143	0.027027027	0.066666667	0.111111111	0.063291139	0.090909091	0.066666667	0.169014085	0.118421053	0.064102564	0.108108108	0.184210526	0.271428571	0.095890411	0.128205128	0.141025641	0.109756098	0.12345679	0.17721519	0.084337349	0.084337349	0.064935065	0.052631579	0.147727273	0.05	0.097826087	0.086021505	0.16091954	0.156626506	0.103448276	0.107142857	0.097826087	0.156626506	0.103448276	0.125	0.09375	0.108695652	0.157303371	0.085106383	0.115789474	0.107526882
0	0.032786885	0.016393443	0	0.047619048	0.047619048	0.032258065	0.049180328	0.073529412	0.084507042	0.042857143	0.166666667	0.115942029	0.109589041	0.08	0.084507042	0.052631579	0.064935065	0.142857143	0.082191781	0.101265823	0.075	0.1	0.180555556	0.178082192	0.128205128	0.113924051	0.125	0.074074074	0.074074074	0.067567568	0.1	0.139534884	0.14084507	0.166666667	0.240506329	0.180722892	0.068965517	0.17721519	0.111111111	0.342465753	0.068965517	0.17721519	0.11627907	0.228915663	0.2375	0.176470588	0.207317073	0.2875	0.176470588
0.028571429	0.042857143	0.014084507	0.042253521	0.027027027	0.055555556	0.01369863	0.042253521	0.050632911	0.12987013	0.064102564	0.115384615	0.101265823	0.151898734	0.070588235	0.06097561	0.097560976	0.069767442	0.111111111	0.098765432	0.168674699	0.11627907	0.0875	0.130952381	0.11627907	0.209876543	0.113636364	0.149425287	0.077777778	0.077777778	0.085365854	0.0875	0.173913043	0.096385542	0.125	0.173913043	0.173913043	0.144444444	0.119565217	0.136363636	0.186813187	0.144444444	0.119565217	0.139784946	0.244444444	0.147368421	0.182795699	0.135416667	0.189473684	0.134020619
0.014925373	0.045454545	0.014925373	0.044776119	0.043478261	0.074626866	0.014492754	0.029411765	0.039473684	0.136986301	0.039473684	0.092105263	0.106666667	0.144736842	0.115384615	0.064102564	0.131578947	0.1	0.102564103	0.075949367	0.207792208	0.164556962	0.077922078	0.1375	0.135802469	0.220779221	0.146341463	0.156626506	0.056818182	0.056818182	0.075949367	0.092105263	0.223529412	0.115384615	0.181818182	0.155555556	0.3	0.151162791	0.1	0.142857143	0.209302326	0.151162791	0.1	0.146067416	0.35	0.179775281	0.261904762	0.179775281	0.224719101	0.177777778
0.014084507	0.028169014	0.014084507	0.042253521	0.027027027	0.055555556	0.01369863	0.01369863	0.0375	0.115384615	0.024691358	0.115384615	0.101265823	0.070588235	0.083333333	0.06097561	0.125	0.095238095	0.097560976	0.098765432	0.168674699	0.185185185	0.06097561	0.117647059	0.129411765	0.101123596	0.101123596	0.136363636	0.054347826	0.054347826	0.05952381	0.06097561	0.2	0.096385542	0.102040816	0.14893617	0.2	0.144444444	0.095744681	0.086956522	0.161290323	0.144444444	0.095744681	0.104166667	0.131313131	0.147368421	0.195652174	0.12371134	0.164948454	0.170212766
0.016129032	0.032258065	0	0.015625	0.030769231	0.046875	0.048387097	0.048387097	0.104477612	0.098591549	0.042253521	0.098591549	0.098591549	0.154929577	0.123287671	0.083333333	0.094594595	0.064102564	0.094594595	0.081081081	0.1	0.0875	0.114285714	0.102564103	0.074074074	0.155844156	0.085365854	0.083333333	0.086419753	0.086419753	0.081081081	0.098591549	0.125	0.123287671	0.112359551	0.125	0.137931034	0.105882353	0.093023256	0.12345679	0.151162791	0.105882353	0.093023256	0.08988764	0.183908046	0.149425287	0.134831461	0.136363636	0.130434783	0.134831461
0.014705882	0.029411765	0	0.044117647	0.042857143	0.042857143	0.014285714	0.044117647	0.066666667	0.135135135	0.012658228	0.090909091	0.12	0.189189189	0.086419753	0.076923077	0.12987013	0.05952381	0.0875	0.088607595	0.189873418	0.1625	0.090909091	0.108433735	0.120481928	0.217948718	0.130952381	0.168674699	0.056179775	0.056179775	0.088607595	0.105263158	0.166666667	0.086419753	0.166666667	0.117021277	0.179775281	0.123595506	0.086956522	0.141176471	0.153846154	0.123595506	0.086956522	0.170454545	0.297619048	0.127659574	0.202247191	0.139784946	0.157894737	0.126315789
0.015625	0.015384615	0.015625	0.015151515	0.014705882	0.029850746	0.015151515	0.015151515	0.055555556	0.081081081	0.027027027	0.111111111	0.081081081	0.076923077	0.05	0.081081081	0.106666667	0.08974359	0.121621622	0.154929577	0.084337349	0.126582278	0.081081081	0.073170732	0.141025641	0.083333333	0.096385542	0.17721519	0.071428571	0.071428571	0.064935065	0.066666667	0.10989011	0.063291139	0.063157895	0.086021505	0.10989011	0.090909091	0.090909091	0.094117647	0.10989011	0.090909091	0.090909091	0.076086957	0.105263158	0.120879121	0.095744681	0.108695652	0.081632653	0.197674419
0.015625	0.03125	0	0.063492063	0.029850746	0.045454545	0.015151515	0.030769231	0.04109589	0.126760563	0.04109589	0.052631579	0.066666667	0.12	0.105263158	0.066666667	0.136986301	0.08974359	0.050632911	0.078947368	0.168831169	0.202702703	0.081081081	0.073170732	0.098765432	0.1375	0.096385542	0.120481928	0.071428571	0.071428571	0.078947368	0.066666667	0.21686747	0.105263158	0.174418605	0.10989011	0.311688312	0.170731707	0.090909091	0.081395349	0.134831461	0.170731707	0.090909091	0.112359551	0.193181818	0.108695652	0.320512821	0.146067416	0.218390805	0.157303371
0	0.034482759	0.017241379	0	0.032786885	0.05	0.016666667	0.016666667	0.044776119	0.072463768	0.014492754	0.138461538	0.088235294	0.068493151	0.114285714	0.042253521	0.069444444	0.067567568	0.149253731	0.085714286	0.105263158	0.077922078	0.072463768	0.171428571	0.152777778	0.103896104	0.08974359	0.12987013	0.05	0.05	0.04109589	0.072463768	0.158536585	0.114285714	0.130952381	0.266666667	0.144578313	0.084337349	0.139240506	0.115384615	0.25	0.084337349	0.139240506	0.081395349	0.178571429	0.263157895	0.197530864	0.170731707	0.298701299	0.168674699
0.016129032	0.049180328	0.016129032	0.048387097	0.030769231	0.080645161	0.015625	0.031746032	0.057142857	0.147058824	0.042253521	0.114285714	0.083333333	0.093333333	0.123287671	0.068493151	0.157142857	0.077922078	0.109589041	0.111111111	0.205479452	0.175675676	0.068493151	0.131578947	0.115384615	0.126582278	0.098765432	0.151898734	0.060240964	0.060240964	0.081081081	0.068493151	0.32	0.154929577	0.207317073	0.207317073	0.285714286	0.160493827	0.119047619	0.083333333	0.207317073	0.160493827	0.119047619	0.114942529	0.183908046	0.19047619	0.364864865	0.162790698	0.253012048	0.202380952
0	0.04	0.02	0	0.018518519	0.078431373	0	0.06	0.148148148	0.118644068	0.033333333	0.294117647	0.2	0.272727273	0.129032258	0.157894737	0.061538462	0.059701493	0.189655172	0.172413793	0.117647059	0.071428571	0.157894737	0.233333333	0.19047619	0.222222222	0.149253731	0.144927536	0.134328358	0.134328358	0.133333333	0.346938776	0.144736842	0.166666667	0.175675676	0.260869565	0.175675676	0.078947368	0.205882353	0.338983051	0.403225806	0.078947368	0.205882353	0.164383562	0.338235294	0.257142857	0.141025641	0.222222222	0.260273973	0.202702703
0	0.031746032	0.015873016	0	0.014925373	0.0625	0	0.047619048	0.119402985	0.097222222	0.02739726	0.234375	0.161764706	0.220588235	0.092105263	0.112676056	0.051282051	0.05	0.154929577	0.125	0.098765432	0.060240964	0.144927536	0.191780822	0.157894737	0.168831169	0.139240506	0.12195122	0.1125	0.1125	0.125	0.274193548	0.162790698	0.185714286	0.19047619	0.333333333	0.19047619	0.079545455	0.172839506	0.277777778	0.333333333	0.079545455	0.172839506	0.139534884	0.333333333	0.346666667	0.159090909	0.231707317	0.329113924	0.214285714
0	0.04	0.02	0	0.018518519	0.078431373	0	0.06	0.148148148	0.118644068	0.033333333	0.294117647	0.2	0.272727273	0.129032258	0.157894737	0.061538462	0.059701493	0.189655172	0.172413793	0.117647059	0.071428571	0.157894737	0.233333333	0.19047619	0.222222222	0.149253731	0.144927536	0.134328358	0.134328358	0.133333333	0.346938776	0.144736842	0.166666667	0.175675676	0.260869565	0.175675676	0.078947368	0.205882353	0.338983051	0.403225806	0.078947368	0.205882353	0.164383562	0.338235294	0.257142857	0.141025641	0.222222222	0.260273973	0.202702703
0.016666667	0	0	0.06779661	0	0.031746032	0	0.05	0.107692308	0.225806452	0.043478261	0.134328358	0.101449275	0.111111111	0.066666667	0.206349206	0.161764706	0.051948052	0.053333333	0.114285714	0.162162162	0.133333333	0.117647059	0.076923077	0.049382716	0.0875	0.12987013	0.098765432	0.116883117	0.116883117	0.3	0.101449275	0.347222222	0.194029851	0.141176471	0.2125	0.447761194	0.164556962	0.082352941	0.098765432	0.227848101	0.164556962	0.082352941	0.301369863	0.24691358	0.180722892	0.285714286	0.289473684	0.214285714	0.2375
0	0.013888889	0.014084507	0	0.013333333	0.04109589	0	0.042253521	0.106666667	0.0875	0.0375	0.208333333	0.144736842	0.181818182	0.070588235	0.101265823	0.046511628	0.057471264	0.153846154	0.1125	0.08988764	0.078651685	0.115384615	0.172839506	0.170731707	0.139534884	0.113636364	0.111111111	0.114942529	0.114942529	0.098765432	0.242857143	0.161290323	0.166666667	0.186813187	0.24137931	0.173913043	0.072916667	0.170454545	0.25	0.285714286	0.072916667	0.170454545	0.139784946	0.272727273	0.238636364	0.157894737	0.224719101	0.255555556	0.195652174
0.016949153	0.016666667	0.016949153	0.016393443	0.032258065	0.066666667	0	0.016393443	0.059701493	0.071428571	0.014285714	0.136363636	0.071428571	0.082191781	0.097222222	0.056338028	0.083333333	0.052631579	0.181818182	0.132352941	0.08974359	0.090909091	0.086956522	0.152777778	0.166666667	0.116883117	0.088607595	0.157894737	0.075949367	0.075949367	0.054794521	0.071428571	0.129411765	0.128571429	0.142857143	0.215189873	0.170731707	0.096385542	0.166666667	0.086419753	0.315068493	0.096385542	0.166666667	0.08045977	0.219512195	0.276315789	0.139534884	0.182926829	0.231707317	0.240506329
0.01369863	0	0	0.055555556	0	0.012987013	0	0.04109589	0.08974359	0.171052632	0.036585366	0.1125	0.085365854	0.094117647	0.056818182	0.171052632	0.12195122	0.056179775	0.057471264	0.096385542	0.137931034	0.126436782	0.1125	0.065934066	0.053763441	0.075268817	0.136363636	0.073684211	0.112359551	0.112359551	0.246575342	0.085365854	0.25	0.148148148	0.157894737	0.145833333	0.264367816	0.153846154	0.082474227	0.085106383	0.182795699	0.153846154	0.082474227	0.285714286	0.2	0.132653061	0.258426966	0.247191011	0.197916667	0.178947368
0.016949153	0.016666667	0	0.050847458	0.015873016	0.015873016	0.033333333	0.016393443	0.044117647	0.136363636	0.028985507	0.041666667	0.056338028	0.053333333	0.082191781	0.119402985	0.147058824	0.081081081	0.054054054	0.069444444	0.164383562	0.2	0.071428571	0.064102564	0.090909091	0.088607595	0.131578947	0.1	0.075949367	0.075949367	0.1	0.041666667	0.215189873	0.112676056	0.129411765	0.103448276	0.352112676	0.181818182	0.070588235	0.073170732	0.142857143	0.181818182	0.070588235	0.119047619	0.162790698	0.102272727	0.289473684	0.2125	0.188235294	0.195121951
0.016129032	0.049180328	0.016129032	0.015625	0.046875	0.080645161	0.015625	0.031746032	0.042253521	0.068493151	0.027777778	0.130434783	0.114285714	0.154929577	0.123287671	0.068493151	0.051948052	0.106666667	0.14084507	0.081081081	0.128205128	0.101265823	0.098591549	0.194444444	0.191780822	0.253521127	0.155844156	0.151898734	0.047619048	0.047619048	0.066666667	0.098591549	0.137931034	0.123287671	0.192771084	0.207317073	0.151162791	0.068181818	0.13253012	0.151898734	0.32	0.068181818	0.13253012	0.127906977	0.373333333	0.234567901	0.174418605	0.204819277	0.253012048	0.174418605
0.015151515	0.03030303	0.015151515	0.045454545	0.044117647	0.059701493	0.014705882	0.014705882	0.04	0.093333333	0.026315789	0.138888889	0.123287671	0.075	0.088607595	0.064935065	0.08974359	0.115384615	0.164383562	0.090909091	0.164556962	0.166666667	0.093333333	0.168831169	0.246575342	0.120481928	0.134146341	0.172839506	0.069767442	0.069767442	0.063291139	0.064935065	0.119565217	0.061728395	0.095744681	0.144444444	0.131868132	0.113636364	0.139534884	0.117647059	0.170454545	0.113636364	0.139534884	0.134831461	0.138297872	0.168539326	0.117021277	0.106382979	0.161290323	0.105263158
0.015151515	0.03030303	0.015151515	0.045454545	0.044117647	0.059701493	0.014705882	0.014705882	0.068493151	0.138888889	0.026315789	0.108108108	0.093333333	0.061728395	0.131578947	0.064935065	0.180555556	0.101265823	0.103896104	0.090909091	0.164556962	0.263888889	0.078947368	0.153846154	0.166666667	0.107142857	0.107142857	0.158536585	0.069767442	0.069767442	0.076923077	0.051282051	0.157303371	0.088607595	0.107526882	0.119565217	0.170454545	0.152941176	0.139534884	0.104651163	0.119565217	0.152941176	0.139534884	0.122222222	0.091836735	0.142857143	0.141304348	0.094736842	0.125	0.105263158
0.015625	0.015384615	0	0.063492063	0	0.045454545	0	0.046875	0.117647059	0.212121212	0.04109589	0.126760563	0.095890411	0.12	0.076923077	0.194029851	0.152777778	0.0625	0.050632911	0.108108108	0.168831169	0.126582278	0.126760563	0.086419753	0.047058824	0.109756098	0.151898734	0.094117647	0.125	0.125	0.301587302	0.095890411	0.278481013	0.183098592	0.16091954	0.16091954	0.383561644	0.185185185	0.090909091	0.107142857	0.202380952	0.185185185	0.090909091	0.302631579	0.235294118	0.159090909	0.256097561	0.259259259	0.191011236	0.211764706
0.015384615	0.030769231	0.015384615	0.046153846	0.029411765	0.060606061	0.014925373	0.014925373	0.040540541	0.109589041	0.069444444	0.125	0.094594595	0.075949367	0.0625	0.065789474	0.090909091	0.116883117	0.135135135	0.077922078	0.151898734	0.125	0.094594595	0.155844156	0.168831169	0.095238095	0.108433735	0.13253012	0.083333333	0.083333333	0.064102564	0.065789474	0.133333333	0.075949367	0.085106383	0.172413793	0.159090909	0.141176471	0.154761905	0.093023256	0.214285714	0.141176471	0.154761905	0.111111111	0.152173913	0.183908046	0.130434783	0.144444444	0.188888889	0.130434783
0.016949153	0.033898305	0.016949153	0.033333333	0.032258065	0.032258065	0.016393443	0.016393443	0.109375	0.071428571	0.014285714	0.056338028	0.056338028	0.053333333	0.082191781	0.071428571	0.181818182	0.081081081	0.147058824	0.166666667	0.08974359	0.105263158	0.071428571	0.092105263	0.063291139	0.131578947	0.088607595	0.222222222	0.08974359	0.08974359	0.054794521	0.041666667	0.230769231	0.161764706	0.156626506	0.170731707	0.170731707	0.12345679	0.096385542	0.1	0.142857143	0.12345679	0.096385542	0.093023256	0.162790698	0.2125	0.256410256	0.154761905	0.231707317	0.272727273
0	0.01754386	0	0.017241379	0.051724138	0.016666667	0.035087719	0.053571429	0.172413793	0.125	0.046153846	0.125	0.142857143	0.101449275	0.117647059	0.125	0.136363636	0.084507042	0.119402985	0.121212121	0.093333333	0.125	0.142857143	0.111111111	0.109589041	0.106666667	0.092105263	0.103896104	0.188405797	0.188405797	0.121212121	0.107692308	0.24	0.206349206	0.207792208	0.207792208	0.256756757	0.142857143	0.128205128	0.133333333	0.223684211	0.142857143	0.128205128	0.1375	0.2125	0.253333333	0.319444444	0.220779221	0.324324324	0.25
[truncated: 579 more columns]
