# Supplementary material for: Scientific Discovery Framework Accelerating Advanced Polymeric Materials Design
Source: Research (Wash D C). 2024 Jul 8;7:0406. doi: 10.34133/research.0406 (PMC11228074; doi:10.34133/research.0406)
Supplement: Supplementary 1 — Figs. S1 to S9 Tables S1 to S8 [file research.0406.f1.zip › SI_figure/Figure S4.cdxml]

<?xml version="1.0" encoding="UTF-8" ?>
<!DOCTYPE CDXML SYSTEM "http://www.cambridgesoft.com/xml/cdxml.dtd" >
<CDXML
 CreationProgram="ChemDraw 21.0.0.28"
 Name="Figure S4.cdxml"
 BoundingBox="14.99 15 909 1249.86"
 WindowPosition="0 0"
 WindowSize="-2147483648 0"
 WindowIsZoomed="yes"
 FractionalWidths="yes"
 InterpretChemically="yes"
 ShowAtomQuery="yes"
 ShowAtomStereo="no"
 ShowAtomEnhancedStereo="yes"
 ShowAtomNumber="no"
 ShowResidueID="no"
 ShowBondQuery="yes"
 ShowBondRxn="yes"
 ShowBondStereo="no"
 ShowTerminalCarbonLabels="no"
 ShowNonTerminalCarbonLabels="no"
 HideImplicitHydrogens="no"
 Magnification="2000"
 LabelFont="3"
 LabelSize="16"
 LabelFace="96"
 CaptionFont="20"
 CaptionSize="16"
 HashSpacing="2.69"
 MarginWidth="2.01"
 LineWidth="1.70"
 BoldWidth="4"
 BondLength="29.99"
 BondSpacing="12"
 ChainAngle="120"
 LabelJustification="Auto"
 CaptionJustification="Left"
 AminoAcidTermini="HOH"
 ShowSequenceTermini="yes"
 ShowSequenceBonds="yes"
 ShowSequenceUnlinkedBranches="no"
 ResidueWrapCount="40"
 ResidueBlockCount="10"
 ResidueZigZag="yes"
 NumberResidueBlocks="no"
 PrintMargins="36 36 36 36"
 MacPrintInfo="0003000002580258000000001A761270FF88FF881AEE12E80367057A03E00002000002580258000000001A761270000100000064000000010001010100020001270F000100010000000000000000000000000002001901900000000000600000000000000000000100000000000000000000000000000000"
 ChemPropName=""
 ChemPropFormula="Chemical Formula: "
 ChemPropExactMass="Exact Mass: "
 ChemPropMolWt="Molecular Weight: "
 ChemPropMOverZ="m/z: "
 ChemPropAnalysis="Elemental Analysis: "
 ChemPropBoilingPt="Boiling Point: "
 ChemPropMeltingPt="Melting Point: "
 ChemPropCritTemp="Critical Temp: "
 ChemPropCritPres="Critical Pres: "
 ChemPropCritVol="Critical Vol: "
 ChemPropGibbs="Gibbs Energy: "
 ChemPropLogP="Log P: "
 ChemPropMR="MR: "
 ChemPropHenry="Henry&apos;s Law: "
 ChemPropEForm="Heat of Form: "
 ChemProptPSA="tPSA: "
 ChemPropCLogP="CLogP: "
 ChemPropCMR="CMR: "
 ChemPropLogS="LogS: "
 ChemPropPKa="pKa: "
 ChemPropID=""
 ChemPropFragmentLabel=""
 color="0"
 bgcolor="1"
 RxnAutonumberStart="1"
 RxnAutonumberConditions="no"
 RxnAutonumberStyle="Roman"
 RxnAutonumberFormat="(#)"
><colortable>
<color r="1" g="1" b="1"/>
<color r="0" g="0" b="0"/>
<color r="1" g="0" b="0"/>
<color r="1" g="1" b="0"/>
<color r="0" g="1" b="0"/>
<color r="0" g="1" b="1"/>
<color r="0" g="0" b="1"/>
<color r="1" g="0" b="1"/>
</colortable><fonttable>
<font id="3" charset="iso-8859-1" name="Arial"/>
<font id="20" charset="iso-8859-1" name="Times New Roman"/>
</fonttable><page
 id="18123"
 BoundingBox="0 0 1046.40 1539.36"
 HeaderPosition="36"
 FooterPosition="36"
 PrintTrimMarks="yes"
 HeightPages="2"
 WidthPages="2"
><fragment
 id="5"
 BoundingBox="102.76 15 216.76 58.73"
 Z="517"
><n
 id="4"
 p="116.10 52.23"
 Z="516"
 Warning="An atom in this label has an invalid valence."
 MarginWidth="2"
 Element="18"
 NumHydrogens="0"
 NeedsClean="yes"
 AS="N"
><t
 p="118.76 58.53"
 BoundingBox="102.76 45.23 118.76 58.53"
 LabelJustification="Right"
 Justification="Right"
 LabelAlignment="Right"
><s font="3" size="16" color="0" face="96">Ar</s></t></n><n
 id="6"
 p="146.10 52.23"
 Z="518"
 MarginWidth="2"
 Element="7"
 NumHydrogens="1"
 NeedsClean="yes"
 AS="N"
><t
 p="140.32 45.23"
 BoundingBox="140.32 31.93 151.88 58.53"
 LabelJustification="Left"
 LabelAlignment="Above"
 LineStarts="2 4"
><s font="3" size="16" color="0" face="96">NH</s></t></n><n
 id="8"
 p="176.10 52.23"
 Z="520"
 MarginWidth="2"
 NumHydrogens="0"
 NeedsClean="yes"
 AS="N"
><t
 p="170.32 58.53"
 BoundingBox="170.32 45 181.88 58.73"
 LabelJustification="Left"
><s font="3" size="16" color="0" face="96">C</s></t></n><n
 id="10"
 p="206.10 52.23"
 Z="522"
 Warning="An atom in this label has an invalid valence."
 MarginWidth="2"
 Element="18"
 NumHydrogens="0"
 NeedsClean="yes"
 AS="N"
><t
 p="200.76 58.53"
 BoundingBox="200.76 45.23 216.76 58.53"
 LabelJustification="Left"
 LabelAlignment="Left"
><s font="3" size="16" color="0" face="96">Ar</s></t></n><n
 id="12"
 p="176.10 22.23"
 Z="524"
 MarginWidth="2"
 Element="8"
 NumHydrogens="0"
 NeedsClean="yes"
 AS="N"
><t
 p="169.88 28.53"
 BoundingBox="169.88 15 182.32 28.73"
 LabelJustification="Left"
><s font="3" size="16" color="0" face="96">O</s></t></n><b
 id="7"
 Z="519"
 HashSpacing="2.70"
 MarginWidth="2"
 BondLength="30"
 B="4"
 E="6"
 BS="N"
/><b
 id="9"
 Z="521"
 HashSpacing="2.70"
 MarginWidth="2"
 BondLength="30"
 B="6"
 E="8"
 BS="N"
/><b
 id="11"
 Z="523"
 HashSpacing="2.70"
 MarginWidth="2"
 BondLength="30"
 B="8"
 E="10"
 BS="N"
/><b
 id="13"
 Z="525"
 HashSpacing="2.70"
 MarginWidth="2"
 BondLength="30"
 B="8"
 E="12"
 Order="2"
 BS="N"
/></fragment><fragment
 id="14"
 BoundingBox="485.54 15 567.26 58.73"
 Z="527"
><n
 id="15"
 p="498.88 52.23"
 Z="526"
 Warning="An atom in this label has an invalid valence."
 MarginWidth="2"
 Element="18"
 NumHydrogens="0"
 NeedsClean="yes"
 AS="N"
><t
 p="501.54 58.53"
 BoundingBox="485.54 45.23 501.54 58.53"
 LabelJustification="Right"
 Justification="Right"
 LabelAlignment="Right"
><s font="3" size="16" color="0" face="96">Ar</s></t></n><n
 id="16"
 p="528.88 52.23"
 Z="528"
 MarginWidth="2"
 Element="7"
 NumHydrogens="1"
 NeedsClean="yes"
 AS="N"
><t
 p="523.10 45.23"
 BoundingBox="523.10 31.93 534.66 58.53"
 LabelJustification="Left"
 LabelAlignment="Above"
 LineStarts="2 4"
><s font="3" size="16" color="0" face="96">NH</s></t></n><n
 id="17"
 p="558.88 52.23"
 Z="530"
 MarginWidth="2"
 NumHydrogens="0"
 Radical="Doublet"
 NeedsClean="yes"
 AS="N"
><t
 p="553.10 58.53"
 BoundingBox="553.10 45 564.66 58.73"
 LabelJustification="Left"
 LabelAlignment="Left"
><s font="3" size="16" color="0" face="96">C</s></t></n><n
 id="19"
 p="558.88 22.23"
 Z="532"
 MarginWidth="2"
 Element="8"
 NumHydrogens="0"
 NeedsClean="yes"
 AS="N"
><t
 p="552.66 28.53"
 BoundingBox="552.66 15 565.10 28.73"
 LabelJustification="Left"
><s font="3" size="16" color="0" face="96">O</s></t></n><b
 id="20"
 Z="529"
 HashSpacing="2.70"
 MarginWidth="2"
 BondLength="30"
 B="15"
 E="16"
 BS="N"
/><b
 id="21"
 Z="531"
 HashSpacing="2.70"
 MarginWidth="2"
 BondLength="30"
 B="16"
 E="17"
 BS="N"
/><b
 id="23"
 Z="533"
 HashSpacing="2.70"
 MarginWidth="2"
 BondLength="30"
 B="17"
 E="19"
 Order="2"
 BS="N"
/><graphic
 id="16696"
 BoundingBox="565.74 45.37 553.74 45.37"
 Z="545"
 GraphicType="Symbol"
 SymbolType="Electron"
><represent attribute="Radical" object="17"/></graphic></fragment><fragment
 id="124"
 BoundingBox="102.76 71.39 216.76 115.12"
 Z="535"
><n
 id="125"
 p="116.10 108.62"
 Z="534"
 Warning="An atom in this label has an invalid valence."
 MarginWidth="2"
 Element="18"
 NumHydrogens="0"
 NeedsClean="yes"
 AS="N"
><t
 p="118.76 114.92"
 BoundingBox="102.76 101.62 118.76 114.92"
 LabelJustification="Right"
 Justification="Right"
 LabelAlignment="Right"
><s font="3" size="16" color="0" face="96">Ar</s></t></n><n
 id="126"
 p="146.10 108.62"
 Z="536"
 MarginWidth="2"
 Element="7"
 NumHydrogens="1"
 NeedsClean="yes"
 AS="N"
><t
 p="140.32 101.62"
 BoundingBox="140.32 88.32 151.88 114.92"
 LabelJustification="Left"
 LabelAlignment="Above"
 LineStarts="2 4"
><s font="3" size="16" color="0" face="96">NH</s></t></n><n
 id="127"
 p="176.10 108.62"
 Z="538"
 MarginWidth="2"
 NumHydrogens="0"
 NeedsClean="yes"
 AS="N"
><t
 p="170.32 114.92"
 BoundingBox="170.32 101.39 181.88 115.12"
 LabelJustification="Left"
><s font="3" size="16" color="0" face="96">C</s></t></n><n
 id="128"
 p="206.10 108.62"
 Z="540"
 Warning="An atom in this label has an invalid valence."
 MarginWidth="2"
 Element="18"
 NumHydrogens="0"
 NeedsClean="yes"
 AS="N"
><t
 p="200.76 114.92"
 BoundingBox="200.76 101.62 216.76 114.92"
 LabelJustification="Left"
 LabelAlignment="Left"
><s font="3" size="16" color="0" face="96">Ar</s></t></n><n
 id="129"
 p="176.10 78.62"
 Z="542"
 MarginWidth="2"
 Element="8"
 NumHydrogens="0"
 NeedsClean="yes"
 AS="N"
><t
 p="169.88 84.92"
 BoundingBox="169.88 71.39 182.32 85.12"
 LabelJustification="Left"
><s font="3" size="16" color="0" face="96">O</s></t></n><b
 id="130"
 Z="537"
 HashSpacing="2.70"
 MarginWidth="2"
 BondLength="30"
 B="125"
 E="126"
 BS="N"
/><b
 id="131"
 Z="539"
 HashSpacing="2.70"
 MarginWidth="2"
 BondLength="30"
 B="126"
 E="127"
 BS="N"
/><b
 id="132"
 Z="541"
 HashSpacing="2.70"
 MarginWidth="2"
 BondLength="30"
 B="127"
 E="128"
 BS="N"
/><b
 id="133"
 Z="543"
 HashSpacing="2.70"
 MarginWidth="2"
 BondLength="30"
 B="127"
 E="129"
 Order="2"
 BS="N"
/></fragment><fragment
 id="16708"
 BoundingBox="655.60 38.46 765.15 52.19"
 Z="547"
><n
 id="16709"
 p="668.94 45.69"
 Z="546"
 Warning="An atom in this label has an invalid valence."
 MarginWidth="2"
 Element="18"
 NumHydrogens="0"
 NeedsClean="yes"
 AS="N"
><t
 p="671.60 51.99"
 BoundingBox="655.60 38.69 671.60 51.99"
 LabelJustification="Right"
 Justification="Right"
 LabelAlignment="Right"
><s font="3" size="16" color="0" face="96">Ar</s></t></n><n
 id="16710"
 p="698.94 45.69"
 Z="548"
 MarginWidth="2"
 Element="7"
 NumHydrogens="0"
 NeedsClean="yes"
 AS="N"
><t
 p="693.16 51.99"
 BoundingBox="693.16 38.69 704.72 51.99"
 LabelJustification="Left"
 LabelAlignment="Below"
><s font="3" size="16" color="0" face="96">N</s></t></n><n
 id="16711"
 p="728.94 45.69"
 Z="550"
 MarginWidth="2"
 NumHydrogens="0"
 NeedsClean="yes"
 AS="N"
><t
 p="723.16 51.99"
 BoundingBox="723.16 38.46 734.72 52.19"
 LabelJustification="Left"
 LabelAlignment="Below"
><s font="3" size="16" color="0" face="96">C</s></t></n><n
 id="16746"
 p="758.93 45.69"
 Z="552"
 MarginWidth="2"
 Element="8"
 NumHydrogens="0"
 NeedsClean="yes"
 AS="N"
><t
 p="752.71 51.99"
 BoundingBox="752.71 38.46 765.15 52.19"
 LabelJustification="Left"
 LabelAlignment="Left"
><s font="3" size="16" color="0" face="96">O</s></t></n><b
 id="16713"
 Z="549"
 HashSpacing="2.70"
 MarginWidth="2"
 BondLength="30"
 B="16709"
 E="16710"
 BS="N"
/><b
 id="16714"
 Z="551"
 HashSpacing="2.70"
 MarginWidth="2"
 BondLength="30"
 B="16710"
 E="16711"
 Order="2"
 BS="N"
/><b
 id="16747"
 Z="553"
 B="16711"
 E="16746"
 Order="2"
 BS="N"
/></fragment><fragment
 id="16782"
 BoundingBox="485.54 64.92 578.82 109.41"
 Z="563"
><n
 id="16762"
 p="498.88 102.41"
 Z="555"
 Warning="An atom in this label has an invalid valence."
 MarginWidth="2"
 Element="18"
 NumHydrogens="0"
 NeedsClean="yes"
 AS="N"
><t
 p="501.54 108.71"
 BoundingBox="485.54 95.41 501.54 108.71"
 LabelJustification="Right"
 Justification="Right"
 LabelAlignment="Right"
><s font="3" size="16" color="0" face="96">Ar</s></t></n><n
 id="16763"
 p="528.88 102.41"
 Z="556"
 MarginWidth="2"
 NumHydrogens="0"
 NeedsClean="yes"
 AS="N"
><t
 p="523.10 108.71"
 BoundingBox="523.10 95.18 534.66 108.91"
 LabelJustification="Left"
 LabelAlignment="Above"
><s font="3" size="16" color="0" face="96">C</s></t></n><n
 id="16764"
 p="558.88 102.41"
 Z="558"
 MarginWidth="2"
 Element="7"
 NumHydrogens="0"
 Radical="Doublet"
 NeedsClean="yes"
 AS="N"
><t
 p="553.10 108.71"
 BoundingBox="553.10 95.41 564.66 108.71"
 LabelJustification="Left"
 LabelAlignment="Left"
><s font="3" size="16" color="0" face="96">N</s></t></n><n
 id="16770"
 p="528.89 72.15"
 Z="560"
 MarginWidth="2"
 Element="8"
 NumHydrogens="0"
 NeedsClean="yes"
 AS="N"
><t
 p="522.67 78.45"
 BoundingBox="522.67 64.92 535.11 78.65"
 LabelJustification="Left"
><s font="3" size="16" color="0" face="96">O</s></t></n><n
 id="16784"
 p="528.88 102.91"
 Z="564"
 MarginWidth="2"
 NumHydrogens="0"
 NeedsClean="yes"
 AS="N"
><t
 p="523.10 109.21"
 BoundingBox="523.10 95.68 534.66 109.41"
 LabelJustification="Left"
 LabelAlignment="Above"
><s font="3" size="16" color="0" face="96">C</s></t></n><n
 id="16786"
 p="528.89 72.65"
 Z="565"
 MarginWidth="2"
 Element="8"
 NumHydrogens="0"
 NeedsClean="yes"
 AS="N"
><t
 p="522.67 78.95"
 BoundingBox="522.67 65.42 535.11 79.15"
 LabelJustification="Left"
><s font="3" size="16" color="0" face="96">O</s></t></n><b
 id="16766"
 Z="557"
 HashSpacing="2.70"
 MarginWidth="2"
 BondLength="30"
 B="16762"
 E="16763"
 BS="N"
/><b
 id="16767"
 Z="559"
 HashSpacing="2.70"
 MarginWidth="2"
 BondLength="30"
 B="16763"
 E="16764"
 BS="N"
 CrossingBonds="16789"
/><b
 id="16771"
 Z="561"
 B="16763"
 E="16770"
 Order="2"
 BS="N"
 BeginAttach="0"
/><b
 id="16789"
 Z="566"
 B="16784"
 E="16786"
 Order="2"
 BS="N"
 CrossingBonds="16767 17883"
 BeginAttach="0"
/><b
 id="17850"
 Z="949"
 B="16762"
 E="16784"
 BS="N"
 BeginAttach="1"
/><b
 id="17883"
 Z="958"
 B="16764"
 E="16784"
 BS="N"
 CrossingBonds="16789"
/><graphic
 id="16775"
 BoundingBox="577.30 95.55 565.30 95.55"
 Z="562"
 GraphicType="Symbol"
 SymbolType="Electron"
><represent attribute="Radical" object="16764"/></graphic></fragment><fragment
 id="16832"
 BoundingBox="102.76 123.83 200.11 171.02"
 Z="568"
><n
 id="16833"
 p="116.10 161.32"
 Z="567"
 Warning="An atom in this label has an invalid valence."
 MarginWidth="2"
 Element="18"
 NumHydrogens="0"
 NeedsClean="yes"
 AS="N"
><t
 p="118.76 167.62"
 BoundingBox="102.76 154.32 118.76 167.62"
 LabelJustification="Right"
 Justification="Right"
 LabelAlignment="Right"
><s font="3" size="16" color="0" face="96">Ar</s></t></n><n
 id="16834"
 p="146.10 161.32"
 Z="569"
 MarginWidth="2"
 NumHydrogens="0"
 NeedsClean="yes"
 AS="N"
><t
 p="140.32 167.62"
 BoundingBox="140.32 154.09 151.88 167.82"
 LabelJustification="Left"
 LabelAlignment="Above"
><s font="3" size="16" color="0" face="96">C</s></t></n><n
 id="16835"
 p="176.10 161.32"
 Z="571"
 MarginWidth="2"
 Element="7"
 NumHydrogens="2"
 NeedsClean="yes"
 AS="N"
><t
 p="170.32 167.62"
 BoundingBox="170.32 154.32 200.11 171.02"
 LabelJustification="Left"
 LabelAlignment="Left"
><s font="3" size="16" color="0" face="96">NH2</s></t></n><n
 id="16836"
 p="146.11 131.06"
 Z="573"
 MarginWidth="2"
 Element="8"
 NumHydrogens="0"
 NeedsClean="yes"
 AS="N"
><t
 p="139.89 137.36"
 BoundingBox="139.89 123.83 152.33 137.56"
 LabelJustification="Left"
><s font="3" size="16" color="0" face="96">O</s></t></n><b
 id="16837"
 Z="570"
 HashSpacing="2.70"
 MarginWidth="2"
 BondLength="30"
 B="16833"
 E="16834"
 BS="N"
/><b
 id="16838"
 Z="572"
 HashSpacing="2.70"
 MarginWidth="2"
 BondLength="30"
 B="16834"
 E="16835"
 BS="N"
/><b
 id="16839"
 Z="574"
 B="16834"
 E="16836"
 Order="2"
 BS="N"
 BeginAttach="0"
/></fragment><fragment
 id="16846"
 BoundingBox="485.54 155.69 564.65 169.42"
 Z="577"
><n
 id="16847"
 p="498.88 162.92"
 Z="576"
 Warning="An atom in this label has an invalid valence."
 MarginWidth="2"
 Element="18"
 NumHydrogens="0"
 NeedsClean="yes"
 AS="N"
><t
 p="501.54 169.22"
 BoundingBox="485.54 155.92 501.54 169.22"
 LabelJustification="Right"
 Justification="Right"
 LabelAlignment="Right"
><s font="3" size="16" color="0" face="96">Ar</s></t></n><n
 id="16848"
 p="528.88 162.92"
 Z="578"
 MarginWidth="2"
 NumHydrogens="0"
 NeedsClean="yes"
 AS="N"
><t
 p="523.10 169.22"
 BoundingBox="523.10 155.69 534.66 169.42"
 LabelJustification="Left"
 LabelAlignment="Below"
><s font="3" size="16" color="0" face="96">C</s></t></n><n
 id="16855"
 p="558.87 162.92"
 Z="580"
 MarginWidth="2"
 Element="7"
 NumHydrogens="0"
 NeedsClean="yes"
 AS="N"
><t
 p="553.09 169.22"
 BoundingBox="553.09 155.92 564.65 169.22"
 LabelJustification="Left"
><s font="3" size="16" color="0" face="96">N</s></t></n><b
 id="16851"
 Z="579"
 HashSpacing="2.70"
 MarginWidth="2"
 BondLength="30"
 B="16847"
 E="16848"
 BS="N"
/><b
 id="16856"
 Z="581"
 B="16848"
 E="16855"
 Order="3"
 BS="N"
/></fragment><fragment
 id="16858"
 BoundingBox="102.76 199.48 212.31 213.21"
 Z="583"
><n
 id="16859"
 p="116.10 206.71"
 Z="582"
 Warning="An atom in this label has an invalid valence."
 MarginWidth="2"
 Element="18"
 NumHydrogens="0"
 NeedsClean="yes"
 AS="N"
><t
 p="118.76 213.01"
 BoundingBox="102.76 199.71 118.76 213.01"
 LabelJustification="Right"
 Justification="Right"
 LabelAlignment="Right"
><s font="3" size="16" color="0" face="96">Ar</s></t></n><n
 id="16860"
 p="146.10 206.71"
 Z="584"
 MarginWidth="2"
 Element="7"
 NumHydrogens="0"
 NeedsClean="yes"
 AS="N"
><t
 p="140.32 213.01"
 BoundingBox="140.32 199.71 151.88 213.01"
 LabelJustification="Left"
 LabelAlignment="Below"
><s font="3" size="16" color="0" face="96">N</s></t></n><n
 id="16861"
 p="176.10 206.71"
 Z="586"
 MarginWidth="2"
 NumHydrogens="0"
 NeedsClean="yes"
 AS="N"
><t
 p="170.32 213.01"
 BoundingBox="170.32 199.48 181.88 213.21"
 LabelJustification="Left"
 LabelAlignment="Below"
><s font="3" size="16" color="0" face="96">C</s></t></n><n
 id="16862"
 p="206.09 206.71"
 Z="588"
 MarginWidth="2"
 Element="8"
 NumHydrogens="0"
 NeedsClean="yes"
 AS="N"
><t
 p="199.87 213.01"
 BoundingBox="199.87 199.48 212.31 213.21"
 LabelJustification="Left"
 LabelAlignment="Left"
><s font="3" size="16" color="0" face="96">O</s></t></n><b
 id="16863"
 Z="585"
 HashSpacing="2.70"
 MarginWidth="2"
 BondLength="30"
 B="16859"
 E="16860"
 BS="N"
/><b
 id="16864"
 Z="587"
 HashSpacing="2.70"
 MarginWidth="2"
 BondLength="30"
 B="16860"
 E="16861"
 Order="2"
 BS="N"
/><b
 id="16865"
 Z="589"
 B="16861"
 E="16862"
 Order="2"
 BS="N"
/></fragment><fragment
 id="16872"
 BoundingBox="485.54 199.48 629.52 213.21"
 Z="592"
><n
 id="16873"
 p="498.88 206.71"
 Z="591"
 Warning="An atom in this label has an invalid valence."
 MarginWidth="2"
 Element="18"
 NumHydrogens="0"
 NeedsClean="yes"
 AS="N"
><t
 p="501.54 213.01"
 BoundingBox="485.54 199.71 501.54 213.01"
 LabelJustification="Right"
 Justification="Right"
 LabelAlignment="Right"
><s font="3" size="16" color="0" face="96">Ar</s></t></n><n
 id="16874"
 p="528.88 206.71"
 Z="593"
 MarginWidth="2"
 Element="7"
 NumHydrogens="0"
 NeedsClean="yes"
 AS="N"
><t
 p="523.10 213.01"
 BoundingBox="523.10 199.71 534.66 213.01"
 LabelJustification="Left"
 LabelAlignment="Below"
><s font="3" size="16" color="0" face="96">N</s></t></n><n
 id="16875"
 p="558.88 206.71"
 Z="595"
 MarginWidth="2"
 NumHydrogens="0"
 NeedsClean="yes"
 AS="N"
><t
 p="553.10 213.01"
 BoundingBox="553.10 199.48 564.66 213.21"
 LabelJustification="Left"
 LabelAlignment="Below"
><s font="3" size="16" color="0" face="96">C</s></t></n><n
 id="16876"
 p="588.87 206.71"
 Z="597"
 MarginWidth="2"
 Element="7"
 NumHydrogens="0"
 NeedsClean="yes"
 AS="N"
><t
 p="583.09 213.01"
 BoundingBox="583.09 199.71 594.65 213.01"
 LabelJustification="Left"
 LabelAlignment="Left"
><s font="3" size="16" color="0" face="96">N</s></t></n><n
 id="16882"
 p="618.86 206.71"
 Z="599"
 Warning="An atom in this label has an invalid valence."
 MarginWidth="2"
 Element="18"
 NumHydrogens="0"
 NeedsClean="yes"
 AS="N"
><t
 p="613.52 213.01"
 BoundingBox="613.52 199.71 629.52 213.01"
 LabelJustification="Left"
 LabelAlignment="Left"
><s font="3" size="16" color="0" face="96">Ar</s></t></n><b
 id="16877"
 Z="594"
 HashSpacing="2.70"
 MarginWidth="2"
 BondLength="30"
 B="16873"
 E="16874"
 BS="N"
/><b
 id="16878"
 Z="596"
 HashSpacing="2.70"
 MarginWidth="2"
 BondLength="30"
 B="16874"
 E="16875"
 Order="2"
 BS="N"
/><b
 id="16879"
 Z="598"
 B="16875"
 E="16876"
 Order="2"
 BS="N"
/><b
 id="16883"
 Z="600"
 B="16876"
 E="16882"
 BS="N"
/></fragment><fragment
 id="17153"
 BoundingBox="102.76 247.14 216.74 260.44"
 Z="602"
><n
 id="17154"
 p="116.10 254.14"
 Z="601"
 Warning="An atom in this label has an invalid valence."
 MarginWidth="2"
 Element="18"
 NumHydrogens="0"
 NeedsClean="yes"
 AS="N"
><t
 p="118.76 260.44"
 BoundingBox="102.76 247.14 118.76 260.44"
 LabelJustification="Right"
 Justification="Right"
 LabelAlignment="Right"
><s font="3" size="16" color="0" face="96">Ar</s></t></n><n
 id="17155"
 p="146.10 254.14"
 Z="603"
 MarginWidth="2"
 AS="N"
/><n
 id="17169"
 p="176.09 254.14"
 Z="606"
 MarginWidth="2"
 AS="N"
/><n
 id="17171"
 p="206.08 254.14"
 Z="608"
 Warning="An atom in this label has an invalid valence."
 MarginWidth="2"
 Element="18"
 NumHydrogens="0"
 NeedsClean="yes"
 AS="N"
><t
 p="200.74 260.44"
 BoundingBox="200.74 247.14 216.74 260.44"
 LabelJustification="Left"
 LabelAlignment="Left"
><s font="3" size="16" color="0" face="96">Ar</s></t></n><b
 id="17158"
 Z="604"
 HashSpacing="2.70"
 MarginWidth="2"
 BondLength="30"
 B="17154"
 E="17155"
 BS="N"
/><b
 id="17170"
 Z="607"
 B="17155"
 E="17169"
 Order="3"
 BS="N"
/><b
 id="17172"
 Z="609"
 B="17169"
 E="17171"
 BS="N"
/></fragment><fragment
 id="17174"
 BoundingBox="485.54 247.14 558.87 260.44"
 Z="611"
><n
 id="17175"
 p="498.88 254.14"
 Z="610"
 Warning="An atom in this label has an invalid valence."
 MarginWidth="2"
 Element="18"
 NumHydrogens="0"
 NeedsClean="yes"
 AS="N"
><t
 p="501.54 260.44"
 BoundingBox="485.54 247.14 501.54 260.44"
 LabelJustification="Right"
 Justification="Right"
 LabelAlignment="Right"
><s font="3" size="16" color="0" face="96">Ar</s></t></n><n
 id="17176"
 p="528.88 254.14"
 Z="612"
 MarginWidth="2"
 AS="N"
/><n
 id="17177"
 p="558.87 254.14"
 Z="614"
 MarginWidth="2"
 AS="N"
/><b
 id="17178"
 Z="613"
 HashSpacing="2.70"
 MarginWidth="2"
 BondLength="30"
 B="17175"
 E="17176"
 BS="N"
/><b
 id="17179"
 Z="615"
 B="17176"
 E="17177"
 Order="3"
 BS="N"
/></fragment><fragment
 id="17180"
 BoundingBox="485.52 247.14 501.52 260.44"
 Z="616"
><n
 id="17181"
 p="490.86 254.14"
 Z="617"
 MarginWidth="2"
 Element="18"
 NumHydrogens="0"
 NeedsClean="yes"
 AS="N"
><t
 p="485.52 260.44"
 BoundingBox="485.52 247.14 501.52 260.44"
 LabelJustification="Left"
 LabelAlignment="Left"
><s font="3" size="16" color="0" face="96">Ar</s></t></n></fragment><fragment
 id="17185"
 BoundingBox="102.75 895.53 218.95 942.45"
 Z="620"
><n
 id="17184"
 p="116.53 932.75"
 Z="619"
 NodeType="GenericNickname"
 NumHydrogens="0"
 NeedsClean="yes"
 AS="N"
 GenericNickname="R"
><t
 p="120.98 939.05"
 BoundingBox="102.75 925.75 120.98 942.45"
 LabelJustification="Right"
 Justification="Right"
 LabelAlignment="Right"
><s font="3" size="16" color="0" face="96">R1</s></t></n><n
 id="17186"
 p="146.52 932.75"
 Z="621"
 Warning="An atom in this label has an invalid valence."
 NumHydrogens="0"
 NeedsClean="yes"
 AS="N"
><t
 p="140.74 939.05"
 BoundingBox="140.74 925.52 152.30 939.25"
 LabelJustification="Left"
><s font="3" size="16" color="0" face="96">C</s></t></n><n
 id="17188"
 p="176.51 932.75"
 Z="623"
 NumHydrogens="0"
 NeedsClean="yes"
 AS="N"
><t
 p="170.73 939.05"
 BoundingBox="170.73 925.52 182.29 939.25"
 LabelJustification="Left"
><s font="3" size="16" color="0" face="96">C</s></t></n><n
 id="17190"
 p="206.50 932.75"
 Z="625"
 NodeType="GenericNickname"
 NumHydrogens="0"
 NeedsClean="yes"
 AS="N"
 GenericNickname="R"
><t
 p="200.72 939.05"
 BoundingBox="200.72 925.75 218.95 942.45"
 LabelJustification="Left"
 LabelAlignment="Left"
><s font="3" size="16" color="0" face="96">R2</s></t></n><n
 id="17192"
 p="176.51 902.76"
 Z="627"
 Element="8"
 NumHydrogens="1"
 NeedsClean="yes"
 AS="N"
><t
 p="170.29 909.06"
 BoundingBox="170.29 895.53 194.29 909.26"
 LabelJustification="Left"
 LabelAlignment="Left"
><s font="3" size="16" color="0" face="96">OH</s></t></n><b
 id="17187"
 Z="622"
 B="17184"
 E="17186"
 BS="N"
/><b
 id="17189"
 Z="624"
 B="17186"
 E="17188"
 Order="2"
 BS="N"
/><b
 id="17191"
 Z="626"
 B="17188"
 E="17190"
 BS="N"
/><b
 id="17193"
 Z="628"
 B="17188"
 E="17192"
 BS="N"
/></fragment><fragment
 id="17200"
 BoundingBox="485.53 903.76 601.73 950.68"
 Z="631"
><n
 id="17201"
 p="499.31 940.98"
 Z="630"
 NodeType="GenericNickname"
 NumHydrogens="0"
 NeedsClean="yes"
 AS="N"
 GenericNickname="R"
><t
 p="503.76 947.28"
 BoundingBox="485.53 933.98 503.76 950.68"
 LabelJustification="Right"
 Justification="Right"
 LabelAlignment="Right"
><s font="3" size="16" color="0" face="96">R1</s></t></n><n
 id="17202"
 p="529.30 940.98"
 Z="632"
 NumHydrogens="2"
 NeedsClean="yes"
 AS="N"
><t
 p="523.52 930.58"
 BoundingBox="523.52 917.28 541.75 947.71"
 LabelJustification="Left"
 LabelAlignment="Above"
 LineStarts="3 5"
><s font="3" size="16" color="0" face="96">CH2</s></t></n><n
 id="17203"
 p="559.29 940.98"
 Z="634"
 NumHydrogens="0"
 NeedsClean="yes"
 AS="N"
><t
 p="553.51 947.28"
 BoundingBox="553.51 933.75 565.07 947.48"
 LabelJustification="Left"
 LabelAlignment="Below"
><s font="3" size="16" color="0" face="96">C</s></t></n><n
 id="17204"
 p="589.28 940.98"
 Z="636"
 NodeType="GenericNickname"
 NumHydrogens="0"
 NeedsClean="yes"
 AS="N"
 GenericNickname="R"
><t
 p="583.50 947.28"
 BoundingBox="583.50 933.98 601.73 950.68"
 LabelJustification="Left"
 LabelAlignment="Left"
><s font="3" size="16" color="0" face="96">R2</s></t></n><n
 id="17205"
 p="559.29 910.99"
 Z="638"
 Element="8"
 NumHydrogens="0"
 NeedsClean="yes"
 AS="N"
><t
 p="553.07 917.29"
 BoundingBox="553.07 903.76 565.51 917.49"
 LabelJustification="Left"
 LabelAlignment="Left"
><s font="3" size="16" color="0" face="96">O</s></t></n><b
 id="17206"
 Z="633"
 B="17201"
 E="17202"
 BS="N"
/><b
 id="17207"
 Z="635"
 B="17202"
 E="17203"
 BS="N"
/><b
 id="17208"
 Z="637"
 B="17203"
 E="17204"
 BS="N"
/><b
 id="17209"
 Z="639"
 B="17203"
 E="17205"
 Order="2"
 BS="N"
/></fragment><fragment
 id="17216"
 BoundingBox="102.76 370.65 182.32 384.38"
 Z="641"
><n
 id="17217"
 p="116.10 377.88"
 Z="640"
 Warning="An atom in this label has an invalid valence."
 MarginWidth="2"
 Element="18"
 NumHydrogens="0"
 NeedsClean="yes"
 AS="N"
><t
 p="118.76 384.18"
 BoundingBox="102.76 370.88 118.76 384.18"
 LabelJustification="Right"
 Justification="Right"
 LabelAlignment="Right"
><s font="3" size="16" color="0" face="96">Ar</s></t></n><n
 id="17218"
 p="146.10 377.88"
 Z="642"
 MarginWidth="2"
 AS="N"
/><n
 id="17219"
 p="176.10 377.88"
 Z="644"
 MarginWidth="2"
 Element="8"
 NumHydrogens="0"
 NeedsClean="yes"
 AS="N"
><t
 p="169.88 384.18"
 BoundingBox="169.88 370.65 182.32 384.38"
 LabelJustification="Left"
><s font="3" size="16" color="0" face="96">O</s></t></n><b
 id="17221"
 Z="643"
 HashSpacing="2.70"
 MarginWidth="2"
 BondLength="30"
 B="17217"
 E="17218"
 BS="N"
/><b
 id="17222"
 Z="645"
 HashSpacing="2.70"
 MarginWidth="2"
 BondLength="30"
 B="17218"
 E="17219"
 Order="2"
 BS="N"
/></fragment><fragment
 id="17230"
 BoundingBox="488.52 370.86 504.52 384.16"
 Z="648"
><n
 id="17231"
 p="493.86 377.86"
 Z="647"
 MarginWidth="2"
 Element="18"
 NumHydrogens="0"
 NeedsClean="yes"
 AS="N"
><t
 p="488.52 384.16"
 BoundingBox="488.52 370.86 504.52 384.16"
 LabelJustification="Left"
 LabelAlignment="Left"
><s font="3" size="16" color="0" face="96">Ar</s></t></n></fragment><fragment
 id="17238"
 BoundingBox="102.76 325.44 216.75 352.47"
 Z="650"
><n
 id="17239"
 p="116.10 332.67"
 Z="649"
 Warning="An atom in this label has an invalid valence."
 MarginWidth="2"
 Element="18"
 NumHydrogens="0"
 NeedsClean="yes"
 AS="N"
><t
 p="118.76 338.97"
 BoundingBox="102.76 325.67 118.76 338.97"
 LabelJustification="Right"
 Justification="Right"
 LabelAlignment="Right"
><s font="3" size="16" color="0" face="96">Ar</s></t></n><n
 id="17240"
 p="146.10 332.67"
 Z="651"
 MarginWidth="2"
 Element="7"
 NumHydrogens="0"
 NeedsClean="yes"
 AS="N"
><t
 p="140.32 338.97"
 BoundingBox="140.32 325.67 151.88 338.97"
 LabelJustification="Left"
 LabelAlignment="Below"
><s font="3" size="16" color="0" face="96">N</s></t></n><n
 id="17241"
 p="176.10 332.67"
 Z="653"
 MarginWidth="2"
 NumHydrogens="1"
 NeedsClean="yes"
 AS="N"
><t
 p="170.32 338.97"
 BoundingBox="170.32 325.44 181.88 352.47"
 LabelJustification="Left"
 LabelAlignment="Below"
 LineStarts="2 3"
><s font="3" size="16" color="0" face="96">CH</s></t></n><n
 id="17242"
 p="206.09 332.67"
 Z="655"
 Warning="An atom in this label has an invalid valence."
 MarginWidth="2"
 Element="18"
 NumHydrogens="0"
 NeedsClean="yes"
 AS="N"
><t
 p="200.75 338.97"
 BoundingBox="200.75 325.67 216.75 338.97"
 LabelJustification="Left"
 LabelAlignment="Left"
><s font="3" size="16" color="0" face="96">Ar</s></t></n><b
 id="17243"
 Z="652"
 HashSpacing="2.70"
 MarginWidth="2"
 BondLength="30"
 B="17239"
 E="17240"
 BS="N"
/><b
 id="17244"
 Z="654"
 HashSpacing="2.70"
 MarginWidth="2"
 BondLength="30"
 B="17240"
 E="17241"
 Order="2"
 BS="N"
/><b
 id="17245"
 Z="656"
 B="17241"
 E="17242"
 BS="N"
/></fragment><fragment
 id="17261"
 BoundingBox="485.54 332.09 564.66 345.82"
 Z="659"
><n
 id="17262"
 p="498.88 339.32"
 Z="658"
 Warning="An atom in this label has an invalid valence."
 MarginWidth="2"
 Element="18"
 NumHydrogens="0"
 NeedsClean="yes"
 AS="N"
><t
 p="501.54 345.62"
 BoundingBox="485.54 332.32 501.54 345.62"
 LabelJustification="Right"
 Justification="Right"
 LabelAlignment="Right"
><s font="3" size="16" color="0" face="96">Ar</s></t></n><n
 id="17263"
 p="528.88 339.32"
 Z="660"
 MarginWidth="2"
 NumHydrogens="0"
 NeedsClean="yes"
 AS="N"
><t
 p="523.10 345.62"
 BoundingBox="523.10 332.09 534.66 345.82"
 LabelJustification="Left"
><s font="3" size="16" color="0" face="96">C</s></t></n><n
 id="17264"
 p="558.88 339.32"
 Z="662"
 MarginWidth="2"
 Element="7"
 NumHydrogens="0"
 NeedsClean="yes"
 AS="N"
><t
 p="553.10 345.62"
 BoundingBox="553.10 332.32 564.66 345.62"
 LabelJustification="Left"
><s font="3" size="16" color="0" face="96">N</s></t></n><b
 id="17266"
 Z="661"
 HashSpacing="2.70"
 MarginWidth="2"
 BondLength="30"
 B="17262"
 E="17263"
 BS="N"
/><b
 id="17267"
 Z="663"
 HashSpacing="2.70"
 MarginWidth="2"
 BondLength="30"
 B="17263"
 E="17264"
 Order="3"
 BS="N"
/></fragment><fragment
 id="17348"
 BoundingBox="667.12 981.18 909 1034.82"
 Z="666"
><n
 id="17345"
 p="683.10 982.03"
 Z="664"
 AS="N"
/><n
 id="17347"
 p="668.10 1008"
 Z="665"
 AS="N"
/><n
 id="17349"
 p="683.10 1033.97"
 Z="667"
 AS="N"
/><n
 id="17351"
 p="713.09 1033.97"
 Z="668"
 AS="N"
/><n
 id="17353"
 p="728.08 1008"
 Z="669"
 AS="N"
/><n
 id="17355"
 p="713.09 982.03"
 Z="670"
 AS="N"
/><n
 id="17363"
 p="758.07 1008"
 Z="677"
 AS="N"
/><n
 id="17365"
 p="773.07 1033.97"
 Z="679"
 AS="N"
/><n
 id="17367"
 p="803.06 1033.97"
 Z="680"
 AS="N"
/><n
 id="17369"
 p="818.05 1008"
 Z="681"
 AS="N"
/><n
 id="17371"
 p="803.06 982.03"
 Z="682"
 AS="N"
/><n
 id="17373"
 p="773.07 982.03"
 Z="683"
 AS="N"
/><n
 id="17381"
 p="848.04 1008"
 Z="690"
 AS="N"
/><n
 id="17383"
 p="863.04 1033.97"
 Z="692"
 AS="N"
/><n
 id="17385"
 p="893.03 1033.97"
 Z="693"
 AS="N"
/><n
 id="17387"
 p="908.02 1008"
 Z="694"
 AS="N"
/><n
 id="17389"
 p="893.03 982.03"
 Z="695"
 AS="N"
/><n
 id="17391"
 p="863.04 982.03"
 Z="696"
 AS="N"
/><b
 id="17357"
 Z="671"
 B="17345"
 E="17347"
 Order="2"
 BS="N"
 BondCircularOrdering="17362 0 0 17358"
/><b
 id="17358"
 Z="672"
 B="17347"
 E="17349"
 BS="N"
/><b
 id="17359"
 Z="673"
 B="17349"
 E="17351"
 Order="2"
 BS="N"
 BondCircularOrdering="17358 0 0 17360"
/><b
 id="17360"
 Z="674"
 B="17351"
 E="17353"
 BS="N"
/><b
 id="17361"
 Z="675"
 B="17353"
 E="17355"
 Order="2"
 BS="N"
 BondCircularOrdering="17360 17364 0 17362"
/><b
 id="17362"
 Z="676"
 B="17355"
 E="17345"
 BS="N"
/><b
 id="17364"
 Z="678"
 B="17353"
 E="17363"
 BS="N"
/><b
 id="17375"
 Z="684"
 B="17363"
 E="17365"
 Order="2"
 BS="N"
 BondCircularOrdering="17380 17364 0 17376"
/><b
 id="17376"
 Z="685"
 B="17365"
 E="17367"
 BS="N"
/><b
 id="17377"
 Z="686"
 B="17367"
 E="17369"
 Order="2"
 BS="N"
 BondCircularOrdering="17376 0 17382 17378"
/><b
 id="17378"
 Z="687"
 B="17369"
 E="17371"
 BS="N"
/><b
 id="17379"
 Z="688"
 B="17371"
 E="17373"
 Order="2"
 BS="N"
 BondCircularOrdering="17378 0 0 17380"
/><b
 id="17380"
 Z="689"
 B="17373"
 E="17363"
 BS="N"
/><b
 id="17382"
 Z="691"
 B="17369"
 E="17381"
 BS="N"
/><b
 id="17393"
 Z="697"
 B="17381"
 E="17383"
 Order="2"
 BS="N"
 BondCircularOrdering="17398 17382 0 17394"
/><b
 id="17394"
 Z="698"
 B="17383"
 E="17385"
 BS="N"
/><b
 id="17395"
 Z="699"
 B="17385"
 E="17387"
 Order="2"
 BS="N"
 BondCircularOrdering="17394 0 0 17396"
/><b
 id="17396"
 Z="700"
 B="17387"
 E="17389"
 BS="N"
/><b
 id="17397"
 Z="701"
 B="17389"
 E="17391"
 Order="2"
 BS="N"
 BondCircularOrdering="17396 0 0 17398"
/><b
 id="17398"
 Z="702"
 B="17391"
 E="17381"
 BS="N"
/></fragment><fragment
 id="17408"
 BoundingBox="91.84 981.18 157.72 1034.82"
 Z="705"
><n
 id="17409"
 p="137.81 982.03"
 Z="703"
 AS="N"
/><n
 id="17410"
 p="107.82 982.03"
 Z="704"
 AS="N"
/><n
 id="17411"
 p="92.82 1008"
 Z="706"
 AS="N"
/><n
 id="17412"
 p="107.82 1033.97"
 Z="707"
 AS="N"
/><n
 id="17413"
 p="137.81 1033.97"
 Z="708"
 AS="N"
/><n
 id="17414"
 p="152.80 1008"
 Z="709"
 Radical="Doublet"
 AS="N"
/><b
 id="17415"
 Z="710"
 B="17409"
 E="17410"
 Order="2"
 BS="N"
 BondCircularOrdering="17420 0 0 17416"
/><b
 id="17416"
 Z="711"
 B="17410"
 E="17411"
 BS="N"
/><b
 id="17417"
 Z="712"
 B="17411"
 E="17412"
 Order="2"
 BS="N"
 BondCircularOrdering="17416 0 0 17418"
/><b
 id="17418"
 Z="713"
 B="17412"
 E="17413"
 BS="N"
/><b
 id="17419"
 Z="714"
 B="17413"
 E="17414"
 Order="2"
 BS="N"
 BondCircularOrdering="17418 0 0 17420"
/><b
 id="17420"
 Z="715"
 B="17414"
 E="17409"
 BS="N"
/><graphic
 id="17421"
 BoundingBox="156.20 1007.97 144.20 1007.97"
 Z="716"
 GraphicType="Symbol"
 SymbolType="Electron"
><represent attribute="Radical" object="17414"/></graphic></fragment><fragment
 id="17422"
 BoundingBox="485.12 981.18 637.03 1034.82"
 Z="719"
><n
 id="17423"
 p="501.10 982.03"
 Z="717"
 AS="N"
/><n
 id="17424"
 p="486.10 1008"
 Z="718"
 AS="N"
/><n
 id="17425"
 p="501.10 1033.97"
 Z="720"
 AS="N"
/><n
 id="17426"
 p="531.09 1033.97"
 Z="721"
 AS="N"
/><n
 id="17427"
 p="546.08 1008"
 Z="722"
 AS="N"
/><n
 id="17428"
 p="531.09 982.03"
 Z="723"
 AS="N"
/><n
 id="17429"
 p="576.07 1008"
 Z="730"
 AS="N"
/><n
 id="17430"
 p="591.07 1033.97"
 Z="732"
 AS="N"
/><n
 id="17431"
 p="621.06 1033.97"
 Z="733"
 AS="N"
/><n
 id="17432"
 p="636.05 1008"
 Z="734"
 AS="N"
/><n
 id="17433"
 p="621.06 982.03"
 Z="735"
 AS="N"
/><n
 id="17434"
 p="591.07 982.03"
 Z="736"
 AS="N"
/><b
 id="17441"
 Z="724"
 B="17423"
 E="17424"
 Order="2"
 BS="N"
 BondCircularOrdering="17446 0 0 17442"
/><b
 id="17442"
 Z="725"
 B="17424"
 E="17425"
 BS="N"
/><b
 id="17443"
 Z="726"
 B="17425"
 E="17426"
 Order="2"
 BS="N"
 BondCircularOrdering="17442 0 0 17444"
/><b
 id="17444"
 Z="727"
 B="17426"
 E="17427"
 BS="N"
/><b
 id="17445"
 Z="728"
 B="17427"
 E="17428"
 Order="2"
 BS="N"
 BondCircularOrdering="17444 17447 0 17446"
/><b
 id="17446"
 Z="729"
 B="17428"
 E="17423"
 BS="N"
/><b
 id="17447"
 Z="731"
 B="17427"
 E="17429"
 BS="N"
/><b
 id="17448"
 Z="737"
 B="17429"
 E="17430"
 Order="2"
 BS="N"
 BondCircularOrdering="17453 17447 0 17449"
/><b
 id="17449"
 Z="738"
 B="17430"
 E="17431"
 BS="N"
/><b
 id="17450"
 Z="739"
 B="17431"
 E="17432"
 Order="2"
 BS="N"
 BondCircularOrdering="17449 0 0 17451"
/><b
 id="17451"
 Z="740"
 B="17432"
 E="17433"
 BS="N"
/><b
 id="17452"
 Z="741"
 B="17433"
 E="17434"
 Order="2"
 BS="N"
 BondCircularOrdering="17451 0 0 17453"
/><b
 id="17453"
 Z="742"
 B="17434"
 E="17429"
 BS="N"
/></fragment><fragment
 id="17464"
 BoundingBox="633.18 247.14 649.18 260.44"
 Z="745"
><n
 id="17465"
 p="638.52 254.14"
 Z="746"
 MarginWidth="2"
 Element="18"
 NumHydrogens="0"
 NeedsClean="yes"
 AS="N"
><t
 p="633.18 260.44"
 BoundingBox="633.18 247.14 649.18 260.44"
 LabelJustification="Left"
 LabelAlignment="Left"
><s font="3" size="16" color="0" face="96">Ar</s></t></n></fragment><fragment
 id="17466"
 BoundingBox="102.76 283.07 216.75 310.10"
 Z="748"
><n
 id="17467"
 p="116.10 290.30"
 Z="747"
 Warning="An atom in this label has an invalid valence."
 MarginWidth="2"
 Element="18"
 NumHydrogens="0"
 NeedsClean="yes"
 AS="N"
><t
 p="118.76 296.60"
 BoundingBox="102.76 283.30 118.76 296.60"
 LabelJustification="Right"
 Justification="Right"
 LabelAlignment="Right"
><s font="3" size="16" color="0" face="96">Ar</s></t></n><n
 id="17468"
 p="146.10 290.30"
 Z="749"
 MarginWidth="2"
 Element="7"
 NumHydrogens="0"
 NeedsClean="yes"
 AS="N"
><t
 p="140.32 296.60"
 BoundingBox="140.32 283.30 151.88 296.60"
 LabelJustification="Left"
 LabelAlignment="Below"
><s font="3" size="16" color="0" face="96">N</s></t></n><n
 id="17469"
 p="176.10 290.30"
 Z="751"
 MarginWidth="2"
 NumHydrogens="1"
 NeedsClean="yes"
 AS="N"
><t
 p="170.32 296.60"
 BoundingBox="170.32 283.07 181.88 310.10"
 LabelJustification="Left"
 LabelAlignment="Below"
 LineStarts="2 3"
><s font="3" size="16" color="0" face="96">CH</s></t></n><n
 id="17470"
 p="206.09 290.30"
 Z="753"
 Warning="An atom in this label has an invalid valence."
 MarginWidth="2"
 Element="18"
 NumHydrogens="0"
 NeedsClean="yes"
 AS="N"
><t
 p="200.75 296.60"
 BoundingBox="200.75 283.30 216.75 296.60"
 LabelJustification="Left"
 LabelAlignment="Left"
><s font="3" size="16" color="0" face="96">Ar</s></t></n><b
 id="17471"
 Z="750"
 HashSpacing="2.70"
 MarginWidth="2"
 BondLength="30"
 B="17467"
 E="17468"
 BS="N"
/><b
 id="17472"
 Z="752"
 HashSpacing="2.70"
 MarginWidth="2"
 BondLength="30"
 B="17468"
 E="17469"
 Order="2"
 BS="N"
/><b
 id="17473"
 Z="754"
 B="17469"
 E="17470"
 BS="N"
/></fragment><fragment
 id="17474"
 BoundingBox="485.54 288.23 552.89 304.93"
 Z="757"
><n
 id="17475"
 p="498.88 295.23"
 Z="756"
 Warning="An atom in this label has an invalid valence."
 MarginWidth="2"
 Element="18"
 NumHydrogens="0"
 NeedsClean="yes"
 AS="N"
><t
 p="501.54 301.53"
 BoundingBox="485.54 288.23 501.54 301.53"
 LabelJustification="Right"
 Justification="Right"
 LabelAlignment="Right"
><s font="3" size="16" color="0" face="96">Ar</s></t></n><n
 id="17476"
 p="528.88 295.23"
 Z="758"
 MarginWidth="2"
 Element="7"
 NumHydrogens="2"
 NeedsClean="yes"
 AS="N"
><t
 p="523.10 301.53"
 BoundingBox="523.10 288.23 552.89 304.93"
 LabelJustification="Left"
 LabelAlignment="Left"
><s font="3" size="16" color="0" face="96">NH2</s></t></n><b
 id="17477"
 Z="759"
 HashSpacing="2.70"
 MarginWidth="2"
 BondLength="30"
 B="17475"
 E="17476"
 BS="N"
/></fragment><fragment
 id="17481"
 BoundingBox="102.76 409.58 216.75 422.88"
 Z="761"
><n
 id="17482"
 p="116.10 416.58"
 Z="760"
 Warning="An atom in this label has an invalid valence."
 MarginWidth="2"
 Element="18"
 NumHydrogens="0"
 NeedsClean="yes"
 AS="N"
><t
 p="118.76 422.88"
 BoundingBox="102.76 409.58 118.76 422.88"
 LabelJustification="Right"
 Justification="Right"
 LabelAlignment="Right"
><s font="3" size="16" color="0" face="96">Ar</s></t></n><n
 id="17483"
 p="146.10 416.58"
 Z="762"
 MarginWidth="2"
 Element="7"
 NumHydrogens="0"
 NeedsClean="yes"
 AS="N"
><t
 p="140.32 422.88"
 BoundingBox="140.32 409.58 151.88 422.88"
 LabelJustification="Left"
 LabelAlignment="Below"
><s font="3" size="16" color="0" face="96">N</s></t></n><n
 id="17484"
 p="176.10 416.58"
 Z="764"
 Warning="An atom in this label has an invalid valence."
 MarginWidth="2"
 Element="7"
 NumHydrogens="0"
 NeedsClean="yes"
 AS="N"
><t
 p="170.32 422.88"
 BoundingBox="170.32 409.58 181.88 422.88"
 LabelJustification="Left"
><s font="3" size="16" color="0" face="96">N</s></t></n><n
 id="17485"
 p="206.09 416.58"
 Z="766"
 Warning="An atom in this label has an invalid valence."
 MarginWidth="2"
 Element="18"
 NumHydrogens="0"
 NeedsClean="yes"
 AS="N"
><t
 p="200.75 422.88"
 BoundingBox="200.75 409.58 216.75 422.88"
 LabelJustification="Left"
 LabelAlignment="Left"
><s font="3" size="16" color="0" face="96">Ar</s></t></n><b
 id="17486"
 Z="763"
 HashSpacing="2.70"
 MarginWidth="2"
 BondLength="30"
 B="17482"
 E="17483"
 BS="N"
/><b
 id="17487"
 Z="765"
 HashSpacing="2.70"
 MarginWidth="2"
 BondLength="30"
 B="17483"
 E="17484"
 Order="2"
 BS="N"
/><b
 id="17488"
 Z="767"
 B="17484"
 E="17485"
 Order="2"
 BS="N"
/></fragment><fragment
 id="17494"
 BoundingBox="485.53 407.03 527.08 425.43"
 Z="770"
><n
 id="17493"
 p="491.31 415.23"
 Z="769"
 Element="7"
 NumHydrogens="0"
 NeedsClean="yes"
 AS="N"
><t
 p="485.53 421.53"
 BoundingBox="485.53 407.03 497.09 425.43"
 LabelJustification="Left"
 LabelLineHeight="auto"
 LineHeight="auto"
><s font="3" size="16" color="0">N</s></t></n><n
 id="17495"
 p="521.30 415.23"
 Z="771"
 Element="7"
 NumHydrogens="0"
 NeedsClean="yes"
 AS="N"
><t
 p="515.52 421.53"
 BoundingBox="515.52 408.23 527.08 421.53"
 LabelJustification="Left"
><s font="3" size="16" color="0" face="96">N</s></t></n><b
 id="17496"
 Z="772"
 B="17493"
 E="17495"
 Order="3"
 BS="N"
/></fragment><fragment
 id="17502"
 BoundingBox="102.76 429.64 301.82 473.59"
 Z="774"
><n
 id="17501"
 p="116.10 466.86"
 Z="773"
 Warning="An atom in this label has an invalid valence."
 Element="18"
 NumHydrogens="0"
 NeedsClean="yes"
 AS="N"
><t
 p="118.76 473.16"
 BoundingBox="102.76 459.86 118.76 473.16"
 LabelJustification="Right"
 Justification="Right"
 LabelAlignment="Right"
><s font="3" size="16" color="0" face="96">Ar</s></t></n><n
 id="17503"
 p="146.09 466.86"
 Z="775"
 Element="8"
 NumHydrogens="0"
 NeedsClean="yes"
 AS="N"
><t
 p="139.87 473.16"
 BoundingBox="139.87 459.63 152.31 473.36"
 LabelJustification="Left"
><s font="3" size="16" color="0" face="96">O</s></t></n><n
 id="17505"
 p="176.08 466.86"
 Z="777"
 NumHydrogens="2"
 NeedsClean="yes"
 AS="N"
><t
 p="170.30 456.46"
 BoundingBox="170.30 443.16 188.53 473.59"
 LabelJustification="Left"
 LabelAlignment="Above"
 LineStarts="3 5"
><s font="3" size="16" color="0" face="96">CH2</s></t></n><n
 id="17507"
 p="206.07 466.86"
 Z="779"
 NumHydrogens="2"
 NeedsClean="yes"
 AS="N"
><t
 p="200.29 456.46"
 BoundingBox="200.29 443.16 218.52 473.59"
 LabelJustification="Left"
 LabelAlignment="Above"
 LineStarts="3 5"
><s font="3" size="16" color="0" face="96">CH2</s></t></n><n
 id="17509"
 p="236.06 466.86"
 Z="781"
 Element="8"
 NumHydrogens="0"
 NeedsClean="yes"
 AS="N"
><t
 p="229.84 473.16"
 BoundingBox="229.84 459.63 242.28 473.36"
 LabelJustification="Left"
><s font="3" size="16" color="0" face="96">O</s></t></n><n
 id="17511"
 p="266.05 466.86"
 Z="783"
 NumHydrogens="0"
 NeedsClean="yes"
 AS="N"
><t
 p="260.27 473.16"
 BoundingBox="260.27 459.63 271.83 473.36"
 LabelJustification="Left"
><s font="3" size="16" color="0" face="96">C</s></t></n><n
 id="17513"
 p="296.04 466.86"
 Z="785"
 NodeType="GenericNickname"
 NumHydrogens="0"
 NeedsClean="yes"
 AS="N"
 GenericNickname="R"
><t
 p="290.26 473.16"
 BoundingBox="290.26 459.86 301.82 473.16"
 LabelJustification="Left"
><s font="3" size="16" color="0" face="96">R</s></t></n><n
 id="17517"
 p="266.05 436.87"
 Z="787"
 Element="8"
 NumHydrogens="0"
 NeedsClean="yes"
 AS="N"
><t
 p="259.83 443.17"
 BoundingBox="259.83 429.64 272.27 443.37"
 LabelJustification="Left"
><s font="3" size="16" color="0" face="96">O</s></t></n><b
 id="17504"
 Z="776"
 B="17501"
 E="17503"
 BS="N"
/><b
 id="17506"
 Z="778"
 B="17503"
 E="17505"
 BS="N"
/><b
 id="17508"
 Z="780"
 B="17505"
 E="17507"
 BS="N"
/><b
 id="17510"
 Z="782"
 B="17507"
 E="17509"
 BS="N"
/><b
 id="17512"
 Z="784"
 B="17509"
 E="17511"
 BS="N"
/><b
 id="17514"
 Z="786"
 B="17511"
 E="17513"
 BS="N"
/><b
 id="17518"
 Z="788"
 B="17511"
 E="17517"
 Order="2"
 BS="N"
/></fragment><fragment
 id="17553"
 BoundingBox="102.76 540.86 230.08 567.89"
 Z="791"
><n
 id="17554"
 p="116.10 548.09"
 Z="790"
 Warning="An atom in this label has an invalid valence."
 Element="18"
 NumHydrogens="0"
 NeedsClean="yes"
 AS="N"
><t
 p="118.76 554.39"
 BoundingBox="102.76 541.09 118.76 554.39"
 LabelJustification="Right"
 Justification="Right"
 LabelAlignment="Right"
><s font="3" size="16" color="0" face="96">Ar</s></t></n><n
 id="17555"
 p="146.09 548.09"
 Z="792"
 Element="8"
 NumHydrogens="0"
 NeedsClean="yes"
 AS="N"
><t
 p="139.87 554.39"
 BoundingBox="139.87 540.86 152.31 554.59"
 LabelJustification="Left"
><s font="3" size="16" color="0" face="96">O</s></t></n><n
 id="17556"
 p="176.08 548.09"
 Z="794"
 NumHydrogens="1"
 NeedsClean="yes"
 AS="N"
><t
 p="170.30 554.39"
 BoundingBox="170.30 540.86 181.86 567.89"
 LabelJustification="Left"
 LabelAlignment="Below"
 LineStarts="2 3"
><s font="3" size="16" color="0" face="96">CH</s></t></n><n
 id="17557"
 p="206.07 548.09"
 Z="796"
 NumHydrogens="2"
 NeedsClean="yes"
 AS="N"
><t
 p="200.29 554.39"
 BoundingBox="200.29 540.86 230.08 557.79"
 LabelJustification="Left"
 LabelAlignment="Left"
><s font="3" size="16" color="0" face="96">CH2</s></t></n><b
 id="17558"
 Z="793"
 B="17554"
 E="17555"
 BS="N"
/><b
 id="17559"
 Z="795"
 B="17555"
 E="17556"
 BS="N"
/><b
 id="17560"
 Z="797"
 B="17556"
 E="17557"
 Order="2"
 BS="N"
/></fragment><fragment
 id="17567"
 BoundingBox="485.54 547.51 546.65 561.24"
 Z="800"
><n
 id="17568"
 p="498.88 554.74"
 Z="799"
 Warning="An atom in this label has an invalid valence."
 Element="18"
 NumHydrogens="0"
 NeedsClean="yes"
 AS="N"
><t
 p="501.54 561.04"
 BoundingBox="485.54 547.74 501.54 561.04"
 LabelJustification="Right"
 Justification="Right"
 LabelAlignment="Right"
><s font="3" size="16" color="0" face="96">Ar</s></t></n><n
 id="17569"
 p="528.87 554.74"
 Z="801"
 Element="8"
 NumHydrogens="1"
 NeedsClean="yes"
 AS="N"
><t
 p="522.65 561.04"
 BoundingBox="522.65 547.51 546.65 561.24"
 LabelJustification="Left"
 LabelAlignment="Left"
><s font="3" size="16" color="0" face="96">OH</s></t></n><b
 id="17572"
 Z="802"
 B="17568"
 E="17569"
 BS="N"
/></fragment><fragment
 id="17589"
 BoundingBox="102.76 575.31 186.74 652.37"
 Z="804"
><n
 id="17588"
 p="116.10 612.53"
 Z="803"
 Warning="An atom in this label has an invalid valence."
 Element="18"
 NumHydrogens="0"
 NeedsClean="yes"
 AS="N"
><t
 p="118.76 618.83"
 BoundingBox="102.76 605.53 118.76 618.83"
 LabelJustification="Right"
 Justification="Right"
 LabelAlignment="Right"
><s font="3" size="16" color="0" face="96">Ar</s></t></n><n
 id="17590"
 p="146.09 612.53"
 Z="805"
 NumHydrogens="0"
 NeedsClean="yes"
 AS="N"
><t
 p="140.31 618.83"
 BoundingBox="140.31 605.30 151.87 619.03"
 LabelJustification="Left"
><s font="3" size="16" color="0" face="96">C</s></t></n><n
 id="17592"
 p="176.08 612.53"
 Z="807"
 Warning="An atom in this label has an invalid valence."
 Element="18"
 NumHydrogens="0"
 NeedsClean="yes"
 AS="N"
><t
 p="170.74 618.83"
 BoundingBox="170.74 605.53 186.74 618.83"
 LabelJustification="Left"
 LabelAlignment="Left"
><s font="3" size="16" color="0" face="96">Ar</s></t></n><n
 id="17594"
 p="146.09 582.54"
 Z="809"
 NumHydrogens="3"
 NeedsClean="yes"
 AS="N"
><t
 p="140.31 588.84"
 BoundingBox="140.31 575.31 170.10 592.39"
 LabelJustification="Left"
 LabelAlignment="Left"
><s font="3" size="16" color="0" face="96">CH3</s></t></n><n
 id="17596"
 p="146.09 642.52"
 Z="811"
 NumHydrogens="3"
 NeedsClean="yes"
 AS="N"
><t
 p="140.31 648.82"
 BoundingBox="140.31 635.29 170.10 652.37"
 LabelJustification="Left"
 LabelAlignment="Left"
><s font="3" size="16" color="0" face="96">CH3</s></t></n><b
 id="17591"
 Z="806"
 B="17588"
 E="17590"
 BS="N"
/><b
 id="17593"
 Z="808"
 B="17590"
 E="17592"
 BS="N"
/><b
 id="17595"
 Z="810"
 B="17590"
 E="17594"
 BS="N"
/><b
 id="17597"
 Z="812"
 B="17590"
 E="17596"
 BS="N"
/></fragment><fragment
 id="17606"
 BoundingBox="485.54 575.31 552.88 652.37"
 Z="815"
><n
 id="17607"
 p="498.88 612.53"
 Z="814"
 Warning="An atom in this label has an invalid valence."
 Element="18"
 NumHydrogens="0"
 NeedsClean="yes"
 AS="N"
><t
 p="501.54 618.83"
 BoundingBox="485.54 605.53 501.54 618.83"
 LabelJustification="Right"
 Justification="Right"
 LabelAlignment="Right"
><s font="3" size="16" color="0" face="96">Ar</s></t></n><n
 id="17608"
 p="528.87 612.53"
 Z="816"
 NumHydrogens="1"
 NeedsClean="yes"
 AS="N"
><t
 p="523.09 618.83"
 BoundingBox="523.09 605.30 546.20 619.03"
 LabelJustification="Left"
 LabelAlignment="Left"
><s font="3" size="16" color="0" face="96">CH</s></t></n><n
 id="17610"
 p="528.87 582.54"
 Z="818"
 NumHydrogens="3"
 NeedsClean="yes"
 AS="N"
><t
 p="523.09 588.84"
 BoundingBox="523.09 575.31 552.88 592.39"
 LabelJustification="Left"
 LabelAlignment="Left"
><s font="3" size="16" color="0" face="96">CH3</s></t></n><n
 id="17611"
 p="528.87 642.52"
 Z="820"
 NumHydrogens="3"
 NeedsClean="yes"
 AS="N"
><t
 p="523.09 648.82"
 BoundingBox="523.09 635.29 552.88 652.37"
 LabelJustification="Left"
 LabelAlignment="Left"
><s font="3" size="16" color="0" face="96">CH3</s></t></n><b
 id="17612"
 Z="817"
 B="17607"
 E="17608"
 BS="N"
/><b
 id="17614"
 Z="819"
 B="17608"
 E="17610"
 BS="N"
/><b
 id="17615"
 Z="821"
 B="17608"
 E="17611"
 BS="N"
/></fragment><fragment
 id="17617"
 BoundingBox="102.75 796.83 192.52 830.38"
 Z="823"
><n
 id="17616"
 p="108.53 820.53"
 Z="822"
 NodeType="GenericNickname"
 NumHydrogens="0"
 NeedsClean="yes"
 AS="N"
 GenericNickname="R"
><t
 p="102.75 826.83"
 BoundingBox="102.75 813.53 114.31 826.83"
 LabelJustification="Left"
><s font="3" size="16" color="0" face="96">R</s></t></n><n
 id="17618"
 p="138.52 820.53"
 Z="824"
 NumHydrogens="2"
 NeedsClean="yes"
 AS="N"
><t
 p="132.74 810.13"
 BoundingBox="132.74 796.83 150.97 827.26"
 LabelJustification="Left"
 LabelAlignment="Above"
 LineStarts="3 5"
><s font="3" size="16" color="0" face="96">CH2</s></t></n><n
 id="17620"
 p="168.51 820.53"
 Z="826"
 NumHydrogens="3"
 NeedsClean="yes"
 AS="N"
><t
 p="162.73 826.83"
 BoundingBox="162.73 813.30 192.52 830.38"
 LabelJustification="Left"
 LabelAlignment="Left"
><s font="3" size="16" color="0" face="96">CH3</s></t></n><b
 id="17619"
 Z="825"
 B="17616"
 E="17618"
 BS="N"
/><b
 id="17621"
 Z="827"
 B="17618"
 E="17620"
 BS="N"
/></fragment><fragment
 id="17629"
 BoundingBox="485.53 800.09 575.30 827.12"
 Z="830"
><n
 id="17630"
 p="491.31 807.32"
 Z="829"
 NodeType="GenericNickname"
 NumHydrogens="0"
 NeedsClean="yes"
 AS="N"
 GenericNickname="R"
><t
 p="485.53 813.62"
 BoundingBox="485.53 800.32 497.09 813.62"
 LabelJustification="Left"
><s font="3" size="16" color="0" face="96">R</s></t></n><n
 id="17631"
 p="521.30 807.32"
 Z="831"
 NumHydrogens="1"
 NeedsClean="yes"
 AS="N"
><t
 p="515.52 813.62"
 BoundingBox="515.52 800.09 527.08 827.12"
 LabelJustification="Left"
 LabelAlignment="Below"
 LineStarts="2 3"
><s font="3" size="16" color="0" face="96">CH</s></t></n><n
 id="17632"
 p="551.29 807.32"
 Z="833"
 NumHydrogens="2"
 NeedsClean="yes"
 AS="N"
><t
 p="545.51 813.62"
 BoundingBox="545.51 800.09 575.30 817.02"
 LabelJustification="Left"
 LabelAlignment="Left"
><s font="3" size="16" color="0" face="96">CH2</s></t></n><b
 id="17633"
 Z="832"
 B="17630"
 E="17631"
 BS="N"
/><b
 id="17634"
 Z="834"
 B="17631"
 E="17632"
 Order="2"
 BS="N"
/></fragment><fragment
 id="17655"
 BoundingBox="91.84 1066.28 273.74 1119.92"
 Z="837"
><n
 id="17652"
 p="107.82 1067.13"
 Z="835"
 AS="N"
/><n
 id="17654"
 p="92.82 1093.10"
 Z="836"
 AS="N"
/><n
 id="17656"
 p="107.82 1119.07"
 Z="838"
 AS="N"
/><n
 id="17658"
 p="137.81 1119.07"
 Z="839"
 AS="N"
/><n
 id="17660"
 p="152.80 1093.10"
 Z="840"
 AS="N"
/><n
 id="17662"
 p="137.81 1067.13"
 Z="841"
 AS="N"
/><n
 id="17670"
 p="182.79 1093.10"
 Z="848"
 Element="8"
 NumHydrogens="0"
 NeedsClean="yes"
 AS="N"
><t
 p="176.57 1099.40"
 BoundingBox="176.57 1085.87 189.01 1099.60"
 LabelJustification="Left"
><s font="3" size="16" color="0" face="96">O</s></t></n><n
 id="17672"
 p="212.78 1093.10"
 Z="850"
 AS="N"
/><n
 id="17674"
 p="227.78 1119.07"
 Z="852"
 AS="N"
/><n
 id="17676"
 p="257.77 1119.07"
 Z="853"
 AS="N"
/><n
 id="17678"
 p="272.76 1093.10"
 Z="854"
 AS="N"
/><n
 id="17680"
 p="257.77 1067.13"
 Z="855"
 AS="N"
/><n
 id="17682"
 p="227.78 1067.13"
 Z="856"
 AS="N"
/><b
 id="17664"
 Z="842"
 B="17652"
 E="17654"
 Order="2"
 BS="N"
 BondCircularOrdering="17669 0 0 17665"
/><b
 id="17665"
 Z="843"
 B="17654"
 E="17656"
 BS="N"
/><b
 id="17666"
 Z="844"
 B="17656"
 E="17658"
 Order="2"
 BS="N"
 BondCircularOrdering="17665 0 0 17667"
/><b
 id="17667"
 Z="845"
 B="17658"
 E="17660"
 BS="N"
/><b
 id="17668"
 Z="846"
 B="17660"
 E="17662"
 Order="2"
 BS="N"
 BondCircularOrdering="17667 17671 0 17669"
/><b
 id="17669"
 Z="847"
 B="17662"
 E="17652"
 BS="N"
/><b
 id="17671"
 Z="849"
 B="17660"
 E="17670"
 BS="N"
/><b
 id="17673"
 Z="851"
 B="17670"
 E="17672"
 BS="N"
/><b
 id="17684"
 Z="857"
 B="17672"
 E="17674"
 Order="2"
 BS="N"
 BondCircularOrdering="17689 17673 0 17685"
/><b
 id="17685"
 Z="858"
 B="17674"
 E="17676"
 BS="N"
/><b
 id="17686"
 Z="859"
 B="17676"
 E="17678"
 Order="2"
 BS="N"
 BondCircularOrdering="17685 0 0 17687"
/><b
 id="17687"
 Z="860"
 B="17678"
 E="17680"
 BS="N"
/><b
 id="17688"
 Z="861"
 B="17680"
 E="17682"
 Order="2"
 BS="N"
 BondCircularOrdering="17687 0 0 17689"
/><b
 id="17689"
 Z="862"
 B="17682"
 E="17672"
 BS="N"
/></fragment><fragment
 id="17713"
 BoundingBox="102.76 712.24 200.09 759.31"
 Z="868"
><n
 id="17712"
 p="116.10 749.46"
 Z="867"
 Warning="An atom in this label has an invalid valence."
 Element="18"
 NumHydrogens="0"
 NeedsClean="yes"
 AS="N"
><t
 p="118.76 755.76"
 BoundingBox="102.76 742.46 118.76 755.76"
 LabelJustification="Right"
 Justification="Right"
 LabelAlignment="Right"
><s font="3" size="16" color="0" face="96">Ar</s></t></n><n
 id="17714"
 p="146.09 749.46"
 Z="869"
 NumHydrogens="0"
 NeedsClean="yes"
 AS="N"
><t
 p="140.31 755.76"
 BoundingBox="140.31 742.23 151.87 755.96"
 LabelJustification="Left"
><s font="3" size="16" color="0" face="96">C</s></t></n><n
 id="17716"
 p="176.08 749.46"
 Z="871"
 NumHydrogens="3"
 NeedsClean="yes"
 AS="N"
><t
 p="170.30 755.76"
 BoundingBox="170.30 742.23 200.09 759.31"
 LabelJustification="Left"
 LabelAlignment="Left"
><s font="3" size="16" color="0" face="96">CH3</s></t></n><n
 id="17720"
 p="146.09 719.47"
 Z="873"
 Element="8"
 NumHydrogens="0"
 NeedsClean="yes"
 AS="N"
><t
 p="139.87 725.77"
 BoundingBox="139.87 712.24 152.31 725.97"
 LabelJustification="Left"
><s font="3" size="16" color="0" face="96">O</s></t></n><b
 id="17715"
 Z="870"
 B="17712"
 E="17714"
 BS="N"
/><b
 id="17717"
 Z="872"
 B="17714"
 E="17716"
 BS="N"
/><b
 id="17721"
 Z="874"
 B="17714"
 E="17720"
 Order="2"
 BS="N"
/></fragment><fragment
 id="17728"
 BoundingBox="485.13 1066.27 593.85 1119.92"
 Z="878"
><n
 id="17729"
 p="501.10 1067.12"
 Z="876"
 AS="N"
/><n
 id="17730"
 p="486.11 1093.09"
 Z="877"
 AS="N"
/><n
 id="17731"
 p="501.10 1119.07"
 Z="879"
 AS="N"
/><n
 id="17732"
 p="531.09 1119.07"
 Z="880"
 AS="N"
/><n
 id="17733"
 p="546.08 1093.09"
 Z="881"
 AS="N"
/><n
 id="17734"
 p="531.09 1067.12"
 Z="882"
 AS="N"
/><n
 id="17735"
 p="576.07 1093.09"
 Z="889"
 Element="8"
 NumHydrogens="1"
 NeedsClean="yes"
 AS="N"
><t
 p="569.85 1099.39"
 BoundingBox="569.85 1085.86 593.85 1099.59"
 LabelJustification="Left"
 LabelAlignment="Left"
><s font="3" size="16" color="0" face="96">OH</s></t></n><b
 id="17736"
 Z="883"
 B="17729"
 E="17730"
 Order="2"
 BS="N"
 BondCircularOrdering="17741 0 0 17737"
/><b
 id="17737"
 Z="884"
 B="17730"
 E="17731"
 BS="N"
/><b
 id="17738"
 Z="885"
 B="17731"
 E="17732"
 Order="2"
 BS="N"
 BondCircularOrdering="17737 0 0 17739"
/><b
 id="17739"
 Z="886"
 B="17732"
 E="17733"
 BS="N"
/><b
 id="17740"
 Z="887"
 B="17733"
 E="17734"
 Order="2"
 BS="N"
 BondCircularOrdering="17739 17742 0 17741"
/><b
 id="17741"
 Z="888"
 B="17734"
 E="17729"
 BS="N"
/><b
 id="17742"
 Z="890"
 B="17733"
 E="17735"
 BS="N"
/></fragment><fragment
 id="17763"
 BoundingBox="102.76 673.83 163.87 687.56"
 Z="891"
><n
 id="17701"
 p="116.10 681.06"
 Z="864"
 Warning="An atom in this label has an invalid valence."
 Element="18"
 NumHydrogens="0"
 NeedsClean="yes"
 AS="N"
><t
 p="118.76 687.36"
 BoundingBox="102.76 674.06 118.76 687.36"
 LabelJustification="Right"
 Justification="Right"
 LabelAlignment="Right"
><s font="3" size="16" color="0" face="96">Ar</s></t></n><n
 id="17703"
 p="146.09 681.06"
 Z="865"
 Element="8"
 NumHydrogens="1"
 NeedsClean="yes"
 AS="N"
><t
 p="139.87 687.36"
 BoundingBox="139.87 673.83 163.87 687.56"
 LabelJustification="Left"
 LabelAlignment="Left"
><s font="3" size="16" color="0" face="96">OH</s></t></n><b
 id="17710"
 Z="866"
 B="17701"
 E="17703"
 BS="N"
/></fragment><fragment
 id="17770"
 BoundingBox="485.52 674.04 501.52 687.34"
 Z="893"
><n
 id="17771"
 p="490.86 681.04"
 Z="892"
 Element="18"
 NumHydrogens="0"
 NeedsClean="yes"
 AS="N"
><t
 p="485.52 687.34"
 BoundingBox="485.52 674.04 501.52 687.34"
 LabelJustification="Left"
 LabelAlignment="Left"
><s font="3" size="16" color="0" face="96">Ar</s></t></n></fragment><fragment
 id="17781"
 BoundingBox="485.54 713.91 564.64 757.63"
 Z="896"
><n
 id="17782"
 p="498.88 751.13"
 Z="895"
 Warning="An atom in this label has an invalid valence."
 Element="18"
 NumHydrogens="0"
 NeedsClean="yes"
 AS="N"
><t
 p="501.54 757.43"
 BoundingBox="485.54 744.13 501.54 757.43"
 LabelJustification="Right"
 Justification="Right"
 LabelAlignment="Right"
><s font="3" size="16" color="0" face="96">Ar</s></t></n><n
 id="17783"
 p="528.87 751.13"
 Z="897"
 NumHydrogens="0"
 NeedsClean="yes"
 AS="N"
><t
 p="523.09 757.43"
 BoundingBox="523.09 743.90 534.65 757.63"
 LabelJustification="Left"
><s font="3" size="16" color="0" face="96">C</s></t></n><n
 id="17784"
 p="558.86 751.13"
 Z="899"
 Element="1"
 NumHydrogens="0"
 NeedsClean="yes"
 AS="N"
><t
 p="553.08 757.43"
 BoundingBox="553.08 744.13 564.64 757.43"
 LabelJustification="Left"
 LabelAlignment="Left"
><s font="3" size="16" color="0" face="96">H</s></t></n><n
 id="17785"
 p="528.87 721.14"
 Z="901"
 Element="8"
 NumHydrogens="0"
 NeedsClean="yes"
 AS="N"
><t
 p="522.65 727.44"
 BoundingBox="522.65 713.91 535.09 727.64"
 LabelJustification="Left"
><s font="3" size="16" color="0" face="96">O</s></t></n><b
 id="17786"
 Z="898"
 B="17782"
 E="17783"
 BS="N"
/><b
 id="17787"
 Z="900"
 B="17783"
 E="17784"
 BS="N"
/><b
 id="17788"
 Z="902"
 B="17783"
 E="17785"
 Order="2"
 BS="N"
/></fragment><fragment
 id="17793"
 BoundingBox="102.75 854.64 186.29 881.67"
 Z="904"
><n
 id="17794"
 p="108.53 861.87"
 Z="903"
 NodeType="GenericNickname"
 NumHydrogens="0"
 NeedsClean="yes"
 AS="N"
 GenericNickname="R"
><t
 p="102.75 868.17"
 BoundingBox="102.75 854.87 114.31 868.17"
 LabelJustification="Left"
><s font="3" size="16" color="0" face="96">R</s></t></n><n
 id="17795"
 p="138.52 861.87"
 Z="905"
 NumHydrogens="1"
 NeedsClean="yes"
 AS="N"
><t
 p="132.74 868.17"
 BoundingBox="132.74 854.64 144.30 881.67"
 LabelJustification="Left"
 LabelAlignment="Below"
 LineStarts="2 3"
><s font="3" size="16" color="0" face="96">CH</s></t></n><n
 id="17796"
 p="168.51 861.87"
 Z="907"
 Element="8"
 NumHydrogens="1"
 NeedsClean="yes"
 AS="N"
><t
 p="162.29 868.17"
 BoundingBox="162.29 854.64 186.29 868.37"
 LabelJustification="Left"
 LabelAlignment="Left"
><s font="3" size="16" color="0" face="96">OH</s></t></n><b
 id="17797"
 Z="906"
 B="17794"
 E="17795"
 Order="2"
 BS="N"
/><b
 id="17798"
 Z="908"
 B="17795"
 E="17796"
 BS="N"
/></fragment><fragment
 id="17805"
 BoundingBox="485.53 859.69 545.31 876.62"
 Z="911"
><n
 id="17806"
 p="491.31 866.92"
 Z="910"
 NodeType="GenericNickname"
 NumHydrogens="0"
 NeedsClean="yes"
 AS="N"
 GenericNickname="R"
><t
 p="485.53 873.22"
 BoundingBox="485.53 859.92 497.09 873.22"
 LabelJustification="Left"
><s font="3" size="16" color="0" face="96">R</s></t></n><n
 id="17807"
 p="521.30 866.92"
 Z="912"
 NumHydrogens="2"
 NeedsClean="yes"
 AS="N"
><t
 p="515.52 873.22"
 BoundingBox="515.52 859.69 545.31 876.62"
 LabelJustification="Left"
 LabelAlignment="Left"
><s font="3" size="16" color="0" face="96">CH2</s></t></n><b
 id="17808"
 Z="913"
 B="17806"
 E="17807"
 Order="2"
 BS="N"
/></fragment><fragment
 id="17809"
 BoundingBox="102.76 497.36 230.08 524.39"
 Z="915"
><n
 id="17810"
 p="116.10 504.59"
 Z="914"
 Warning="An atom in this label has an invalid valence."
 Element="18"
 NumHydrogens="0"
 NeedsClean="yes"
 AS="N"
><t
 p="118.76 510.89"
 BoundingBox="102.76 497.59 118.76 510.89"
 LabelJustification="Right"
 Justification="Right"
 LabelAlignment="Right"
><s font="3" size="16" color="0" face="96">Ar</s></t></n><n
 id="17811"
 p="146.09 504.59"
 Z="916"
 Element="8"
 NumHydrogens="0"
 NeedsClean="yes"
 AS="N"
><t
 p="139.87 510.89"
 BoundingBox="139.87 497.36 152.31 511.09"
 LabelJustification="Left"
><s font="3" size="16" color="0" face="96">O</s></t></n><n
 id="17812"
 p="176.08 504.59"
 Z="918"
 NumHydrogens="1"
 NeedsClean="yes"
 AS="N"
><t
 p="170.30 510.89"
 BoundingBox="170.30 497.36 181.86 524.39"
 LabelJustification="Left"
 LabelAlignment="Below"
 LineStarts="2 3"
><s font="3" size="16" color="0" face="96">CH</s></t></n><n
 id="17813"
 p="206.07 504.59"
 Z="920"
 NumHydrogens="2"
 NeedsClean="yes"
 AS="N"
><t
 p="200.29 510.89"
 BoundingBox="200.29 497.36 230.08 514.29"
 LabelJustification="Left"
 LabelAlignment="Left"
><s font="3" size="16" color="0" face="96">CH2</s></t></n><b
 id="17814"
 Z="917"
 B="17810"
 E="17811"
 BS="N"
/><b
 id="17815"
 Z="919"
 B="17811"
 E="17812"
 BS="N"
/><b
 id="17816"
 Z="921"
 B="17812"
 E="17813"
 Order="2"
 BS="N"
/></fragment><fragment
 id="17817"
 BoundingBox="485.54 504.01 558.86 517.74"
 Z="924"
><n
 id="17818"
 p="498.88 511.24"
 Z="923"
 Warning="An atom in this label has an invalid valence."
 Element="18"
 NumHydrogens="0"
 NeedsClean="yes"
 AS="N"
><t
 p="501.54 517.54"
 BoundingBox="485.54 504.24 501.54 517.54"
 LabelJustification="Right"
 Justification="Right"
 LabelAlignment="Right"
><s font="3" size="16" color="0" face="96">Ar</s></t></n><n
 id="17819"
 p="528.87 511.24"
 Z="925"
 Element="8"
 NumHydrogens="0"
 NeedsClean="yes"
 AS="N"
><t
 p="522.65 517.54"
 BoundingBox="522.65 504.01 535.09 517.74"
 LabelJustification="Left"
 LabelAlignment="Left"
><s font="3" size="16" color="0" face="96">O</s></t></n><n
 id="17823"
 p="558.86 511.24"
 Z="927"
 AS="N"
/><b
 id="17820"
 Z="926"
 B="17818"
 E="17819"
 BS="N"
/><b
 id="17824"
 Z="928"
 B="17819"
 E="17823"
 BS="N"
 BeginAttach="0"
/></fragment><fragment
 id="17875"
 BoundingBox="474.76 444.87 602.08 471.90"
 Z="951"
><n
 id="17876"
 p="488.10 452.10"
 Z="950"
 Warning="An atom in this label has an invalid valence."
 Element="18"
 NumHydrogens="0"
 NeedsClean="yes"
 AS="N"
><t
 p="490.76 458.40"
 BoundingBox="474.76 445.10 490.76 458.40"
 LabelJustification="Right"
 Justification="Right"
 LabelAlignment="Right"
><s font="3" size="16" color="0" face="96">Ar</s></t></n><n
 id="17877"
 p="518.09 452.10"
 Z="952"
 Element="8"
 NumHydrogens="0"
 NeedsClean="yes"
 AS="N"
><t
 p="511.87 458.40"
 BoundingBox="511.87 444.87 524.31 458.60"
 LabelJustification="Left"
><s font="3" size="16" color="0" face="96">O</s></t></n><n
 id="17878"
 p="548.08 452.10"
 Z="954"
 NumHydrogens="1"
 NeedsClean="yes"
 AS="N"
><t
 p="542.30 458.40"
 BoundingBox="542.30 444.87 553.86 471.90"
 LabelJustification="Left"
 LabelAlignment="Below"
 LineStarts="2 3"
><s font="3" size="16" color="0" face="96">CH</s></t></n><n
 id="17879"
 p="578.07 452.10"
 Z="956"
 NumHydrogens="2"
 NeedsClean="yes"
 AS="N"
><t
 p="572.29 458.40"
 BoundingBox="572.29 444.87 602.08 461.80"
 LabelJustification="Left"
 LabelAlignment="Left"
><s font="3" size="16" color="0" face="96">CH2</s></t></n><b
 id="17880"
 Z="953"
 B="17876"
 E="17877"
 BS="N"
/><b
 id="17881"
 Z="955"
 B="17877"
 E="17878"
 BS="N"
/><b
 id="17882"
 Z="957"
 B="17878"
 E="17879"
 Order="2"
 BS="N"
/></fragment><fragment
 id="17890"
 BoundingBox="655.76 63 753.11 110.19"
 Z="961"
><n
 id="17891"
 p="669.10 100.49"
 Z="960"
 Warning="An atom in this label has an invalid valence."
 MarginWidth="2"
 Element="18"
 NumHydrogens="0"
 NeedsClean="yes"
 AS="N"
><t
 p="671.76 106.79"
 BoundingBox="655.76 93.49 671.76 106.79"
 LabelJustification="Right"
 Justification="Right"
 LabelAlignment="Right"
><s font="3" size="16" color="0" face="96">Ar</s></t></n><n
 id="17892"
 p="699.10 100.49"
 Z="962"
 MarginWidth="2"
 NumHydrogens="0"
 NeedsClean="yes"
 AS="N"
><t
 p="693.32 106.79"
 BoundingBox="693.32 93.26 704.88 106.99"
 LabelJustification="Left"
 LabelAlignment="Above"
><s font="3" size="16" color="0" face="96">C</s></t></n><n
 id="17893"
 p="729.10 100.49"
 Z="964"
 MarginWidth="2"
 Element="7"
 NumHydrogens="2"
 NeedsClean="yes"
 AS="N"
><t
 p="723.32 106.79"
 BoundingBox="723.32 93.49 753.11 110.19"
 LabelJustification="Left"
 LabelAlignment="Left"
><s font="3" size="16" color="0" face="96">NH2</s></t></n><n
 id="17894"
 p="699.11 70.23"
 Z="966"
 MarginWidth="2"
 Element="8"
 NumHydrogens="0"
 NeedsClean="yes"
 AS="N"
><t
 p="692.89 76.53"
 BoundingBox="692.89 63 705.33 76.73"
 LabelJustification="Left"
><s font="3" size="16" color="0" face="96">O</s></t></n><b
 id="17895"
 Z="963"
 HashSpacing="2.70"
 MarginWidth="2"
 BondLength="30"
 B="17891"
 E="17892"
 BS="N"
/><b
 id="17896"
 Z="965"
 HashSpacing="2.70"
 MarginWidth="2"
 BondLength="30"
 B="17892"
 E="17893"
 BS="N"
/><b
 id="17897"
 Z="967"
 B="17892"
 E="17894"
 Order="2"
 BS="N"
 BeginAttach="0"
/></fragment><fragment
 id="17898"
 BoundingBox="680.13 421.53 764.11 465.25"
 Z="968"
><n
 id="17899"
 p="698.35 458.75"
 Z="969"
 Element="8"
 NumHydrogens="1"
 NeedsClean="yes"
 AS="N"
><t
 p="704.13 465.05"
 BoundingBox="680.13 451.52 704.13 465.25"
 LabelJustification="Right"
 Justification="Right"
 LabelAlignment="Right"
><s font="3" size="16" color="0" face="96">HO</s></t></n><n
 id="17900"
 p="728.34 458.75"
 Z="970"
 NumHydrogens="0"
 NeedsClean="yes"
 AS="N"
><t
 p="722.56 465.05"
 BoundingBox="722.56 451.52 734.12 465.25"
 LabelJustification="Left"
><s font="3" size="16" color="0" face="96">C</s></t></n><n
 id="17901"
 p="758.33 458.75"
 Z="972"
 NodeType="GenericNickname"
 NumHydrogens="0"
 NeedsClean="yes"
 AS="N"
 GenericNickname="R"
><t
 p="752.55 465.05"
 BoundingBox="752.55 451.75 764.11 465.05"
 LabelJustification="Left"
><s font="3" size="16" color="0" face="96">R</s></t></n><n
 id="17902"
 p="728.34 428.76"
 Z="974"
 Element="8"
 NumHydrogens="0"
 NeedsClean="yes"
 AS="N"
><t
 p="722.12 435.06"
 BoundingBox="722.12 421.53 734.56 435.26"
 LabelJustification="Left"
><s font="3" size="16" color="0" face="96">O</s></t></n><b
 id="17903"
 Z="971"
 B="17899"
 E="17900"
 BS="N"
/><b
 id="17904"
 Z="973"
 B="17900"
 E="17901"
 BS="N"
/><b
 id="17905"
 Z="975"
 B="17900"
 E="17902"
 Order="2"
 BS="N"
/></fragment><t
 id="17182"
 p="580.03 258.84"
 BoundingBox="580.03 244.59 589.15 262.99"
 Z="618"
 Warning="Chemical Interpretation is not possible for this label"
 LineHeight="auto"
><s font="20" size="16" color="0" face="1">+</s></t><t
 id="17463"
 p="614.35 107.06"
 BoundingBox="614.35 92.81 623.47 111.21"
 Z="744"
 Warning="Chemical Interpretation is not possible for this label"
 LineHeight="auto"
><s font="20" size="16" color="0" face="1">+</s></t><t
 id="17825"
 p="14.99 50.63"
 BoundingBox="14.99 36.13 34.54 54.53"
 Z="929"
 Warning="Chemical Interpretation is not possible for this label"
 LineHeight="auto"
><s font="3" size="16" color="0" face="1">(1)</s></t><t
 id="17827"
 p="14.99 107.02"
 BoundingBox="14.99 92.52 34.54 110.92"
 Z="930"
 Warning="Chemical Interpretation is not possible for this label"
 LineHeight="auto"
><s font="3" size="16" color="0" face="1">(2)</s></t><t
 id="17828"
 p="14.99 167.86"
 BoundingBox="14.99 153.36 34.54 171.76"
 Z="931"
 Warning="Chemical Interpretation is not possible for this label"
 LineHeight="auto"
><s font="3" size="16" color="0" face="1">(3)</s></t><t
 id="17829"
 p="14.99 211.65"
 BoundingBox="14.99 197.15 34.54 215.55"
 Z="932"
 Warning="Chemical Interpretation is not possible for this label"
 LineHeight="auto"
><s font="3" size="16" color="0" face="1">(4)</s></t><t
 id="17830"
 p="14.99 259.09"
 BoundingBox="14.99 244.59 34.54 262.99"
 Z="933"
 Warning="Chemical Interpretation is not possible for this label"
 LineHeight="auto"
><s font="3" size="16" color="0" face="1">(5)</s></t><t
 id="17831"
 p="14.99 301.88"
 BoundingBox="14.99 287.38 34.54 305.78"
 Z="934"
 Warning="Chemical Interpretation is not possible for this label"
 LineHeight="auto"
><s font="3" size="16" color="0" face="1">(6)</s></t><t
 id="17832"
 p="14.99 344.26"
 BoundingBox="14.99 329.76 34.54 348.16"
 Z="935"
 Warning="Chemical Interpretation is not possible for this label"
 LineHeight="auto"
><s font="3" size="16" color="0" face="1">(7)</s></t><t
 id="17833"
 p="14.99 382.81"
 BoundingBox="14.99 368.31 34.54 386.71"
 Z="936"
 Warning="Chemical Interpretation is not possible for this label"
 LineHeight="auto"
><s font="3" size="16" color="0" face="1">(8)</s></t><t
 id="17834"
 p="14.99 421.53"
 BoundingBox="14.99 407.03 34.54 425.43"
 Z="937"
 Warning="Chemical Interpretation is not possible for this label"
 LineHeight="auto"
><s font="3" size="16" color="0" face="1">(9)</s></t><t
 id="17835"
 p="14.99 463.68"
 BoundingBox="14.99 449.18 43.44 467.58"
 Z="938"
 Warning="Chemical Interpretation is not possible for this label"
 LineHeight="auto"
><s font="3" size="16" color="0" face="1">(10)</s></t><t
 id="17836"
 p="14.99 516.17"
 BoundingBox="14.99 501.67 43.44 520.07"
 Z="939"
 Warning="Chemical Interpretation is not possible for this label"
 LineHeight="auto"
><s font="3" size="16" color="0" face="1">(11)</s></t><t
 id="17837"
 p="14.99 559.67"
 BoundingBox="14.99 545.17 43.44 563.57"
 Z="940"
 Warning="Chemical Interpretation is not possible for this label"
 LineHeight="auto"
><s font="3" size="16" color="0" face="1">(12)</s></t><t
 id="17838"
 p="14.99 619.14"
 BoundingBox="14.99 604.64 43.44 623.04"
 Z="941"
 Warning="Chemical Interpretation is not possible for this label"
 LineHeight="auto"
><s font="3" size="16" color="0" face="1">(13)</s></t><t
 id="17839"
 p="14.99 873.46"
 BoundingBox="14.99 858.96 43.44 877.36"
 Z="942"
 Warning="Chemical Interpretation is not possible for this label"
 LineHeight="auto"
><s font="3" size="16" color="0" face="1">(17)</s></t><t
 id="17840"
 p="14.99 685.99"
 BoundingBox="14.99 671.49 43.44 689.89"
 Z="943"
 Warning="Chemical Interpretation is not possible for this label"
 LineHeight="auto"
><s font="3" size="16" color="0" face="1">(14)</s></t><t
 id="17842"
 p="14.99 756.07"
 BoundingBox="14.99 741.57 43.44 759.97"
 Z="944"
 Warning="Chemical Interpretation is not possible for this label"
 LineHeight="auto"
><s font="3" size="16" color="0" face="1">(15)</s></t><t
 id="17843"
 p="14.99 818.90"
 BoundingBox="14.99 804.40 43.44 822.80"
 Z="945"
 Warning="Chemical Interpretation is not possible for this label"
 LineHeight="auto"
><s font="3" size="16" color="0" face="1">(16)</s></t><t
 id="17844"
 p="14.99 939.28"
 BoundingBox="14.99 924.78 43.44 943.18"
 Z="946"
 Warning="Chemical Interpretation is not possible for this label"
 LineHeight="auto"
><s font="3" size="16" color="0" face="1">(18)</s></t><t
 id="17845"
 p="14.99 1013.30"
 BoundingBox="14.99 998.80 43.44 1017.20"
 Z="947"
 Warning="Chemical Interpretation is not possible for this label"
 LineHeight="auto"
><s font="3" size="16" color="0" face="1">(19)</s></t><t
 id="17848"
 p="14.99 1098.40"
 BoundingBox="14.99 1083.90 43.44 1102.30"
 Z="948"
 Warning="Chemical Interpretation is not possible for this label"
 LineHeight="auto"
><s font="3" size="16" color="0" face="1">(20)</s></t><t
 id="17885"
 p="614.99 46.14"
 BoundingBox="614.99 31.89 624.11 50.29"
 Z="959"
 Warning="Chemical Interpretation is not possible for this label"
 LineHeight="auto"
><s font="20" size="16" color="0" face="1">+</s></t><t
 id="17907"
 p="641.99 455.93"
 BoundingBox="641.99 441.68 651.11 460.08"
 Z="976"
 Warning="Chemical Interpretation is not possible for this label"
 LineHeight="auto"
><s font="20" size="16" color="0" face="1">+</s></t><graphic
 id="18100"
 SupersededBy="18124"
 BoundingBox="402.33 45.29 317.95 45.49"
 Z="544"
 GraphicType="Line"
 ArrowType="FullHead"
 HeadSize="1000"
/><graphic
 id="18101"
 SupersededBy="18125"
 BoundingBox="402.33 101.68 317.95 101.88"
 Z="554"
 GraphicType="Line"
 ArrowType="FullHead"
 HeadSize="1000"
/><graphic
 id="18102"
 SupersededBy="18126"
 BoundingBox="402.33 162.52 317.95 162.72"
 Z="575"
 GraphicType="Line"
 ArrowType="FullHead"
 HeadSize="1000"
/><graphic
 id="18103"
 SupersededBy="18127"
 BoundingBox="402.33 206.32 317.95 206.52"
 Z="590"
 GraphicType="Line"
 ArrowType="FullHead"
 HeadSize="1000"
/><graphic
 id="18104"
 SupersededBy="18128"
 BoundingBox="402.33 253.77 317.95 253.97"
 Z="605"
 GraphicType="Line"
 ArrowType="FullHead"
 HeadSize="1000"
/><graphic
 id="18105"
 SupersededBy="18129"
 BoundingBox="402.33 933.94 317.95 934.14"
 Z="629"
 GraphicType="Line"
 ArrowType="FullHead"
 HeadSize="1000"
/><graphic
 id="18106"
 SupersededBy="18130"
 BoundingBox="402.33 377.49 317.95 377.69"
 Z="646"
 GraphicType="Line"
 ArrowType="FullHead"
 HeadSize="1000"
/><graphic
 id="18107"
 SupersededBy="18131"
 BoundingBox="402.33 338.93 317.95 339.13"
 Z="657"
 GraphicType="Line"
 ArrowType="FullHead"
 HeadSize="1000"
/><graphic
 id="18108"
 SupersededBy="18132"
 BoundingBox="402.33 1007.97 317.95 1008.17"
 Z="743"
 GraphicType="Line"
 ArrowType="FullHead"
 HeadSize="1000"
/><graphic
 id="18109"
 SupersededBy="18133"
 BoundingBox="402.33 296.56 317.95 296.76"
 Z="755"
 GraphicType="Line"
 ArrowType="FullHead"
 HeadSize="1000"
/><graphic
 id="18110"
 SupersededBy="18134"
 BoundingBox="402.33 416.19 317.95 416.39"
 Z="768"
 GraphicType="Line"
 ArrowType="FullHead"
 HeadSize="1000"
/><graphic
 id="18111"
 SupersededBy="18135"
 BoundingBox="402.33 458.34 317.95 458.54"
 Z="789"
 GraphicType="Line"
 ArrowType="FullHead"
 HeadSize="1000"
/><graphic
 id="18112"
 SupersededBy="18136"
 BoundingBox="402.33 554.35 317.95 554.55"
 Z="798"
 GraphicType="Line"
 ArrowType="FullHead"
 HeadSize="1000"
/><graphic
 id="18113"
 SupersededBy="18137"
 BoundingBox="402.33 613.81 317.95 614.01"
 Z="813"
 GraphicType="Line"
 ArrowType="FullHead"
 HeadSize="1000"
/><graphic
 id="18114"
 SupersededBy="18138"
 BoundingBox="402.33 813.56 317.95 813.76"
 Z="828"
 GraphicType="Line"
 ArrowType="FullHead"
 HeadSize="1000"
/><graphic
 id="18115"
 SupersededBy="18139"
 BoundingBox="402.33 1093.08 317.95 1093.28"
 Z="863"
 GraphicType="Line"
 ArrowType="FullHead"
 HeadSize="1000"
/><graphic
 id="18116"
 SupersededBy="18140"
 BoundingBox="402.33 680.67 317.95 680.87"
 Z="875"
 GraphicType="Line"
 ArrowType="FullHead"
 HeadSize="1000"
/><graphic
 id="18117"
 SupersededBy="18141"
 BoundingBox="402.33 750.73 317.95 750.93"
 Z="894"
 GraphicType="Line"
 ArrowType="FullHead"
 HeadSize="1000"
/><graphic
 id="18118"
 SupersededBy="18142"
 BoundingBox="402.33 868.12 317.95 868.32"
 Z="909"
 GraphicType="Line"
 ArrowType="FullHead"
 HeadSize="1000"
/><graphic
 id="18119"
 SupersededBy="18143"
 BoundingBox="402.33 510.85 317.95 511.05"
 Z="922"
 GraphicType="Line"
 ArrowType="FullHead"
 HeadSize="1000"
/><graphic
 id="18058"
 BoundingBox="30.33 1142.20 27.77 1142.20"
 Z="977"
 GraphicType="Oval"
 OvalType="Filled"
 Center3D="27.77 1142.20 0"
 MajorAxisEnd3D="30.33 1142.20 0"
 MinorAxisEnd3D="27.77 1144.83 0"
/><graphic
 id="18061"
 BoundingBox="30.33 1158.45 27.77 1158.45"
 Z="978"
 GraphicType="Oval"
 OvalType="Filled"
 Center3D="27.77 1158.45 0"
 MajorAxisEnd3D="30.33 1158.45 0"
 MinorAxisEnd3D="27.77 1161.08 0"
/><graphic
 id="18062"
 BoundingBox="30.33 1174.08 27.77 1174.08"
 Z="979"
 GraphicType="Oval"
 OvalType="Filled"
 Center3D="27.77 1174.08 0"
 MajorAxisEnd3D="30.33 1174.08 0"
 MinorAxisEnd3D="27.77 1176.71 0"
/><graphic
 id="18063"
 BoundingBox="116.58 1159.28 114.02 1159.28"
 Z="980"
 GraphicType="Oval"
 OvalType="Filled"
 Center3D="114.02 1159.28 0"
 MajorAxisEnd3D="116.58 1159.28 0"
 MinorAxisEnd3D="114.02 1161.91 0"
/><graphic
 id="18064"
 BoundingBox="140.58 1159.28 138.02 1159.28"
 Z="981"
 GraphicType="Oval"
 OvalType="Filled"
 Center3D="138.02 1159.28 0"
 MajorAxisEnd3D="140.58 1159.28 0"
 MinorAxisEnd3D="138.02 1161.91 0"
/><graphic
 id="18065"
 BoundingBox="164.08 1159.28 161.52 1159.28"
 Z="982"
 GraphicType="Oval"
 OvalType="Filled"
 Center3D="161.52 1159.28 0"
 MajorAxisEnd3D="164.08 1159.28 0"
 MinorAxisEnd3D="161.52 1161.91 0"
/><graphic
 id="18066"
 BoundingBox="188.46 1159.28 185.89 1159.28"
 Z="983"
 GraphicType="Oval"
 OvalType="Filled"
 Center3D="185.89 1159.28 0"
 MajorAxisEnd3D="188.46 1159.28 0"
 MinorAxisEnd3D="185.89 1161.91 0"
/><graphic
 id="18067"
 BoundingBox="217.90 1159.28 215.33 1159.28"
 Z="984"
 GraphicType="Oval"
 OvalType="Filled"
 Center3D="215.33 1159.28 0"
 MajorAxisEnd3D="217.90 1159.28 0"
 MinorAxisEnd3D="215.33 1161.91 0"
/><graphic
 id="18068"
 BoundingBox="245.27 1159.28 242.70 1159.28"
 Z="985"
 GraphicType="Oval"
 OvalType="Filled"
 Center3D="242.70 1159.28 0"
 MajorAxisEnd3D="245.27 1159.28 0"
 MinorAxisEnd3D="242.70 1161.91 0"
/><graphic
 id="18120"
 SupersededBy="18144"
 BoundingBox="401.40 1157.76 317.02 1157.96"
 Z="986"
 GraphicType="Line"
 ArrowType="FullHead"
 HeadSize="1000"
/><graphic
 id="18075"
 BoundingBox="498.58 1157.78 496.02 1157.78"
 Z="987"
 GraphicType="Oval"
 OvalType="Filled"
 Center3D="496.02 1157.78 0"
 MajorAxisEnd3D="498.58 1157.78 0"
 MinorAxisEnd3D="496.02 1160.41 0"
/><graphic
 id="18076"
 BoundingBox="522.58 1157.78 520.02 1157.78"
 Z="988"
 GraphicType="Oval"
 OvalType="Filled"
 Center3D="520.02 1157.78 0"
 MajorAxisEnd3D="522.58 1157.78 0"
 MinorAxisEnd3D="520.02 1160.41 0"
/><graphic
 id="18077"
 BoundingBox="546.08 1157.78 543.52 1157.78"
 Z="989"
 GraphicType="Oval"
 OvalType="Filled"
 Center3D="543.52 1157.78 0"
 MajorAxisEnd3D="546.08 1157.78 0"
 MinorAxisEnd3D="543.52 1160.41 0"
/><graphic
 id="18078"
 BoundingBox="570.46 1157.78 567.89 1157.78"
 Z="990"
 GraphicType="Oval"
 OvalType="Filled"
 Center3D="567.89 1157.78 0"
 MajorAxisEnd3D="570.46 1157.78 0"
 MinorAxisEnd3D="567.89 1160.41 0"
/><graphic
 id="18079"
 BoundingBox="599.90 1157.78 597.33 1157.78"
 Z="991"
 GraphicType="Oval"
 OvalType="Filled"
 Center3D="597.33 1157.78 0"
 MajorAxisEnd3D="599.90 1157.78 0"
 MinorAxisEnd3D="597.33 1160.41 0"
/><graphic
 id="18080"
 BoundingBox="627.27 1157.78 624.70 1157.78"
 Z="992"
 GraphicType="Oval"
 OvalType="Filled"
 Center3D="624.70 1157.78 0"
 MajorAxisEnd3D="627.27 1157.78 0"
 MinorAxisEnd3D="624.70 1160.41 0"
/><graphic
 id="18081"
 BoundingBox="29.58 1213.45 27.02 1213.45"
 Z="993"
 GraphicType="Oval"
 OvalType="Filled"
 Center3D="27.02 1213.45 0"
 MajorAxisEnd3D="29.58 1213.45 0"
 MinorAxisEnd3D="27.02 1216.08 0"
/><graphic
 id="18082"
 BoundingBox="29.58 1229.70 27.02 1229.70"
 Z="994"
 GraphicType="Oval"
 OvalType="Filled"
 Center3D="27.02 1229.70 0"
 MajorAxisEnd3D="29.58 1229.70 0"
 MinorAxisEnd3D="27.02 1232.33 0"
/><graphic
 id="18083"
 BoundingBox="29.58 1245.33 27.02 1245.33"
 Z="995"
 GraphicType="Oval"
 OvalType="Filled"
 Center3D="27.02 1245.33 0"
 MajorAxisEnd3D="29.58 1245.33 0"
 MinorAxisEnd3D="27.02 1247.96 0"
/><graphic
 id="18084"
 BoundingBox="115.83 1230.53 113.27 1230.53"
 Z="996"
 GraphicType="Oval"
 OvalType="Filled"
 Center3D="113.27 1230.53 0"
 MajorAxisEnd3D="115.83 1230.53 0"
 MinorAxisEnd3D="113.27 1233.16 0"
/><graphic
 id="18085"
 BoundingBox="139.83 1230.53 137.27 1230.53"
 Z="997"
 GraphicType="Oval"
 OvalType="Filled"
 Center3D="137.27 1230.53 0"
 MajorAxisEnd3D="139.83 1230.53 0"
 MinorAxisEnd3D="137.27 1233.16 0"
/><graphic
 id="18086"
 BoundingBox="163.33 1230.53 160.77 1230.53"
 Z="998"
 GraphicType="Oval"
 OvalType="Filled"
 Center3D="160.77 1230.53 0"
 MajorAxisEnd3D="163.33 1230.53 0"
 MinorAxisEnd3D="160.77 1233.16 0"
/><graphic
 id="18087"
 BoundingBox="187.71 1230.53 185.14 1230.53"
 Z="999"
 GraphicType="Oval"
 OvalType="Filled"
 Center3D="185.14 1230.53 0"
 MajorAxisEnd3D="187.71 1230.53 0"
 MinorAxisEnd3D="185.14 1233.16 0"
/><graphic
 id="18088"
 BoundingBox="217.15 1230.53 214.58 1230.53"
 Z="1000"
 GraphicType="Oval"
 OvalType="Filled"
 Center3D="214.58 1230.53 0"
 MajorAxisEnd3D="217.15 1230.53 0"
 MinorAxisEnd3D="214.58 1233.16 0"
/><graphic
 id="18089"
 BoundingBox="244.52 1230.53 241.95 1230.53"
 Z="1001"
 GraphicType="Oval"
 OvalType="Filled"
 Center3D="241.95 1230.53 0"
 MajorAxisEnd3D="244.52 1230.53 0"
 MinorAxisEnd3D="241.95 1233.16 0"
/><graphic
 id="18121"
 SupersededBy="18145"
 BoundingBox="400.65 1229.01 316.27 1229.21"
 Z="1002"
 GraphicType="Line"
 ArrowType="FullHead"
 HeadSize="1000"
/><graphic
 id="18091"
 BoundingBox="497.83 1229.03 495.27 1229.03"
 Z="1003"
 GraphicType="Oval"
 OvalType="Filled"
 Center3D="495.27 1229.03 0"
 MajorAxisEnd3D="497.83 1229.03 0"
 MinorAxisEnd3D="495.27 1231.66 0"
/><graphic
 id="18092"
 BoundingBox="521.83 1229.03 519.27 1229.03"
 Z="1004"
 GraphicType="Oval"
 OvalType="Filled"
 Center3D="519.27 1229.03 0"
 MajorAxisEnd3D="521.83 1229.03 0"
 MinorAxisEnd3D="519.27 1231.66 0"
/><graphic
 id="18093"
 BoundingBox="545.33 1229.03 542.77 1229.03"
 Z="1005"
 GraphicType="Oval"
 OvalType="Filled"
 Center3D="542.77 1229.03 0"
 MajorAxisEnd3D="545.33 1229.03 0"
 MinorAxisEnd3D="542.77 1231.66 0"
/><graphic
 id="18094"
 BoundingBox="569.71 1229.03 567.14 1229.03"
 Z="1006"
 GraphicType="Oval"
 OvalType="Filled"
 Center3D="567.14 1229.03 0"
 MajorAxisEnd3D="569.71 1229.03 0"
 MinorAxisEnd3D="567.14 1231.66 0"
/><graphic
 id="18095"
 BoundingBox="599.15 1229.03 596.58 1229.03"
 Z="1007"
 GraphicType="Oval"
 OvalType="Filled"
 Center3D="596.58 1229.03 0"
 MajorAxisEnd3D="599.15 1229.03 0"
 MinorAxisEnd3D="596.58 1231.66 0"
/><graphic
 id="18096"
 BoundingBox="626.52 1229.03 623.95 1229.03"
 Z="1008"
 GraphicType="Oval"
 OvalType="Filled"
 Center3D="623.95 1229.03 0"
 MajorAxisEnd3D="626.52 1229.03 0"
 MinorAxisEnd3D="623.95 1231.66 0"
/><scheme
 id="18146"
><step
 id="18147"
 ReactionStepReactants="5"
 ReactionStepProducts="14 16708"
 ReactionStepArrows="18100"
/></scheme><scheme
 id="18148"
><step
 id="18149"
 ReactionStepReactants="124"
 ReactionStepProducts="16782 17890"
 ReactionStepArrows="18101"
/></scheme><scheme
 id="18150"
><step
 id="18151"
 ReactionStepReactants="16832"
 ReactionStepProducts="16846"
 ReactionStepArrows="18102"
/></scheme><scheme
 id="18152"
><step
 id="18153"
 ReactionStepReactants="16858"
 ReactionStepProducts="16872"
 ReactionStepArrows="18103"
/></scheme><scheme
 id="18154"
><step
 id="18155"
 ReactionStepReactants="17153"
 ReactionStepProducts="17180 17174 17464"
 ReactionStepArrows="18104"
/></scheme><scheme
 id="18156"
><step
 id="18157"
 ReactionStepReactants="17466"
 ReactionStepProducts="17474"
 ReactionStepArrows="18109"
/></scheme><scheme
 id="18158"
><step
 id="18159"
 ReactionStepReactants="17238"
 ReactionStepProducts="17261"
 ReactionStepArrows="18107"
/></scheme><scheme
 id="18160"
><step
 id="18161"
 ReactionStepReactants="17216"
 ReactionStepProducts="17230"
 ReactionStepArrows="18106"
/></scheme><scheme
 id="18162"
><step
 id="18163"
 ReactionStepReactants="17481"
 ReactionStepProducts="17494"
 ReactionStepArrows="18110"
/></scheme><scheme
 id="18164"
><step
 id="18165"
 ReactionStepReactants="17502"
 ReactionStepProducts="17875 17898"
 ReactionStepArrows="18111"
/></scheme><scheme
 id="18166"
><step
 id="18167"
 ReactionStepReactants="17809"
 ReactionStepProducts="17817"
 ReactionStepArrows="18119"
/></scheme><scheme
 id="18168"
><step
 id="18169"
 ReactionStepReactants="17589 17553"
 ReactionStepProducts="17567 17606"
 ReactionStepArrows="18113"
/></scheme><scheme
 id="18170"
><step
 id="18171"
 ReactionStepReactants="17763"
 ReactionStepProducts="17770"
 ReactionStepArrows="18116"
/></scheme><scheme
 id="18172"
><step
 id="18173"
 ReactionStepReactants="17713"
 ReactionStepProducts="17781"
 ReactionStepArrows="18117"
/></scheme><scheme
 id="18174"
><step
 id="18175"
 ReactionStepReactants="17617"
 ReactionStepProducts="17629"
 ReactionStepArrows="18114"
/></scheme><scheme
 id="18176"
><step
 id="18177"
 ReactionStepReactants="17793"
 ReactionStepProducts="17805"
 ReactionStepArrows="18118"
/></scheme><scheme
 id="18178"
><step
 id="18179"
 ReactionStepReactants="17185"
 ReactionStepProducts="17200"
 ReactionStepArrows="18105"
/></scheme><scheme
 id="18180"
><step
 id="18181"
 ReactionStepReactants="17408"
 ReactionStepProducts="17422 17348"
 ReactionStepArrows="18108"
/></scheme><scheme
 id="18182"
><step
 id="18183"
 ReactionStepReactants="17655"
 ReactionStepProducts="17728"
 ReactionStepArrows="18120"
/></scheme><arrow
 id="18124"
 BoundingBox="317.95 41.08 402.33 49.58"
 Z="544"
 FillType="None"
 ArrowheadHead="Full"
 ArrowheadType="Solid"
 HeadSize="1000"
 ArrowheadCenterSize="875"
 ArrowheadWidth="250"
 Head3D="402.33 45.29 0"
 Tail3D="317.95 45.49 0"
 Center3D="317.95 45.49 0"
 MajorAxisEnd3D="317.93 37.22 0"
 MinorAxisEnd3D="326.19 45.46 0"
/><arrow
 id="18125"
 BoundingBox="317.95 97.47 402.33 105.97"
 Z="554"
 FillType="None"
 ArrowheadHead="Full"
 ArrowheadType="Solid"
 HeadSize="1000"
 ArrowheadCenterSize="875"
 ArrowheadWidth="250"
 Head3D="402.33 101.68 0"
 Tail3D="317.95 101.88 0"
 Center3D="317.95 101.88 0"
 MajorAxisEnd3D="317.93 93.61 0"
 MinorAxisEnd3D="326.19 101.85 0"
/><arrow
 id="18126"
 BoundingBox="317.95 158.31 402.33 166.81"
 Z="575"
 FillType="None"
 ArrowheadHead="Full"
 ArrowheadType="Solid"
 HeadSize="1000"
 ArrowheadCenterSize="875"
 ArrowheadWidth="250"
 Head3D="402.33 162.52 0"
 Tail3D="317.95 162.72 0"
 Center3D="317.95 162.72 0"
 MajorAxisEnd3D="317.93 154.45 0"
 MinorAxisEnd3D="326.19 162.69 0"
/><arrow
 id="18127"
 BoundingBox="317.95 202.11 402.33 210.61"
 Z="590"
 FillType="None"
 ArrowheadHead="Full"
 ArrowheadType="Solid"
 HeadSize="1000"
 ArrowheadCenterSize="875"
 ArrowheadWidth="250"
 Head3D="402.33 206.32 0"
 Tail3D="317.95 206.52 0"
 Center3D="317.95 206.52 0"
 MajorAxisEnd3D="317.93 198.25 0"
 MinorAxisEnd3D="326.19 206.49 0"
/><arrow
 id="18128"
 BoundingBox="317.95 249.56 402.33 258.06"
 Z="605"
 FillType="None"
 ArrowheadHead="Full"
 ArrowheadType="Solid"
 HeadSize="1000"
 ArrowheadCenterSize="875"
 ArrowheadWidth="250"
 Head3D="402.33 253.77 0"
 Tail3D="317.95 253.97 0"
 Center3D="317.95 253.97 0"
 MajorAxisEnd3D="317.93 245.70 0"
 MinorAxisEnd3D="326.19 253.94 0"
/><arrow
 id="18129"
 BoundingBox="317.95 929.73 402.33 938.23"
 Z="629"
 FillType="None"
 ArrowheadHead="Full"
 ArrowheadType="Solid"
 HeadSize="1000"
 ArrowheadCenterSize="875"
 ArrowheadWidth="250"
 Head3D="402.33 933.94 0"
 Tail3D="317.95 934.14 0"
 Center3D="317.95 934.14 0"
 MajorAxisEnd3D="317.93 925.87 0"
 MinorAxisEnd3D="326.19 934.11 0"
/><arrow
 id="18130"
 BoundingBox="317.95 373.28 402.33 381.78"
 Z="646"
 FillType="None"
 ArrowheadHead="Full"
 ArrowheadType="Solid"
 HeadSize="1000"
 ArrowheadCenterSize="875"
 ArrowheadWidth="250"
 Head3D="402.33 377.49 0"
 Tail3D="317.95 377.69 0"
 Center3D="317.95 377.69 0"
 MajorAxisEnd3D="317.93 369.42 0"
 MinorAxisEnd3D="326.19 377.66 0"
/><arrow
 id="18131"
 BoundingBox="317.95 334.72 402.33 343.22"
 Z="657"
 FillType="None"
 ArrowheadHead="Full"
 ArrowheadType="Solid"
 HeadSize="1000"
 ArrowheadCenterSize="875"
 ArrowheadWidth="250"
 Head3D="402.33 338.93 0"
 Tail3D="317.95 339.13 0"
 Center3D="317.95 339.13 0"
 MajorAxisEnd3D="317.93 330.86 0"
 MinorAxisEnd3D="326.19 339.10 0"
/><arrow
 id="18132"
 BoundingBox="317.95 1003.76 402.33 1012.26"
 Z="743"
 FillType="None"
 ArrowheadHead="Full"
 ArrowheadType="Solid"
 HeadSize="1000"
 ArrowheadCenterSize="875"
 ArrowheadWidth="250"
 Head3D="402.33 1007.97 0"
 Tail3D="317.95 1008.17 0"
 Center3D="317.95 1008.17 0"
 MajorAxisEnd3D="317.93 999.90 0"
 MinorAxisEnd3D="326.19 1008.14 0"
/><arrow
 id="18133"
 BoundingBox="317.95 292.35 402.33 300.85"
 Z="755"
 FillType="None"
 ArrowheadHead="Full"
 ArrowheadType="Solid"
 HeadSize="1000"
 ArrowheadCenterSize="875"
 ArrowheadWidth="250"
 Head3D="402.33 296.56 0"
 Tail3D="317.95 296.76 0"
 Center3D="317.95 296.76 0"
 MajorAxisEnd3D="317.93 288.49 0"
 MinorAxisEnd3D="326.19 296.73 0"
/><arrow
 id="18134"
 BoundingBox="317.95 411.98 402.33 420.48"
 Z="768"
 FillType="None"
 ArrowheadHead="Full"
 ArrowheadType="Solid"
 HeadSize="1000"
 ArrowheadCenterSize="875"
 ArrowheadWidth="250"
 Head3D="402.33 416.19 0"
 Tail3D="317.95 416.39 0"
 Center3D="317.95 416.39 0"
 MajorAxisEnd3D="317.93 408.12 0"
 MinorAxisEnd3D="326.19 416.36 0"
/><arrow
 id="18135"
 BoundingBox="317.95 454.13 402.33 462.63"
 Z="789"
 FillType="None"
 ArrowheadHead="Full"
 ArrowheadType="Solid"
 HeadSize="1000"
 ArrowheadCenterSize="875"
 ArrowheadWidth="250"
 Head3D="402.33 458.34 0"
 Tail3D="317.95 458.54 0"
 Center3D="317.95 458.54 0"
 MajorAxisEnd3D="317.93 450.27 0"
 MinorAxisEnd3D="326.19 458.51 0"
/><arrow
 id="18136"
 BoundingBox="317.95 550.14 402.33 558.64"
 Z="798"
 FillType="None"
 ArrowheadHead="Full"
 ArrowheadType="Solid"
 HeadSize="1000"
 ArrowheadCenterSize="875"
 ArrowheadWidth="250"
 Head3D="402.33 554.35 0"
 Tail3D="317.95 554.55 0"
 Center3D="317.95 554.55 0"
 MajorAxisEnd3D="317.93 546.28 0"
 MinorAxisEnd3D="326.19 554.52 0"
/><arrow
 id="18137"
 BoundingBox="317.95 609.60 402.33 618.10"
 Z="813"
 FillType="None"
 ArrowheadHead="Full"
 ArrowheadType="Solid"
 HeadSize="1000"
 ArrowheadCenterSize="875"
 ArrowheadWidth="250"
 Head3D="402.33 613.81 0"
 Tail3D="317.95 614.01 0"
 Center3D="317.95 614.01 0"
 MajorAxisEnd3D="317.93 605.74 0"
 MinorAxisEnd3D="326.19 613.98 0"
/><arrow
 id="18138"
 BoundingBox="317.95 809.35 402.33 817.85"
 Z="828"
 FillType="None"
 ArrowheadHead="Full"
 ArrowheadType="Solid"
 HeadSize="1000"
 ArrowheadCenterSize="875"
 ArrowheadWidth="250"
 Head3D="402.33 813.56 0"
 Tail3D="317.95 813.76 0"
 Center3D="317.95 813.76 0"
 MajorAxisEnd3D="317.93 805.49 0"
 MinorAxisEnd3D="326.19 813.73 0"
/><arrow
 id="18139"
 BoundingBox="317.95 1088.87 402.33 1097.37"
 Z="863"
 FillType="None"
 ArrowheadHead="Full"
 ArrowheadType="Solid"
 HeadSize="1000"
 ArrowheadCenterSize="875"
 ArrowheadWidth="250"
 Head3D="402.33 1093.08 0"
 Tail3D="317.95 1093.28 0"
 Center3D="317.95 1093.28 0"
 MajorAxisEnd3D="317.93 1085.01 0"
 MinorAxisEnd3D="326.19 1093.25 0"
/><arrow
 id="18140"
 BoundingBox="317.95 676.46 402.33 684.96"
 Z="875"
 FillType="None"
 ArrowheadHead="Full"
 ArrowheadType="Solid"
 HeadSize="1000"
 ArrowheadCenterSize="875"
 ArrowheadWidth="250"
 Head3D="402.33 680.67 0"
 Tail3D="317.95 680.87 0"
 Center3D="317.95 680.87 0"
 MajorAxisEnd3D="317.93 672.60 0"
 MinorAxisEnd3D="326.19 680.84 0"
/><arrow
 id="18141"
 BoundingBox="317.95 746.52 402.33 755.02"
 Z="894"
 FillType="None"
 ArrowheadHead="Full"
 ArrowheadType="Solid"
 HeadSize="1000"
 ArrowheadCenterSize="875"
 ArrowheadWidth="250"
 Head3D="402.33 750.73 0"
 Tail3D="317.95 750.93 0"
 Center3D="317.95 750.93 0"
 MajorAxisEnd3D="317.93 742.66 0"
 MinorAxisEnd3D="326.19 750.90 0"
/><arrow
 id="18142"
 BoundingBox="317.95 863.91 402.33 872.41"
 Z="909"
 FillType="None"
 ArrowheadHead="Full"
 ArrowheadType="Solid"
 HeadSize="1000"
 ArrowheadCenterSize="875"
 ArrowheadWidth="250"
 Head3D="402.33 868.12 0"
 Tail3D="317.95 868.32 0"
 Center3D="317.95 868.32 0"
 MajorAxisEnd3D="317.93 860.05 0"
 MinorAxisEnd3D="326.19 868.29 0"
/><arrow
 id="18143"
 BoundingBox="317.95 506.64 402.33 515.14"
 Z="922"
 FillType="None"
 ArrowheadHead="Full"
 ArrowheadType="Solid"
 HeadSize="1000"
 ArrowheadCenterSize="875"
 ArrowheadWidth="250"
 Head3D="402.33 510.85 0"
 Tail3D="317.95 511.05 0"
 Center3D="317.95 511.05 0"
 MajorAxisEnd3D="317.93 502.78 0"
 MinorAxisEnd3D="326.19 511.02 0"
/><arrow
 id="18144"
 BoundingBox="317.02 1153.55 401.40 1162.05"
 Z="986"
 FillType="None"
 ArrowheadHead="Full"
 ArrowheadType="Solid"
 HeadSize="1000"
 ArrowheadCenterSize="875"
 ArrowheadWidth="250"
 Head3D="401.40 1157.76 0"
 Tail3D="317.02 1157.96 0"
 Center3D="317.02 1157.96 0"
 MajorAxisEnd3D="317 1149.69 0"
 MinorAxisEnd3D="325.26 1157.93 0"
/><arrow
 id="18145"
 BoundingBox="316.27 1224.80 400.65 1233.30"
 Z="1002"
 FillType="None"
 ArrowheadHead="Full"
 ArrowheadType="Solid"
 HeadSize="1000"
 ArrowheadCenterSize="875"
 ArrowheadWidth="250"
 Head3D="400.65 1229.01 0"
 Tail3D="316.27 1229.21 0"
 Center3D="316.27 1229.21 0"
 MajorAxisEnd3D="316.25 1220.94 0"
 MinorAxisEnd3D="324.51 1229.18 0"
/></page></CDXML>
