# Supplementary material for: Scientific Discovery Framework Accelerating Advanced Polymeric Materials Design
Source: Research (Wash D C). 2024 Jul 8;7:0406. doi: 10.34133/research.0406 (PMC11228074; doi:10.34133/research.0406)
Supplement: Supplementary 1 — Figs. S1 to S9 Tables S1 to S8 [file research.0406.f1.zip › Table_S8_structure_chemdraw_format/Table S8 ID1.cdxml]

<?xml version="1.0" encoding="UTF-8" ?>
<!DOCTYPE CDXML SYSTEM "http://www.cambridgesoft.com/xml/cdxml.dtd" >
<CDXML
 CreationProgram="ChemDraw 21.0.0.28"
 Name="amide-2.cdxml"
 BoundingBox="106.41 149.89 253.59 203.56"
 WindowPosition="0 0"
 WindowSize="-2147483648 0"
 WindowIsZoomed="yes"
 FractionalWidths="yes"
 InterpretChemically="yes"
 ShowAtomQuery="yes"
 ShowAtomStereo="no"
 ShowAtomEnhancedStereo="yes"
 ShowAtomNumber="no"
 ShowResidueID="no"
 ShowBondQuery="yes"
 ShowBondRxn="yes"
 ShowBondStereo="no"
 ShowTerminalCarbonLabels="no"
 ShowNonTerminalCarbonLabels="no"
 HideImplicitHydrogens="no"
 Magnification="500"
 LabelFont="3"
 LabelSize="6"
 LabelFace="1"
 CaptionFont="20"
 CaptionSize="6"
 CaptionFace="1"
 HashSpacing="1.70"
 MarginWidth="1.19"
 LineWidth="0.60"
 BoldWidth="1.56"
 BondLength="10.80"
 BondSpacing="18"
 ChainAngle="120"
 LabelJustification="Auto"
 CaptionJustification="Left"
 AminoAcidTermini="HOH"
 ShowSequenceTermini="yes"
 ShowSequenceBonds="yes"
 ShowSequenceUnlinkedBranches="no"
 ResidueWrapCount="40"
 ResidueBlockCount="10"
 ResidueZigZag="yes"
 NumberResidueBlocks="no"
 PrintMargins="36 36 36 36"
 MacPrintInfo="0003000004B004B00000000036CF26BD0000000036D126C00367057B03E00002000004B004B00000000036CF26BD000100000064000000010001010100020001270F000100010000000000000000000000000002001901900000000000600000000000000000000100000000000000000000000000000000"
 ChemPropName=""
 ChemPropFormula="Chemical Formula: "
 ChemPropExactMass="Exact Mass: "
 ChemPropMolWt="Molecular Weight: "
 ChemPropMOverZ="m/z: "
 ChemPropAnalysis="Elemental Analysis: "
 ChemPropBoilingPt="Boiling Point: "
 ChemPropMeltingPt="Melting Point: "
 ChemPropCritTemp="Critical Temp: "
 ChemPropCritPres="Critical Pres: "
 ChemPropCritVol="Critical Vol: "
 ChemPropGibbs="Gibbs Energy: "
 ChemPropLogP="Log P: "
 ChemPropMR="MR: "
 ChemPropHenry="Henry&apos;s Law: "
 ChemPropEForm="Heat of Form: "
 ChemProptPSA="tPSA: "
 ChemPropCLogP="CLogP: "
 ChemPropCMR="CMR: "
 ChemPropLogS="LogS: "
 ChemPropPKa="pKa: "
 ChemPropID=""
 ChemPropFragmentLabel=""
 color="0"
 bgcolor="1"
 RxnAutonumberStart="1"
 RxnAutonumberConditions="no"
 RxnAutonumberStyle="Roman"
 RxnAutonumberFormat="(#)"
><colortable>
<color r="1" g="1" b="1"/>
<color r="0" g="0" b="0"/>
<color r="1" g="0" b="0"/>
<color r="1" g="1" b="0"/>
<color r="0" g="1" b="0"/>
<color r="0" g="1" b="1"/>
<color r="0" g="0" b="1"/>
<color r="1" g="0" b="1"/>
<color r="1" g="0.0510" b="0.3412"/>
<color r="0.1059" g="0.5255" b="0.8902"/>
<color r="1" g="0.5020" b="0"/>
<color r="0.7020" g="0" b="0"/>
<color r="1" g="0.2745" b="0.2745"/>
<color r="0" g="0.5020" b="1"/>
</colortable><fonttable>
<font id="3" charset="iso-8859-1" name="Arial"/>
<font id="20" charset="iso-8859-1" name="Times New Roman"/>
<font id="23" charset="Unknown" name="Symbol"/>
</fonttable><page
 id="6443"
 BoundingBox="0 0 523.20 769.98"
 HeaderPosition="36"
 FooterPosition="36"
 PrintTrimMarks="yes"
 HeightPages="1"
 WidthPages="1"
><fragment
 id="6385"
 BoundingBox="106.41 151.53 253.59 203.56"
 Z="2039"
 ConnectionOrder="6409 6388"
><n
 id="6386"
 p="240.79 154.28"
 Z="2040"
 highlightColor="14"
 Element="8"
 NumHydrogens="0"
 NeedsClean="yes"
 AS="N"
><t
 p="238.46 156.60"
 BoundingBox="238.46 151.53 243.13 156.65"
 LabelJustification="Left"
><s font="3" size="6" color="0" face="97">O</s></t></n><n
 id="6387"
 p="240.79 165.08"
 Z="2041"
 AS="N"
/><n
 id="6389"
 p="231.44 170.48"
 Z="2043"
 AS="N"
/><n
 id="6390"
 p="231.44 181.28"
 Z="2044"
 AS="N"
/><n
 id="6391"
 p="222.09 186.68"
 Z="2045"
 AS="N"
/><n
 id="6392"
 p="222.09 165.08"
 Z="2046"
 AS="N"
/><n
 id="6393"
 p="212.74 170.48"
 Z="2047"
 AS="N"
/><n
 id="6394"
 p="212.74 181.28"
 Z="2048"
 AS="N"
/><n
 id="6395"
 p="203.38 186.68"
 Z="2049"
 AS="N"
/><n
 id="6396"
 p="194.03 181.28"
 Z="2050"
 highlightColor="15"
 Element="7"
 NumHydrogens="1"
 NeedsClean="yes"
 AS="N"
><t
 p="191.86 178.59"
 BoundingBox="191.86 173.57 196.20 183.60"
 LabelJustification="Left"
 LabelAlignment="Above"
 LineStarts="2 4"
><s font="3" size="6" color="0" face="97">NH</s></t></n><n
 id="6397"
 p="184.68 186.68"
 Z="2051"
 AS="N"
/><n
 id="6398"
 p="184.68 197.48"
 Z="2052"
 AS="N"
/><n
 id="6399"
 p="175.32 202.88"
 Z="2053"
 AS="N"
/><n
 id="6400"
 p="175.32 181.28"
 Z="2054"
 AS="N"
/><n
 id="6401"
 p="165.97 186.68"
 Z="2055"
 AS="N"
/><n
 id="6402"
 p="165.97 197.48"
 Z="2056"
 AS="N"
/><n
 id="6403"
 p="156.62 202.88"
 Z="2057"
 AS="N"
/><n
 id="6404"
 p="147.26 197.48"
 Z="2058"
 AS="N"
/><n
 id="6405"
 p="137.91 202.88"
 Z="2059"
 AS="N"
/><n
 id="6406"
 p="128.56 197.48"
 Z="2060"
 AS="N"
/><n
 id="6407"
 p="128.56 186.68"
 Z="2061"
 AS="N"
/><n
 id="6408"
 p="119.21 181.28"
 Z="2062"
 highlightColor="15"
 Element="7"
 NumHydrogens="1"
 NeedsClean="yes"
 AS="N"
><t
 p="117.04 178.59"
 BoundingBox="117.04 173.57 121.37 183.60"
 LabelJustification="Left"
 LabelAlignment="Above"
 LineStarts="2 4"
><s font="3" size="6" color="0" face="97">NH</s></t></n><n
 id="6410"
 p="137.91 181.28"
 Z="2064"
 AS="N"
/><n
 id="6411"
 p="147.26 186.68"
 Z="2065"
 AS="N"
/><n
 id="6412"
 p="203.38 197.48"
 Z="2066"
 highlightColor="14"
 Element="8"
 NumHydrogens="0"
 NeedsClean="yes"
 AS="N"
><t
 p="201.05 199.80"
 BoundingBox="201.05 194.73 205.72 199.85"
 LabelJustification="Left"
><s font="3" size="6" color="0" face="97">O</s></t></n><n
 id="6409"
 p="109.85 186.68"
 Z="2096"
 LineWidth="1.19"
 NodeType="ExternalConnectionPoint"
 ExternalConnectionType="Star"
 AS="N"
/><n
 id="6388"
 p="250.15 170.48"
 Z="2097"
 LineWidth="1.19"
 NodeType="ExternalConnectionPoint"
 ExternalConnectionType="Star"
 AS="N"
/><b
 id="6413"
 Z="2067"
 LineWidth="1.19"
 B="6386"
 E="6387"
 Order="2"
 BS="N"
/><b
 id="6414"
 Z="2068"
 LineWidth="1.19"
 B="6387"
 E="6388"
 BS="N"
/><b
 id="6415"
 Z="2069"
 LineWidth="1.19"
 B="6387"
 E="6389"
 BS="N"
/><b
 id="6416"
 Z="2070"
 LineWidth="1.19"
 B="6389"
 E="6390"
 BS="N"
/><b
 id="6417"
 Z="2071"
 LineWidth="1.19"
 B="6390"
 E="6391"
 Order="2"
 BS="N"
 BondCircularOrdering="0 6416 6421 0"
/><b
 id="6418"
 Z="2072"
 LineWidth="1.19"
 B="6389"
 E="6392"
 Order="2"
 BS="N"
 BondCircularOrdering="6416 6415 0 6419"
/><b
 id="6419"
 Z="2073"
 LineWidth="1.19"
 B="6392"
 E="6393"
 BS="N"
/><b
 id="6420"
 Z="2074"
 LineWidth="1.19"
 B="6393"
 E="6394"
 Order="2"
 BS="N"
 BondCircularOrdering="6419 0 6422 6421"
/><b
 id="6421"
 Z="2075"
 LineWidth="1.19"
 B="6391"
 E="6394"
 BS="N"
/><b
 id="6422"
 Z="2076"
 LineWidth="1.19"
 B="6394"
 E="6395"
 BS="N"
/><b
 id="6423"
 Z="2077"
 LineWidth="1.19"
 B="6395"
 E="6396"
 BS="N"
/><b
 id="6424"
 Z="2078"
 LineWidth="1.19"
 B="6396"
 E="6397"
 BS="N"
/><b
 id="6425"
 Z="2079"
 LineWidth="1.19"
 B="6397"
 E="6398"
 BS="N"
/><b
 id="6426"
 Z="2080"
 LineWidth="1.19"
 B="6398"
 E="6399"
 Order="2"
 BS="N"
 BondCircularOrdering="0 6425 6430 0"
/><b
 id="6427"
 Z="2081"
 LineWidth="1.19"
 B="6397"
 E="6400"
 Order="2"
 BS="N"
 BondCircularOrdering="6425 6424 0 6428"
/><b
 id="6428"
 Z="2082"
 LineWidth="1.19"
 B="6400"
 E="6401"
 BS="N"
/><b
 id="6429"
 Z="2083"
 LineWidth="1.19"
 B="6401"
 E="6402"
 Order="2"
 BS="N"
 BondCircularOrdering="6428 0 6431 6430"
/><b
 id="6430"
 Z="2084"
 LineWidth="1.19"
 B="6399"
 E="6402"
 BS="N"
/><b
 id="6431"
 Z="2085"
 LineWidth="1.19"
 B="6402"
 E="6403"
 BS="N"
/><b
 id="6432"
 Z="2086"
 LineWidth="1.19"
 B="6403"
 E="6404"
 BS="N"
/><b
 id="6433"
 Z="2087"
 LineWidth="1.19"
 B="6404"
 E="6405"
 Order="2"
 BS="N"
 BondCircularOrdering="6432 6440 6434 0"
/><b
 id="6434"
 Z="2088"
 LineWidth="1.19"
 B="6405"
 E="6406"
 BS="N"
/><b
 id="6435"
 Z="2089"
 LineWidth="1.19"
 B="6406"
 E="6407"
 Order="2"
 BS="N"
 BondCircularOrdering="0 6434 6438 6436"
/><b
 id="6436"
 Z="2090"
 LineWidth="1.19"
 B="6407"
 E="6408"
 BS="N"
/><b
 id="6437"
 Z="2091"
 LineWidth="1.19"
 B="6408"
 E="6409"
 BS="N"
/><b
 id="6438"
 Z="2092"
 LineWidth="1.19"
 B="6407"
 E="6410"
 BS="N"
/><b
 id="6439"
 Z="2093"
 LineWidth="1.19"
 B="6410"
 E="6411"
 Order="2"
 BS="N"
 BondCircularOrdering="0 6438 6440 0"
/><b
 id="6440"
 Z="2094"
 LineWidth="1.19"
 B="6404"
 E="6411"
 BS="N"
/><b
 id="6441"
 Z="2095"
 LineWidth="1.19"
 B="6395"
 E="6412"
 Order="2"
 BS="N"
/></fragment></page></CDXML>
