# Supplementary material for: Scientific Discovery Framework Accelerating Advanced Polymeric Materials Design
Source: Research (Wash D C). 2024 Jul 8;7:0406. doi: 10.34133/research.0406 (PMC11228074; doi:10.34133/research.0406)
Supplement: Supplementary 1 — Figs. S1 to S9 Tables S1 to S8 [file research.0406.f1.zip › Table_S8_structure_chemdraw_format/Table S8 ID10.cdxml]

<?xml version="1.0" encoding="UTF-8" ?>
<!DOCTYPE CDXML SYSTEM "http://www.cambridgesoft.com/xml/cdxml.dtd" >
<CDXML
 CreationProgram="ChemDraw 21.0.0.28"
 Name="imide-3.cdxml"
 BoundingBox="62.05 159.12 243.78 209.22"
 WindowPosition="0 0"
 WindowSize="-2147483648 0"
 WindowIsZoomed="yes"
 FractionalWidths="yes"
 InterpretChemically="yes"
 ShowAtomQuery="yes"
 ShowAtomStereo="no"
 ShowAtomEnhancedStereo="yes"
 ShowAtomNumber="no"
 ShowResidueID="no"
 ShowBondQuery="yes"
 ShowBondRxn="yes"
 ShowBondStereo="no"
 ShowTerminalCarbonLabels="no"
 ShowNonTerminalCarbonLabels="no"
 HideImplicitHydrogens="no"
 Magnification="500"
 LabelFont="3"
 LabelSize="6"
 LabelFace="1"
 CaptionFont="20"
 CaptionSize="6"
 CaptionFace="1"
 HashSpacing="1.70"
 MarginWidth="1.19"
 LineWidth="0.60"
 BoldWidth="1.56"
 BondLength="10.80"
 BondSpacing="18"
 ChainAngle="120"
 LabelJustification="Auto"
 CaptionJustification="Left"
 AminoAcidTermini="HOH"
 ShowSequenceTermini="yes"
 ShowSequenceBonds="yes"
 ShowSequenceUnlinkedBranches="no"
 ResidueWrapCount="40"
 ResidueBlockCount="10"
 ResidueZigZag="yes"
 NumberResidueBlocks="no"
 PrintMargins="36 36 36 36"
 MacPrintInfo="0003000004B004B00000000036CF26BD0000000036D126C00367057B03E00002000004B004B00000000036CF26BD000100000064000000010001010100020001270F000100010000000000000000000000000002001901900000000000600000000000000000000100000000000000000000000000000000"
 ChemPropName=""
 ChemPropFormula="Chemical Formula: "
 ChemPropExactMass="Exact Mass: "
 ChemPropMolWt="Molecular Weight: "
 ChemPropMOverZ="m/z: "
 ChemPropAnalysis="Elemental Analysis: "
 ChemPropBoilingPt="Boiling Point: "
 ChemPropMeltingPt="Melting Point: "
 ChemPropCritTemp="Critical Temp: "
 ChemPropCritPres="Critical Pres: "
 ChemPropCritVol="Critical Vol: "
 ChemPropGibbs="Gibbs Energy: "
 ChemPropLogP="Log P: "
 ChemPropMR="MR: "
 ChemPropHenry="Henry&apos;s Law: "
 ChemPropEForm="Heat of Form: "
 ChemProptPSA="tPSA: "
 ChemPropCLogP="CLogP: "
 ChemPropCMR="CMR: "
 ChemPropLogS="LogS: "
 ChemPropPKa="pKa: "
 ChemPropID=""
 ChemPropFragmentLabel=""
 color="0"
 bgcolor="1"
 RxnAutonumberStart="1"
 RxnAutonumberConditions="no"
 RxnAutonumberStyle="Roman"
 RxnAutonumberFormat="(#)"
><colortable>
<color r="1" g="1" b="1"/>
<color r="0" g="0" b="0"/>
<color r="1" g="0" b="0"/>
<color r="1" g="1" b="0"/>
<color r="0" g="1" b="0"/>
<color r="0" g="1" b="1"/>
<color r="0" g="0" b="1"/>
<color r="1" g="0" b="1"/>
<color r="1" g="0.0510" b="0.3412"/>
<color r="0.1059" g="0.5255" b="0.8902"/>
<color r="1" g="0.5020" b="0"/>
<color r="0.7020" g="0" b="0"/>
<color r="0" g="0.5020" b="1"/>
<color r="1" g="0.2706" b="0.2706"/>
<color r="0.7412" g="0.4706" b="1"/>
<color r="1" g="0.2745" b="0.2745"/>
</colortable><fonttable>
<font id="3" charset="iso-8859-1" name="Arial"/>
<font id="20" charset="iso-8859-1" name="Times New Roman"/>
<font id="23" charset="Unknown" name="Symbol"/>
</fonttable><page
 id="7930"
 BoundingBox="0 0 523.20 769.98"
 HeaderPosition="36"
 FooterPosition="36"
 PrintTrimMarks="yes"
 HeightPages="1"
 WidthPages="1"
><fragment
 id="7804"
 BoundingBox="62.05 160.77 243.78 207.20"
 Z="405"
 ConnectionOrder="7927 13"
><n
 id="8"
 p="194.80 190.52"
 Z="413"
 AS="N"
/><n
 id="9"
 p="204.15 195.92"
 Z="414"
 AS="N"
/><n
 id="10"
 p="213.51 190.52"
 Z="415"
 AS="N"
/><n
 id="11"
 p="223.78 193.85"
 Z="416"
 AS="N"
/><n
 id="12"
 p="230.13 185.12"
 Z="417"
 highlightColor="14"
 Element="7"
 NumHydrogens="0"
 NeedsClean="yes"
 AS="N"
><t
 p="227.96 187.44"
 BoundingBox="227.96 182.42 232.29 187.44"
 LabelJustification="Left"
><s font="3" size="6" color="0" face="97">N</s></t></n><n
 id="34"
 p="223.78 176.38"
 Z="439"
 AS="N"
/><n
 id="35"
 p="227.12 166.11"
 Z="440"
 highlightColor="17"
 Element="8"
 NumHydrogens="0"
 NeedsClean="yes"
 AS="N"
><t
 p="224.78 168.43"
 BoundingBox="224.78 163.36 229.45 168.48"
 LabelJustification="Left"
><s font="3" size="6" color="0" face="97">O</s></t></n><n
 id="36"
 p="227.12 204.12"
 Z="441"
 highlightColor="17"
 Element="8"
 NumHydrogens="0"
 NeedsClean="yes"
 AS="N"
><t
 p="224.78 206.45"
 BoundingBox="224.78 201.37 229.45 206.50"
 LabelJustification="Left"
><s font="3" size="6" color="0" face="97">O</s></t></n><n
 id="37"
 p="213.51 179.72"
 Z="442"
 AS="N"
/><n
 id="38"
 p="204.15 174.32"
 Z="443"
 AS="N"
/><n
 id="39"
 p="194.80 179.72"
 Z="444"
 AS="N"
/><n
 id="7839"
 p="185.45 174.32"
 Z="531"
 AS="N"
/><n
 id="7841"
 p="176.10 179.72"
 Z="533"
 AS="N"
/><n
 id="7843"
 p="185.45 163.52"
 Z="535"
 highlightColor="17"
 Element="8"
 NumHydrogens="0"
 NeedsClean="yes"
 AS="N"
><t
 p="183.11 165.84"
 BoundingBox="183.11 160.77 187.78 165.89"
 LabelJustification="Left"
><s font="3" size="6" color="0" face="1">O</s></t></n><n
 id="7845"
 p="166.74 174.32"
 Z="537"
 AS="N"
/><n
 id="7847"
 p="157.39 179.72"
 Z="539"
 AS="N"
/><n
 id="7849"
 p="157.39 190.52"
 Z="541"
 AS="N"
/><n
 id="7851"
 p="166.74 195.92"
 Z="543"
 AS="N"
/><n
 id="7853"
 p="176.10 190.52"
 Z="545"
 AS="N"
/><n
 id="7861"
 p="146.96 176.92"
 Z="553"
 AS="N"
/><n
 id="7863"
 p="141.08 185.98"
 Z="555"
 highlightColor="14"
 Element="7"
 NumHydrogens="0"
 NeedsClean="yes"
 AS="N"
><t
 p="138.91 188.30"
 BoundingBox="138.91 183.29 143.24 188.30"
 LabelJustification="Left"
><s font="3" size="6" color="0" face="1">N</s></t></n><n
 id="7865"
 p="147.87 194.37"
 Z="557"
 AS="N"
/><n
 id="7871"
 p="130.29 186.54"
 Z="563"
 AS="N"
/><n
 id="7873"
 p="143.09 166.84"
 Z="565"
 highlightColor="17"
 Element="8"
 NumHydrogens="0"
 NeedsClean="yes"
 AS="N"
><t
 p="140.75 169.16"
 BoundingBox="140.75 164.09 145.42 169.21"
 LabelJustification="Left"
><s font="3" size="6" color="0" face="1">O</s></t></n><n
 id="7875"
 p="145.17 204.83"
 Z="567"
 highlightColor="17"
 Element="8"
 NumHydrogens="0"
 NeedsClean="yes"
 AS="N"
><t
 p="142.84 207.15"
 BoundingBox="142.84 202.08 147.51 207.20"
 LabelJustification="Left"
><s font="3" size="6" color="0" face="1">O</s></t></n><n
 id="7893"
 p="124.89 177.19"
 Z="585"
 AS="N"
/><n
 id="7895"
 p="114.09 177.19"
 Z="587"
 AS="N"
/><n
 id="7897"
 p="108.69 186.54"
 Z="589"
 AS="N"
/><n
 id="7899"
 p="114.09 195.90"
 Z="591"
 AS="N"
/><n
 id="7901"
 p="124.89 195.90"
 Z="593"
 AS="N"
/><n
 id="7909"
 p="97.89 186.54"
 Z="601"
 AS="N"
/><n
 id="7911"
 p="92.49 177.19"
 Z="603"
 AS="N"
/><n
 id="7913"
 p="81.69 177.19"
 Z="605"
 AS="N"
/><n
 id="7915"
 p="76.29 186.54"
 Z="607"
 AS="N"
/><n
 id="7917"
 p="81.69 195.90"
 Z="609"
 AS="N"
/><n
 id="7919"
 p="92.49 195.90"
 Z="611"
 AS="N"
/><n
 id="7927"
 p="65.49 186.54"
 Z="621"
 LineWidth="1.19"
 NodeType="ExternalConnectionPoint"
 ExternalConnectionType="Star"
 AS="N"
/><n
 id="13"
 p="240.93 185.12"
 Z="622"
 NodeType="ExternalConnectionPoint"
 ExternalConnectionType="Star"
 AS="N"
/><b
 id="53"
 Z="457"
 LineWidth="1.19"
 B="8"
 E="9"
 Order="2"
 BS="N"
 BondCircularOrdering="88 0 0 54"
/><b
 id="54"
 Z="458"
 LineWidth="1.19"
 B="9"
 E="10"
 BS="N"
/><b
 id="55"
 Z="459"
 LineWidth="1.19"
 B="10"
 E="11"
 BS="N"
/><b
 id="56"
 Z="460"
 LineWidth="1.19"
 B="11"
 E="12"
 BS="N"
/><b
 id="57"
 Z="461"
 LineWidth="1.19"
 B="12"
 E="13"
 BS="N"
/><b
 id="81"
 Z="485"
 LineWidth="1.19"
 B="12"
 E="34"
 BS="N"
/><b
 id="82"
 Z="486"
 LineWidth="1.19"
 B="34"
 E="35"
 Order="2"
 BS="N"
/><b
 id="83"
 Z="487"
 LineWidth="1.19"
 B="11"
 E="36"
 Order="2"
 BS="N"
/><b
 id="84"
 Z="488"
 LineWidth="1.19"
 B="10"
 E="37"
 Order="2"
 BS="N"
 BondCircularOrdering="54 55 85 86"
/><b
 id="85"
 Z="489"
 LineWidth="1.19"
 B="34"
 E="37"
 BS="N"
/><b
 id="86"
 Z="490"
 LineWidth="1.19"
 B="37"
 E="38"
 BS="N"
/><b
 id="87"
 Z="491"
 LineWidth="1.19"
 B="38"
 E="39"
 Order="2"
 BS="N"
 BondCircularOrdering="86 0 7840 88"
/><b
 id="88"
 Z="492"
 LineWidth="1.19"
 B="8"
 E="39"
 BS="N"
/><b
 id="7840"
 Z="532"
 LineWidth="1.19"
 B="39"
 E="7839"
 BS="N"
/><b
 id="7842"
 Z="534"
 LineWidth="1.19"
 B="7839"
 E="7841"
 BS="N"
/><b
 id="7844"
 Z="536"
 LineWidth="1.19"
 B="7839"
 E="7843"
 Order="2"
 BS="N"
/><b
 id="7855"
 Z="547"
 LineWidth="1.19"
 B="7841"
 E="7845"
 Order="2"
 BS="N"
 BondCircularOrdering="7860 7842 0 7856"
/><b
 id="7856"
 Z="548"
 LineWidth="1.19"
 B="7845"
 E="7847"
 BS="N"
/><b
 id="7857"
 Z="549"
 LineWidth="1.19"
 B="7847"
 E="7849"
 Order="2"
 BS="N"
 BondCircularOrdering="7856 7867 7870 7858"
/><b
 id="7858"
 Z="550"
 LineWidth="1.19"
 B="7849"
 E="7851"
 BS="N"
/><b
 id="7859"
 Z="551"
 LineWidth="1.19"
 B="7851"
 E="7853"
 Order="2"
 BS="N"
 BondCircularOrdering="7858 0 0 7860"
/><b
 id="7860"
 Z="552"
 LineWidth="1.19"
 B="7853"
 E="7841"
 BS="N"
/><b
 id="7867"
 Z="559"
 LineWidth="1.19"
 B="7847"
 E="7861"
 BS="N"
/><b
 id="7868"
 Z="560"
 LineWidth="1.19"
 B="7861"
 E="7863"
 BS="N"
/><b
 id="7869"
 Z="561"
 LineWidth="1.19"
 B="7863"
 E="7865"
 BS="N"
/><b
 id="7870"
 Z="562"
 LineWidth="1.19"
 B="7865"
 E="7849"
 BS="N"
/><b
 id="7872"
 Z="564"
 LineWidth="1.19"
 B="7863"
 E="7871"
 BS="N"
/><b
 id="7874"
 Z="566"
 LineWidth="1.19"
 B="7861"
 E="7873"
 Order="2"
 BS="N"
/><b
 id="7876"
 Z="568"
 LineWidth="1.19"
 B="7865"
 E="7875"
 Order="2"
 BS="N"
/><b
 id="7903"
 Z="595"
 LineWidth="1.19"
 B="7871"
 E="7893"
 Order="2"
 BS="N"
 BondCircularOrdering="7908 7872 0 7904"
/><b
 id="7904"
 Z="596"
 LineWidth="1.19"
 B="7893"
 E="7895"
 BS="N"
/><b
 id="7905"
 Z="597"
 LineWidth="1.19"
 B="7895"
 E="7897"
 Order="2"
 BS="N"
 BondCircularOrdering="7904 0 7910 7906"
/><b
 id="7906"
 Z="598"
 LineWidth="1.19"
 B="7897"
 E="7899"
 BS="N"
/><b
 id="7907"
 Z="599"
 LineWidth="1.19"
 B="7899"
 E="7901"
 Order="2"
 BS="N"
 BondCircularOrdering="7906 0 0 7908"
/><b
 id="7908"
 Z="600"
 LineWidth="1.19"
 B="7901"
 E="7871"
 BS="N"
/><b
 id="7910"
 Z="602"
 LineWidth="1.19"
 B="7897"
 E="7909"
 BS="N"
/><b
 id="7921"
 Z="613"
 LineWidth="1.19"
 B="7909"
 E="7911"
 Order="2"
 BS="N"
 BondCircularOrdering="7926 7910 0 7922"
/><b
 id="7922"
 Z="614"
 LineWidth="1.19"
 B="7911"
 E="7913"
 BS="N"
/><b
 id="7923"
 Z="615"
 LineWidth="1.19"
 B="7913"
 E="7915"
 Order="2"
 BS="N"
 BondCircularOrdering="7922 0 7928 7924"
/><b
 id="7924"
 Z="616"
 LineWidth="1.19"
 B="7915"
 E="7917"
 BS="N"
/><b
 id="7925"
 Z="617"
 LineWidth="1.19"
 B="7917"
 E="7919"
 Order="2"
 BS="N"
 BondCircularOrdering="7924 0 0 7926"
/><b
 id="7926"
 Z="618"
 LineWidth="1.19"
 B="7919"
 E="7909"
 BS="N"
/><b
 id="7928"
 Z="620"
 LineWidth="1.19"
 B="7915"
 E="7927"
 BS="N"
/></fragment></page></CDXML>
