# Supplementary material for: Scientific Discovery Framework Accelerating Advanced Polymeric Materials Design
Source: Research (Wash D C). 2024 Jul 8;7:0406. doi: 10.34133/research.0406 (PMC11228074; doi:10.34133/research.0406)
Supplement: Supplementary 1 — Figs. S1 to S9 Tables S1 to S8 [file research.0406.f1.zip › Table_S8_structure_chemdraw_format/Table S8 ID2.cdxml]

<?xml version="1.0" encoding="UTF-8" ?>
<!DOCTYPE CDXML SYSTEM "http://www.cambridgesoft.com/xml/cdxml.dtd" >
<CDXML
 CreationProgram="ChemDraw 21.0.0.28"
 Name="carbonate_1.cdxml"
 BoundingBox="87.71 151.57 272.29 203.55"
 WindowPosition="0 0"
 WindowSize="-2147483648 0"
 WindowIsZoomed="yes"
 FractionalWidths="yes"
 InterpretChemically="yes"
 ShowAtomQuery="yes"
 ShowAtomStereo="no"
 ShowAtomEnhancedStereo="yes"
 ShowAtomNumber="no"
 ShowResidueID="no"
 ShowBondQuery="yes"
 ShowBondRxn="yes"
 ShowBondStereo="no"
 ShowTerminalCarbonLabels="no"
 ShowNonTerminalCarbonLabels="no"
 HideImplicitHydrogens="no"
 Magnification="500"
 LabelFont="3"
 LabelSize="6"
 LabelFace="1"
 CaptionFont="20"
 CaptionSize="6"
 CaptionFace="1"
 HashSpacing="1.70"
 MarginWidth="1.19"
 LineWidth="0.60"
 BoldWidth="1.56"
 BondLength="10.80"
 BondSpacing="18"
 ChainAngle="120"
 LabelJustification="Auto"
 CaptionJustification="Left"
 AminoAcidTermini="HOH"
 ShowSequenceTermini="yes"
 ShowSequenceBonds="yes"
 ShowSequenceUnlinkedBranches="no"
 ResidueWrapCount="40"
 ResidueBlockCount="10"
 ResidueZigZag="yes"
 NumberResidueBlocks="no"
 PrintMargins="36 36 36 36"
 MacPrintInfo="0003000004B004B00000000036CF26BD0000000036D126C00367057B03E00002000004B004B00000000036CF26BD000100000064000000010001010100020001270F000100010000000000000000000000000002001901900000000000600000000000000000000100000000000000000000000000000000"
 ChemPropName=""
 ChemPropFormula="Chemical Formula: "
 ChemPropExactMass="Exact Mass: "
 ChemPropMolWt="Molecular Weight: "
 ChemPropMOverZ="m/z: "
 ChemPropAnalysis="Elemental Analysis: "
 ChemPropBoilingPt="Boiling Point: "
 ChemPropMeltingPt="Melting Point: "
 ChemPropCritTemp="Critical Temp: "
 ChemPropCritPres="Critical Pres: "
 ChemPropCritVol="Critical Vol: "
 ChemPropGibbs="Gibbs Energy: "
 ChemPropLogP="Log P: "
 ChemPropMR="MR: "
 ChemPropHenry="Henry&apos;s Law: "
 ChemPropEForm="Heat of Form: "
 ChemProptPSA="tPSA: "
 ChemPropCLogP="CLogP: "
 ChemPropCMR="CMR: "
 ChemPropLogS="LogS: "
 ChemPropPKa="pKa: "
 ChemPropID=""
 ChemPropFragmentLabel=""
 color="0"
 bgcolor="1"
 RxnAutonumberStart="1"
 RxnAutonumberConditions="no"
 RxnAutonumberStyle="Roman"
 RxnAutonumberFormat="(#)"
><colortable>
<color r="1" g="1" b="1"/>
<color r="0" g="0" b="0"/>
<color r="1" g="0" b="0"/>
<color r="1" g="1" b="0"/>
<color r="0" g="1" b="0"/>
<color r="0" g="1" b="1"/>
<color r="0" g="0" b="1"/>
<color r="1" g="0" b="1"/>
<color r="1" g="0.0510" b="0.3412"/>
<color r="0.1059" g="0.5255" b="0.8902"/>
<color r="1" g="0.5020" b="0"/>
<color r="0.7020" g="0" b="0"/>
<color r="1" g="0.2745" b="0.2745"/>
<color r="1" g="0.7803" b="0.0039"/>
</colortable><fonttable>
<font id="3" charset="iso-8859-1" name="Arial"/>
<font id="20" charset="iso-8859-1" name="Times New Roman"/>
<font id="23" charset="Unknown" name="Symbol"/>
</fonttable><page
 id="6040"
 BoundingBox="0 0 523.20 769.98"
 HeaderPosition="36"
 FooterPosition="36"
 PrintTrimMarks="yes"
 HeightPages="1"
 WidthPages="1"
><fragment
 id="5963"
 BoundingBox="87.71 153.21 272.29 202.60"
 Z="1608"
 ConnectionOrder="5997 5984"
><n
 id="5964"
 p="128.56 166.76"
 Z="1609"
 highlightColor="14"
 Element="8"
 NumHydrogens="0"
 NeedsClean="yes"
 AS="N"
><t
 p="126.22 169.09"
 BoundingBox="126.22 164.01 130.89 169.14"
 LabelJustification="Left"
><s font="3" size="6" color="0" face="97">O</s></t></n><n
 id="5965"
 p="128.56 177.56"
 Z="1610"
 AS="N"
/><n
 id="5966"
 p="137.91 182.96"
 Z="1611"
 AS="N"
/><n
 id="5967"
 p="147.26 177.56"
 Z="1612"
 AS="N"
/><n
 id="5968"
 p="156.62 182.96"
 Z="1613"
 AS="N"
/><n
 id="5969"
 p="156.62 193.76"
 Z="1614"
 AS="N"
/><n
 id="5970"
 p="165.97 199.16"
 Z="1615"
 highlightColor="14"
 Element="8"
 NumHydrogens="0"
 NeedsClean="yes"
 AS="N"
><t
 p="163.64 201.49"
 BoundingBox="163.64 196.41 168.30 201.54"
 LabelJustification="Left"
><s font="3" size="6" color="0" face="97">O</s></t></n><n
 id="5971"
 p="175.32 193.76"
 Z="1616"
 AS="N"
/><n
 id="5972"
 p="175.32 182.96"
 Z="1617"
 AS="N"
/><n
 id="5973"
 p="184.68 177.56"
 Z="1618"
 AS="N"
/><n
 id="5974"
 p="194.03 182.96"
 Z="1619"
 AS="N"
/><n
 id="5975"
 p="203.38 177.56"
 Z="1620"
 highlightColor="15"
 Element="16"
 NumHydrogens="0"
 NeedsClean="yes"
 AS="N"
><t
 p="201.38 179.89"
 BoundingBox="201.38 174.81 205.38 179.99"
 LabelJustification="Left"
><s font="3" size="6" color="0" face="97">S</s></t></n><n
 id="5976"
 p="197.98 168.21"
 Z="1621"
 highlightColor="14"
 Element="8"
 NumHydrogens="0"
 NeedsClean="yes"
 AS="N"
><t
 p="195.65 170.53"
 BoundingBox="195.65 165.46 200.32 170.58"
 LabelJustification="Left"
><s font="3" size="6" color="0" face="97">O</s></t></n><n
 id="5977"
 p="212.74 172.16"
 Z="1622"
 AS="N"
/><n
 id="5978"
 p="212.74 161.36"
 Z="1623"
 AS="N"
/><n
 id="5979"
 p="222.09 155.96"
 Z="1624"
 AS="N"
/><n
 id="5980"
 p="231.44 161.36"
 Z="1625"
 AS="N"
/><n
 id="5981"
 p="240.79 155.96"
 Z="1626"
 highlightColor="14"
 Element="8"
 NumHydrogens="0"
 NeedsClean="yes"
 AS="N"
><t
 p="238.46 158.29"
 BoundingBox="238.46 153.21 243.13 158.34"
 LabelJustification="Left"
><s font="3" size="6" color="0" face="97">O</s></t></n><n
 id="5982"
 p="250.15 161.36"
 Z="1627"
 AS="N"
/><n
 id="5983"
 p="259.50 155.96"
 Z="1628"
 highlightColor="14"
 Element="8"
 NumHydrogens="0"
 NeedsClean="yes"
 AS="N"
><t
 p="257.17 158.29"
 BoundingBox="257.17 153.21 261.83 158.34"
 LabelJustification="Left"
><s font="3" size="6" color="0" face="97">O</s></t></n><n
 id="5985"
 p="250.15 172.16"
 Z="1630"
 highlightColor="14"
 Element="8"
 NumHydrogens="0"
 NeedsClean="yes"
 AS="N"
><t
 p="247.81 174.49"
 BoundingBox="247.81 169.41 252.48 174.54"
 LabelJustification="Left"
><s font="3" size="6" color="0" face="97">O</s></t></n><n
 id="5986"
 p="231.44 172.16"
 Z="1631"
 AS="N"
/><n
 id="5987"
 p="222.09 177.56"
 Z="1632"
 AS="N"
/><n
 id="5988"
 p="208.78 186.92"
 Z="1633"
 highlightColor="14"
 Element="8"
 NumHydrogens="0"
 NeedsClean="yes"
 AS="N"
><t
 p="206.45 189.24"
 BoundingBox="206.45 184.17 211.12 189.29"
 LabelJustification="Left"
><s font="3" size="6" color="0" face="97">O</s></t></n><n
 id="5989"
 p="194.03 193.76"
 Z="1634"
 AS="N"
/><n
 id="5990"
 p="184.68 199.16"
 Z="1635"
 AS="N"
/><n
 id="5991"
 p="147.26 199.16"
 Z="1636"
 AS="N"
/><n
 id="5992"
 p="137.91 193.76"
 Z="1637"
 AS="N"
/><n
 id="5993"
 p="119.21 182.96"
 Z="1638"
 AS="N"
/><n
 id="5994"
 p="119.21 193.76"
 Z="1639"
 AS="N"
/><n
 id="5995"
 p="109.85 199.16"
 Z="1640"
 AS="N"
/><n
 id="5996"
 p="100.50 193.76"
 Z="1641"
 AS="N"
/><n
 id="5998"
 p="100.50 182.96"
 Z="1643"
 AS="N"
/><n
 id="5999"
 p="109.85 177.56"
 Z="1644"
 AS="N"
/><n
 id="5997"
 p="91.15 199.16"
 Z="1684"
 LineWidth="1.19"
 NodeType="ExternalConnectionPoint"
 ExternalConnectionType="Star"
 AS="N"
/><n
 id="5984"
 p="268.85 161.36"
 Z="1685"
 LineWidth="1.19"
 NodeType="ExternalConnectionPoint"
 ExternalConnectionType="Star"
 AS="N"
/><b
 id="6000"
 Z="1645"
 LineWidth="1.19"
 B="5964"
 E="5965"
 Order="2"
 BS="N"
/><b
 id="6001"
 Z="1646"
 LineWidth="1.19"
 B="5965"
 E="5966"
 BS="N"
/><b
 id="6002"
 Z="1647"
 LineWidth="1.19"
 B="5966"
 E="5967"
 Order="2"
 BS="N"
 BondCircularOrdering="6001 6030 6003 0"
/><b
 id="6003"
 Z="1648"
 LineWidth="1.19"
 B="5967"
 E="5968"
 BS="N"
/><b
 id="6004"
 Z="1649"
 LineWidth="1.19"
 B="5968"
 E="5969"
 Order="2"
 BS="N"
 BondCircularOrdering="0 6003 6028 6005"
/><b
 id="6005"
 Z="1650"
 LineWidth="1.19"
 B="5969"
 E="5970"
 BS="N"
/><b
 id="6006"
 Z="1651"
 LineWidth="1.19"
 B="5970"
 E="5971"
 BS="N"
/><b
 id="6007"
 Z="1652"
 LineWidth="1.19"
 B="5971"
 E="5972"
 Order="2"
 BS="N"
 BondCircularOrdering="6006 6027 6008 0"
/><b
 id="6008"
 Z="1653"
 LineWidth="1.19"
 B="5972"
 E="5973"
 BS="N"
/><b
 id="6009"
 Z="1654"
 LineWidth="1.19"
 B="5973"
 E="5974"
 Order="2"
 BS="N"
 BondCircularOrdering="0 6008 6025 6010"
/><b
 id="6010"
 Z="1655"
 LineWidth="1.19"
 B="5974"
 E="5975"
 BS="N"
/><b
 id="6011"
 Z="1656"
 LineWidth="1.19"
 B="5975"
 E="5976"
 Order="2"
 BS="N"
/><b
 id="6012"
 Z="1657"
 LineWidth="1.19"
 B="5975"
 E="5977"
 BS="N"
/><b
 id="6013"
 Z="1658"
 LineWidth="1.19"
 B="5977"
 E="5978"
 Order="2"
 BS="N"
 BondCircularOrdering="6012 6023 6014 0"
/><b
 id="6014"
 Z="1659"
 LineWidth="1.19"
 B="5978"
 E="5979"
 BS="N"
/><b
 id="6015"
 Z="1660"
 LineWidth="1.19"
 B="5979"
 E="5980"
 Order="2"
 BS="N"
 BondCircularOrdering="0 6014 6021 6016"
/><b
 id="6016"
 Z="1661"
 LineWidth="1.19"
 B="5980"
 E="5981"
 BS="N"
/><b
 id="6017"
 Z="1662"
 LineWidth="1.19"
 B="5981"
 E="5982"
 BS="N"
/><b
 id="6018"
 Z="1663"
 LineWidth="1.19"
 B="5982"
 E="5983"
 BS="N"
/><b
 id="6019"
 Z="1664"
 LineWidth="1.19"
 B="5983"
 E="5984"
 BS="N"
/><b
 id="6020"
 Z="1665"
 LineWidth="1.19"
 B="5982"
 E="5985"
 Order="2"
 BS="N"
/><b
 id="6021"
 Z="1666"
 LineWidth="1.19"
 B="5980"
 E="5986"
 BS="N"
/><b
 id="6022"
 Z="1667"
 LineWidth="1.19"
 B="5986"
 E="5987"
 Order="2"
 BS="N"
 BondCircularOrdering="0 6021 6023 0"
/><b
 id="6023"
 Z="1668"
 LineWidth="1.19"
 B="5977"
 E="5987"
 BS="N"
/><b
 id="6024"
 Z="1669"
 LineWidth="1.19"
 B="5975"
 E="5988"
 Order="2"
 BS="N"
/><b
 id="6025"
 Z="1670"
 LineWidth="1.19"
 B="5974"
 E="5989"
 BS="N"
/><b
 id="6026"
 Z="1671"
 LineWidth="1.19"
 B="5989"
 E="5990"
 Order="2"
 BS="N"
 BondCircularOrdering="0 6025 6027 0"
/><b
 id="6027"
 Z="1672"
 LineWidth="1.19"
 B="5971"
 E="5990"
 BS="N"
/><b
 id="6028"
 Z="1673"
 LineWidth="1.19"
 B="5969"
 E="5991"
 BS="N"
/><b
 id="6029"
 Z="1674"
 LineWidth="1.19"
 B="5991"
 E="5992"
 Order="2"
 BS="N"
 BondCircularOrdering="0 6028 6030 0"
/><b
 id="6030"
 Z="1675"
 LineWidth="1.19"
 B="5966"
 E="5992"
 BS="N"
/><b
 id="6031"
 Z="1676"
 LineWidth="1.19"
 B="5965"
 E="5993"
 BS="N"
/><b
 id="6032"
 Z="1677"
 LineWidth="1.19"
 B="5993"
 E="5994"
 Order="2"
 BS="N"
 BondCircularOrdering="6031 6038 6033 0"
/><b
 id="6033"
 Z="1678"
 LineWidth="1.19"
 B="5994"
 E="5995"
 BS="N"
/><b
 id="6034"
 Z="1679"
 LineWidth="1.19"
 B="5995"
 E="5996"
 Order="2"
 BS="N"
 BondCircularOrdering="0 6033 6036 6035"
/><b
 id="6035"
 Z="1680"
 LineWidth="1.19"
 B="5996"
 E="5997"
 BS="N"
/><b
 id="6036"
 Z="1681"
 LineWidth="1.19"
 B="5996"
 E="5998"
 BS="N"
/><b
 id="6037"
 Z="1682"
 LineWidth="1.19"
 B="5998"
 E="5999"
 Order="2"
 BS="N"
 BondCircularOrdering="0 6036 6038 0"
/><b
 id="6038"
 Z="1683"
 LineWidth="1.19"
 B="5993"
 E="5999"
 BS="N"
/></fragment></page></CDXML>
