# Supplementary material for: Scientific Discovery Framework Accelerating Advanced Polymeric Materials Design
Source: Research (Wash D C). 2024 Jul 8;7:0406. doi: 10.34133/research.0406 (PMC11228074; doi:10.34133/research.0406)
Supplement: Supplementary 1 — Figs. S1 to S9 Tables S1 to S8 [file research.0406.f1.zip › Table_S8_structure_chemdraw_format/Table S8 ID3.cdxml]

<?xml version="1.0" encoding="UTF-8" ?>
<!DOCTYPE CDXML SYSTEM "http://www.cambridgesoft.com/xml/cdxml.dtd" >
<CDXML
 CreationProgram="ChemDraw 21.0.0.28"
 Name="carbonate_2.cdxml"
 BoundingBox="87.71 156.97 272.29 208.40"
 WindowPosition="0 0"
 WindowSize="-2147483648 0"
 WindowIsZoomed="yes"
 FractionalWidths="yes"
 InterpretChemically="yes"
 ShowAtomQuery="yes"
 ShowAtomStereo="no"
 ShowAtomEnhancedStereo="yes"
 ShowAtomNumber="no"
 ShowResidueID="no"
 ShowBondQuery="yes"
 ShowBondRxn="yes"
 ShowBondStereo="no"
 ShowTerminalCarbonLabels="no"
 ShowNonTerminalCarbonLabels="no"
 HideImplicitHydrogens="no"
 Magnification="500"
 LabelFont="3"
 LabelSize="6"
 LabelFace="1"
 CaptionFont="20"
 CaptionSize="6"
 CaptionFace="1"
 HashSpacing="1.70"
 MarginWidth="1.19"
 LineWidth="0.60"
 BoldWidth="1.56"
 BondLength="10.80"
 BondSpacing="18"
 ChainAngle="120"
 LabelJustification="Auto"
 CaptionJustification="Left"
 AminoAcidTermini="HOH"
 ShowSequenceTermini="yes"
 ShowSequenceBonds="yes"
 ShowSequenceUnlinkedBranches="no"
 ResidueWrapCount="40"
 ResidueBlockCount="10"
 ResidueZigZag="yes"
 NumberResidueBlocks="no"
 PrintMargins="36 36 36 36"
 MacPrintInfo="0003000004B004B00000000036CF26BD0000000036D126C00367057B03E00002000004B004B00000000036CF26BD000100000064000000010001010100020001270F000100010000000000000000000000000002001901900000000000600000000000000000000100000000000000000000000000000000"
 ChemPropName=""
 ChemPropFormula="Chemical Formula: "
 ChemPropExactMass="Exact Mass: "
 ChemPropMolWt="Molecular Weight: "
 ChemPropMOverZ="m/z: "
 ChemPropAnalysis="Elemental Analysis: "
 ChemPropBoilingPt="Boiling Point: "
 ChemPropMeltingPt="Melting Point: "
 ChemPropCritTemp="Critical Temp: "
 ChemPropCritPres="Critical Pres: "
 ChemPropCritVol="Critical Vol: "
 ChemPropGibbs="Gibbs Energy: "
 ChemPropLogP="Log P: "
 ChemPropMR="MR: "
 ChemPropHenry="Henry&apos;s Law: "
 ChemPropEForm="Heat of Form: "
 ChemProptPSA="tPSA: "
 ChemPropCLogP="CLogP: "
 ChemPropCMR="CMR: "
 ChemPropLogS="LogS: "
 ChemPropPKa="pKa: "
 ChemPropID=""
 ChemPropFragmentLabel=""
 color="0"
 bgcolor="1"
 RxnAutonumberStart="1"
 RxnAutonumberConditions="no"
 RxnAutonumberStyle="Roman"
 RxnAutonumberFormat="(#)"
><colortable>
<color r="1" g="1" b="1"/>
<color r="0" g="0" b="0"/>
<color r="1" g="0" b="0"/>
<color r="1" g="1" b="0"/>
<color r="0" g="1" b="0"/>
<color r="0" g="1" b="1"/>
<color r="0" g="0" b="1"/>
<color r="1" g="0" b="1"/>
<color r="1" g="0.0510" b="0.3412"/>
<color r="0.1059" g="0.5255" b="0.8902"/>
<color r="1" g="0.5020" b="0"/>
<color r="0.7020" g="0" b="0"/>
<color r="1" g="0.2745" b="0.2745"/>
</colortable><fonttable>
<font id="3" charset="iso-8859-1" name="Arial"/>
<font id="20" charset="iso-8859-1" name="Times New Roman"/>
<font id="23" charset="Unknown" name="Symbol"/>
</fonttable><page
 id="6155"
 BoundingBox="0 0 523.20 769.98"
 HeaderPosition="36"
 FooterPosition="36"
 PrintTrimMarks="yes"
 HeightPages="1"
 WidthPages="1"
><fragment
 id="6076"
 BoundingBox="87.71 158.61 272.29 206.94"
 Z="1723"
 ConnectionOrder="6111 6085"
><n
 id="6077"
 p="231.44 161.36"
 Z="1724"
 highlightColor="14"
 Element="8"
 NumHydrogens="0"
 NeedsClean="yes"
 AS="N"
><t
 p="229.11 163.69"
 BoundingBox="229.11 158.61 233.78 163.74"
 LabelJustification="Left"
><s font="3" size="6" color="0" face="97">O</s></t></n><n
 id="6078"
 p="231.44 172.16"
 Z="1725"
 AS="N"
/><n
 id="6079"
 p="240.79 177.56"
 Z="1726"
 AS="N"
/><n
 id="6080"
 p="250.15 172.16"
 Z="1727"
 AS="N"
/><n
 id="6081"
 p="259.50 177.56"
 Z="1728"
 AS="N"
/><n
 id="6082"
 p="259.50 188.36"
 Z="1729"
 AS="N"
/><n
 id="6083"
 p="250.15 193.76"
 Z="1730"
 AS="N"
/><n
 id="6084"
 p="240.79 188.36"
 Z="1731"
 AS="N"
/><n
 id="6086"
 p="222.09 177.56"
 Z="1733"
 AS="N"
/><n
 id="6087"
 p="222.09 188.36"
 Z="1734"
 AS="N"
/><n
 id="6088"
 p="212.74 193.76"
 Z="1735"
 AS="N"
/><n
 id="6089"
 p="203.38 188.36"
 Z="1736"
 AS="N"
/><n
 id="6090"
 p="203.38 177.56"
 Z="1737"
 AS="N"
/><n
 id="6091"
 p="212.74 172.16"
 Z="1738"
 AS="N"
/><n
 id="6092"
 p="194.03 193.76"
 Z="1739"
 highlightColor="14"
 Element="8"
 NumHydrogens="0"
 NeedsClean="yes"
 AS="N"
><t
 p="191.70 196.09"
 BoundingBox="191.70 191.01 196.36 196.14"
 LabelJustification="Left"
><s font="3" size="6" color="0" face="97">O</s></t></n><n
 id="6093"
 p="184.68 188.36"
 Z="1740"
 AS="N"
/><n
 id="6094"
 p="175.32 193.76"
 Z="1741"
 AS="N"
/><n
 id="6095"
 p="165.97 188.36"
 Z="1742"
 AS="N"
/><n
 id="6096"
 p="165.97 177.56"
 Z="1743"
 AS="N"
/><n
 id="6097"
 p="175.32 172.16"
 Z="1744"
 AS="N"
/><n
 id="6098"
 p="184.68 177.56"
 Z="1745"
 AS="N"
/><n
 id="6099"
 p="156.62 172.16"
 Z="1746"
 AS="N"
/><n
 id="6100"
 p="162.02 162.81"
 Z="1747"
 AS="N"
/><n
 id="6101"
 p="151.22 162.81"
 Z="1748"
 AS="N"
/><n
 id="6102"
 p="147.26 177.56"
 Z="1749"
 AS="N"
/><n
 id="6103"
 p="147.26 188.36"
 Z="1750"
 AS="N"
/><n
 id="6104"
 p="137.91 193.76"
 Z="1751"
 AS="N"
/><n
 id="6105"
 p="128.56 188.36"
 Z="1752"
 AS="N"
/><n
 id="6106"
 p="128.56 177.56"
 Z="1753"
 AS="N"
/><n
 id="6107"
 p="137.91 172.16"
 Z="1754"
 AS="N"
/><n
 id="6108"
 p="119.21 193.76"
 Z="1755"
 highlightColor="14"
 Element="8"
 NumHydrogens="0"
 NeedsClean="yes"
 AS="N"
><t
 p="116.87 196.09"
 BoundingBox="116.87 191.01 121.54 196.14"
 LabelJustification="Left"
><s font="3" size="6" color="0" face="97">O</s></t></n><n
 id="6109"
 p="109.85 188.36"
 Z="1756"
 AS="N"
/><n
 id="6110"
 p="100.50 193.76"
 Z="1757"
 highlightColor="14"
 Element="8"
 NumHydrogens="0"
 NeedsClean="yes"
 AS="N"
><t
 p="98.17 196.09"
 BoundingBox="98.17 191.01 102.83 196.14"
 LabelJustification="Left"
><s font="3" size="6" color="0" face="97">O</s></t></n><n
 id="6112"
 p="109.85 177.56"
 Z="1759"
 highlightColor="14"
 Element="8"
 NumHydrogens="0"
 NeedsClean="yes"
 AS="N"
><t
 p="107.52 179.89"
 BoundingBox="107.52 174.81 112.19 179.94"
 LabelJustification="Left"
><s font="3" size="6" color="0" face="97">O</s></t></n><n
 id="6111"
 p="91.15 188.36"
 Z="1799"
 LineWidth="1.19"
 NodeType="ExternalConnectionPoint"
 ExternalConnectionType="Star"
 AS="N"
/><n
 id="6085"
 p="268.85 193.76"
 Z="1800"
 LineWidth="1.19"
 NodeType="ExternalConnectionPoint"
 ExternalConnectionType="Star"
 AS="N"
/><n
 id="6152"
 p="137.91 204.56"
 Z="1801"
 highlightColor="6"
 Element="17"
 NumHydrogens="0"
 NeedsClean="yes"
 AS="N"
><t
 p="135.74 206.89"
 BoundingBox="135.74 201.81 141.74 206.94"
 LabelJustification="Left"
 LabelAlignment="Left"
><s font="3" size="6" color="0" face="1">Cl</s></t></n><b
 id="6113"
 Z="1760"
 LineWidth="1.19"
 B="6077"
 E="6078"
 Order="2"
 BS="N"
/><b
 id="6114"
 Z="1761"
 LineWidth="1.19"
 B="6078"
 E="6079"
 BS="N"
/><b
 id="6115"
 Z="1762"
 LineWidth="1.19"
 B="6079"
 E="6080"
 Order="2"
 BS="N"
 BondCircularOrdering="6114 6120 6116 0"
/><b
 id="6116"
 Z="1763"
 LineWidth="1.19"
 B="6080"
 E="6081"
 BS="N"
/><b
 id="6117"
 Z="1764"
 LineWidth="1.19"
 B="6081"
 E="6082"
 Order="2"
 BS="N"
 BondCircularOrdering="0 6116 6118 6121"
/><b
 id="6118"
 Z="1765"
 LineWidth="1.19"
 B="6082"
 E="6083"
 BS="N"
/><b
 id="6119"
 Z="1766"
 LineWidth="1.19"
 B="6083"
 E="6084"
 Order="2"
 BS="N"
 BondCircularOrdering="0 6118 6120 0"
/><b
 id="6120"
 Z="1767"
 LineWidth="1.19"
 B="6079"
 E="6084"
 BS="N"
/><b
 id="6121"
 Z="1768"
 LineWidth="1.19"
 B="6082"
 E="6085"
 BS="N"
/><b
 id="6122"
 Z="1769"
 LineWidth="1.19"
 B="6078"
 E="6086"
 BS="N"
/><b
 id="6123"
 Z="1770"
 LineWidth="1.19"
 B="6086"
 E="6087"
 Order="2"
 BS="N"
 BondCircularOrdering="6122 6128 6124 0"
/><b
 id="6124"
 Z="1771"
 LineWidth="1.19"
 B="6087"
 E="6088"
 BS="N"
/><b
 id="6125"
 Z="1772"
 LineWidth="1.19"
 B="6088"
 E="6089"
 Order="2"
 BS="N"
 BondCircularOrdering="0 6124 6126 6129"
/><b
 id="6126"
 Z="1773"
 LineWidth="1.19"
 B="6089"
 E="6090"
 BS="N"
/><b
 id="6127"
 Z="1774"
 LineWidth="1.19"
 B="6090"
 E="6091"
 Order="2"
 BS="N"
 BondCircularOrdering="0 6126 6128 0"
/><b
 id="6128"
 Z="1775"
 LineWidth="1.19"
 B="6086"
 E="6091"
 BS="N"
/><b
 id="6129"
 Z="1776"
 LineWidth="1.19"
 B="6089"
 E="6092"
 BS="N"
/><b
 id="6130"
 Z="1777"
 LineWidth="1.19"
 B="6092"
 E="6093"
 BS="N"
/><b
 id="6131"
 Z="1778"
 LineWidth="1.19"
 B="6093"
 E="6094"
 Order="2"
 BS="N"
 BondCircularOrdering="6130 6136 6132 0"
/><b
 id="6132"
 Z="1779"
 LineWidth="1.19"
 B="6094"
 E="6095"
 BS="N"
/><b
 id="6133"
 Z="1780"
 LineWidth="1.19"
 B="6095"
 E="6096"
 Order="2"
 BS="N"
 BondCircularOrdering="0 6132 6134 6137"
/><b
 id="6134"
 Z="1781"
 LineWidth="1.19"
 B="6096"
 E="6097"
 BS="N"
/><b
 id="6135"
 Z="1782"
 LineWidth="1.19"
 B="6097"
 E="6098"
 Order="2"
 BS="N"
 BondCircularOrdering="0 6134 6136 0"
/><b
 id="6136"
 Z="1783"
 LineWidth="1.19"
 B="6093"
 E="6098"
 BS="N"
/><b
 id="6137"
 Z="1784"
 LineWidth="1.19"
 B="6096"
 E="6099"
 BS="N"
/><b
 id="6138"
 Z="1785"
 LineWidth="1.19"
 B="6099"
 E="6100"
 BS="N"
/><b
 id="6139"
 Z="1786"
 LineWidth="1.19"
 B="6099"
 E="6101"
 BS="N"
/><b
 id="6140"
 Z="1787"
 LineWidth="1.19"
 B="6099"
 E="6102"
 BS="N"
/><b
 id="6141"
 Z="1788"
 LineWidth="1.19"
 B="6102"
 E="6103"
 Order="2"
 BS="N"
 BondCircularOrdering="6140 6146 6142 0"
/><b
 id="6142"
 Z="1789"
 LineWidth="1.19"
 B="6103"
 E="6104"
 BS="N"
/><b
 id="6143"
 Z="1790"
 LineWidth="1.19"
 B="6104"
 E="6105"
 Order="2"
 BS="N"
 BondCircularOrdering="6153 6142 6144 6147"
/><b
 id="6144"
 Z="1791"
 LineWidth="1.19"
 B="6105"
 E="6106"
 BS="N"
/><b
 id="6145"
 Z="1792"
 LineWidth="1.19"
 B="6106"
 E="6107"
 Order="2"
 BS="N"
 BondCircularOrdering="0 6144 6146 0"
/><b
 id="6146"
 Z="1793"
 LineWidth="1.19"
 B="6102"
 E="6107"
 BS="N"
/><b
 id="6147"
 Z="1794"
 LineWidth="1.19"
 B="6105"
 E="6108"
 BS="N"
/><b
 id="6148"
 Z="1795"
 LineWidth="1.19"
 B="6108"
 E="6109"
 BS="N"
/><b
 id="6149"
 Z="1796"
 LineWidth="1.19"
 B="6109"
 E="6110"
 BS="N"
/><b
 id="6150"
 Z="1797"
 LineWidth="1.19"
 B="6110"
 E="6111"
 BS="N"
/><b
 id="6151"
 Z="1798"
 LineWidth="1.19"
 B="6109"
 E="6112"
 Order="2"
 BS="N"
/><b
 id="6153"
 Z="1802"
 LineWidth="1.19"
 B="6104"
 E="6152"
 BS="N"
/></fragment></page></CDXML>
