# Supplementary material for: Scientific Discovery Framework Accelerating Advanced Polymeric Materials Design
Source: Research (Wash D C). 2024 Jul 8;7:0406. doi: 10.34133/research.0406 (PMC11228074; doi:10.34133/research.0406)
Supplement: Supplementary 1 — Figs. S1 to S9 Tables S1 to S8 [file research.0406.f1.zip › Table_S8_structure_chemdraw_format/Table S8 ID5.cdxml]

<?xml version="1.0" encoding="UTF-8" ?>
<!DOCTYPE CDXML SYSTEM "http://www.cambridgesoft.com/xml/cdxml.dtd" >
<CDXML
 CreationProgram="ChemDraw 21.0.0.28"
 Name="ester_2.cdxml"
 BoundingBox="109.21 181.29 282.67 234.92"
 WindowPosition="0 0"
 WindowSize="-2147483648 0"
 WindowIsZoomed="yes"
 FractionalWidths="yes"
 InterpretChemically="yes"
 ShowAtomQuery="yes"
 ShowAtomStereo="no"
 ShowAtomEnhancedStereo="yes"
 ShowAtomNumber="no"
 ShowResidueID="no"
 ShowBondQuery="yes"
 ShowBondRxn="yes"
 ShowBondStereo="no"
 ShowTerminalCarbonLabels="no"
 ShowNonTerminalCarbonLabels="no"
 HideImplicitHydrogens="no"
 Magnification="500"
 LabelFont="3"
 LabelSize="6"
 LabelFace="96"
 CaptionFont="20"
 CaptionSize="6"
 HashSpacing="1.70"
 MarginWidth="1.19"
 LineWidth="0.60"
 BoldWidth="1.56"
 BondLength="10.80"
 BondSpacing="18"
 ChainAngle="120"
 LabelJustification="Auto"
 CaptionJustification="Left"
 AminoAcidTermini="HOH"
 ShowSequenceTermini="yes"
 ShowSequenceBonds="yes"
 ShowSequenceUnlinkedBranches="no"
 ResidueWrapCount="40"
 ResidueBlockCount="10"
 ResidueZigZag="yes"
 NumberResidueBlocks="no"
 PrintMargins="36 36 36 36"
 MacPrintInfo="0003000004B004B00000000036CF26BD0000000036D126C00367057B03E00002000004B004B00000000036CF26BD000100000064000000010001010100020001270F000100010000000000000000000000000002001901900000000000600000000000000000000100000000000000000000000000000000"
 ChemPropName=""
 ChemPropFormula="Chemical Formula: "
 ChemPropExactMass="Exact Mass: "
 ChemPropMolWt="Molecular Weight: "
 ChemPropMOverZ="m/z: "
 ChemPropAnalysis="Elemental Analysis: "
 ChemPropBoilingPt="Boiling Point: "
 ChemPropMeltingPt="Melting Point: "
 ChemPropCritTemp="Critical Temp: "
 ChemPropCritPres="Critical Pres: "
 ChemPropCritVol="Critical Vol: "
 ChemPropGibbs="Gibbs Energy: "
 ChemPropLogP="Log P: "
 ChemPropMR="MR: "
 ChemPropHenry="Henry&apos;s Law: "
 ChemPropEForm="Heat of Form: "
 ChemProptPSA="tPSA: "
 ChemPropCLogP="CLogP: "
 ChemPropCMR="CMR: "
 ChemPropLogS="LogS: "
 ChemPropPKa="pKa: "
 ChemPropID=""
 ChemPropFragmentLabel=""
 color="0"
 bgcolor="1"
 RxnAutonumberStart="1"
 RxnAutonumberConditions="no"
 RxnAutonumberStyle="Roman"
 RxnAutonumberFormat="(#)"
><colortable>
<color r="1" g="1" b="1"/>
<color r="0" g="0" b="0"/>
<color r="1" g="0" b="0"/>
<color r="1" g="1" b="0"/>
<color r="0" g="1" b="0"/>
<color r="0" g="1" b="1"/>
<color r="0" g="0" b="1"/>
<color r="1" g="0" b="1"/>
<color r="1" g="0.0510" b="0.3412"/>
<color r="0.1059" g="0.5255" b="0.8902"/>
<color r="1" g="0.5020" b="0"/>
<color r="0.7020" g="0" b="0"/>
<color r="1" g="0.2745" b="0.2745"/>
</colortable><fonttable>
<font id="3" charset="iso-8859-1" name="Arial"/>
<font id="20" charset="iso-8859-1" name="Times New Roman"/>
<font id="23" charset="Unknown" name="Symbol"/>
</fonttable><page
 id="5574"
 BoundingBox="0 0 523.20 769.98"
 HeaderPosition="36"
 FooterPosition="36"
 PrintTrimMarks="yes"
 HeightPages="1"
 WidthPages="1"
><fragment
 id="72"
 BoundingBox="109.21 182.93 282.67 234.92"
 Z="917"
><n
 id="6"
 p="155.25 233.41"
 Z="923"
 AS="N"
/><n
 id="7"
 p="164.84 228.43"
 Z="924"
 AS="N"
/><n
 id="8"
 p="165.31 217.64"
 Z="925"
 AS="N"
/><n
 id="9"
 p="174.89 212.66"
 Z="926"
 AS="N"
/><n
 id="10"
 p="184 218.46"
 Z="927"
 AS="N"
/><n
 id="11"
 p="193.58 213.48"
 Z="928"
 AS="N"
/><n
 id="12"
 p="202.69 219.29"
 Z="929"
 highlightColor="14"
 Element="8"
 NumHydrogens="0"
 NeedsClean="yes"
 AS="N"
><t
 p="200.35 221.61"
 BoundingBox="200.35 216.54 205.02 221.66"
 LabelJustification="Left"
><s font="3" size="6" color="0" face="97">O</s></t></n><n
 id="13"
 p="212.27 214.30"
 Z="930"
 AS="N"
/><n
 id="14"
 p="221.37 220.11"
 Z="931"
 AS="N"
/><n
 id="15"
 p="230.96 215.12"
 Z="932"
 AS="N"
/><n
 id="23"
 p="231.43 204.33"
 Z="940"
 AS="N"
/><n
 id="26"
 p="222.32 198.53"
 Z="943"
 AS="N"
/><n
 id="27"
 p="212.74 203.51"
 Z="944"
 AS="N"
/><n
 id="28"
 p="194.05 202.69"
 Z="945"
 highlightColor="14"
 Element="8"
 NumHydrogens="0"
 NeedsClean="yes"
 AS="N"
><t
 p="191.72 205.02"
 BoundingBox="191.72 199.94 196.39 205.07"
 LabelJustification="Left"
><s font="3" size="6" color="0" face="97">O</s></t></n><n
 id="29"
 p="183.52 229.25"
 Z="946"
 AS="N"
/><n
 id="30"
 p="173.94 234.24"
 Z="947"
 AS="N"
/><n
 id="5517"
 p="241.01 199.35"
 Z="1134"
 AS="N"
/><n
 id="5519"
 p="249.86 205.55"
 Z="1136"
 AS="N"
/><n
 id="5521"
 p="259.65 200.99"
 Z="1138"
 AS="N"
/><n
 id="5523"
 p="260.59 190.23"
 Z="1140"
 AS="N"
/><n
 id="5525"
 p="251.75 184.03"
 Z="1142"
 AS="N"
/><n
 id="5527"
 p="241.96 188.59"
 Z="1144"
 AS="N"
/><n
 id="5535"
 p="268.49 207.19"
 Z="1152"
 highlightColor="6"
 Element="17"
 NumHydrogens="0"
 NeedsClean="yes"
 AS="N"
><t
 p="266.32 209.52"
 BoundingBox="266.32 204.44 272.32 209.57"
 LabelJustification="Left"
 LabelAlignment="Left"
><s font="3" size="6" color="0" face="97">Cl</s></t></n><n
 id="5538"
 p="270.39 185.68"
 Z="1155"
 highlightColor="14"
 Element="8"
 NumHydrogens="0"
 NeedsClean="yes"
 AS="N"
><t
 p="268.05 188"
 BoundingBox="268.05 182.93 272.72 188.05"
 LabelJustification="Left"
 LabelAlignment="Above"
><s font="3" size="6" color="0" face="97">O</s></t></n><n
 id="5540"
 p="279.23 191.88"
 Z="1159"
 LineWidth="1.19"
 NodeType="ExternalConnectionPoint"
 ExternalConnectionType="Star"
 AS="N"
/><n
 id="5549"
 p="146.15 227.61"
 Z="1167"
 AS="N"
/><n
 id="5551"
 p="146.85 216.83"
 Z="1169"
 AS="N"
/><n
 id="5553"
 p="137.87 210.84"
 Z="1171"
 AS="N"
/><n
 id="5555"
 p="128.18 215.62"
 Z="1173"
 AS="N"
/><n
 id="5557"
 p="128.18 226.39"
 Z="1175"
 AS="N"
/><n
 id="5559"
 p="137.87 232.39"
 Z="1177"
 AS="N"
/><n
 id="5567"
 p="119.01 209.91"
 Z="1185"
 AS="N"
/><n
 id="5569"
 p="109.49 215.01"
 Z="1187"
 AS="N"
/><n
 id="5571"
 p="119.36 199.12"
 Z="1189"
 highlightColor="14"
 Element="8"
 NumHydrogens="0"
 NeedsClean="yes"
 AS="N"
><t
 p="117.03 201.44"
 BoundingBox="117.03 196.37 121.70 201.49"
 LabelJustification="Left"
><s font="3" size="6" color="0" face="97">O</s></t></n><b
 id="40"
 Z="956"
 LineWidth="1.19"
 B="6"
 E="7"
 BS="N"
/><b
 id="41"
 Z="957"
 LineWidth="1.19"
 B="7"
 E="8"
 Order="2"
 BS="N"
 BondCircularOrdering="40 66 42 0"
/><b
 id="42"
 Z="958"
 LineWidth="1.19"
 B="8"
 E="9"
 BS="N"
/><b
 id="43"
 Z="959"
 LineWidth="1.19"
 B="9"
 E="10"
 Order="2"
 BS="N"
 BondCircularOrdering="0 42 64 44"
/><b
 id="44"
 Z="960"
 LineWidth="1.19"
 B="10"
 E="11"
 BS="N"
/><b
 id="45"
 Z="961"
 LineWidth="1.19"
 B="11"
 E="12"
 BS="N"
/><b
 id="46"
 Z="962"
 LineWidth="1.19"
 B="12"
 E="13"
 BS="N"
/><b
 id="47"
 Z="963"
 LineWidth="1.19"
 B="13"
 E="14"
 Order="2"
 BS="N"
 BondCircularOrdering="62 46 0 48"
/><b
 id="48"
 Z="964"
 LineWidth="1.19"
 B="14"
 E="15"
 BS="N"
/><b
 id="57"
 Z="973"
 LineWidth="1.19"
 B="15"
 E="23"
 Order="2"
 BS="N"
 BondCircularOrdering="48 0 5518 60"
/><b
 id="60"
 Z="976"
 LineWidth="1.19"
 B="23"
 E="26"
 BS="N"
/><b
 id="61"
 Z="977"
 LineWidth="1.19"
 B="26"
 E="27"
 Order="2"
 BS="N"
 BondCircularOrdering="60 0 0 62"
/><b
 id="62"
 Z="978"
 LineWidth="1.19"
 B="13"
 E="27"
 BS="N"
/><b
 id="63"
 Z="979"
 LineWidth="1.19"
 B="11"
 E="28"
 Order="2"
 BS="N"
/><b
 id="64"
 Z="980"
 LineWidth="1.19"
 B="10"
 E="29"
 BS="N"
/><b
 id="65"
 Z="981"
 LineWidth="1.19"
 B="29"
 E="30"
 Order="2"
 BS="N"
 BondCircularOrdering="0 64 66 0"
/><b
 id="66"
 Z="982"
 LineWidth="1.19"
 B="7"
 E="30"
 BS="N"
/><b
 id="5518"
 Z="1135"
 LineWidth="1.19"
 B="23"
 E="5517"
 BS="N"
/><b
 id="5529"
 Z="1146"
 LineWidth="1.19"
 B="5517"
 E="5519"
 Order="2"
 BS="N"
 BondCircularOrdering="5534 5518 0 5530"
/><b
 id="5530"
 Z="1147"
 LineWidth="1.19"
 B="5519"
 E="5521"
 BS="N"
/><b
 id="5531"
 Z="1148"
 LineWidth="1.19"
 B="5521"
 E="5523"
 Order="2"
 BS="N"
 BondCircularOrdering="5530 5536 5539 5532"
/><b
 id="5532"
 Z="1149"
 LineWidth="1.19"
 B="5523"
 E="5525"
 BS="N"
/><b
 id="5533"
 Z="1150"
 LineWidth="1.19"
 B="5525"
 E="5527"
 Order="2"
 BS="N"
 BondCircularOrdering="5532 0 0 5534"
/><b
 id="5534"
 Z="1151"
 LineWidth="1.19"
 B="5527"
 E="5517"
 BS="N"
/><b
 id="5536"
 Z="1153"
 LineWidth="1.19"
 B="5521"
 E="5535"
 BS="N"
/><b
 id="5539"
 Z="1156"
 LineWidth="1.19"
 B="5523"
 E="5538"
 BS="N"
/><b
 id="5541"
 Z="1158"
 LineWidth="1.19"
 B="5538"
 E="5540"
 BS="N"
/><b
 id="5550"
 Z="1168"
 LineWidth="1.19"
 B="6"
 E="5549"
 BS="N"
/><b
 id="5561"
 Z="1179"
 LineWidth="1.19"
 B="5549"
 E="5551"
 Order="2"
 BS="N"
 BondCircularOrdering="5566 5550 0 5562"
/><b
 id="5562"
 Z="1180"
 LineWidth="1.19"
 B="5551"
 E="5553"
 BS="N"
/><b
 id="5563"
 Z="1181"
 LineWidth="1.19"
 B="5553"
 E="5555"
 Order="2"
 BS="N"
 BondCircularOrdering="5562 0 5568 5564"
/><b
 id="5564"
 Z="1182"
 LineWidth="1.19"
 B="5555"
 E="5557"
 BS="N"
/><b
 id="5565"
 Z="1183"
 LineWidth="1.19"
 B="5557"
 E="5559"
 Order="2"
 BS="N"
 BondCircularOrdering="5564 0 0 5566"
/><b
 id="5566"
 Z="1184"
 LineWidth="1.19"
 B="5559"
 E="5549"
 BS="N"
/><b
 id="5568"
 Z="1186"
 LineWidth="1.19"
 B="5555"
 E="5567"
 BS="N"
/><b
 id="5570"
 Z="1188"
 LineWidth="1.19"
 B="5567"
 E="5569"
 BS="N"
/><b
 id="5572"
 Z="1190"
 LineWidth="1.19"
 B="5567"
 E="5571"
 Order="2"
 BS="N"
/></fragment></page></CDXML>
