# Supplementary material for: Scientific Discovery Framework Accelerating Advanced Polymeric Materials Design
Source: Research (Wash D C). 2024 Jul 8;7:0406. doi: 10.34133/research.0406 (PMC11228074; doi:10.34133/research.0406)
Supplement: Supplementary 1 — Figs. S1 to S9 Tables S1 to S8 [file research.0406.f1.zip › Table_S8_structure_chemdraw_format/Table S8 ID6.cdxml]

<?xml version="1.0" encoding="UTF-8" ?>
<!DOCTYPE CDXML SYSTEM "http://www.cambridgesoft.com/xml/cdxml.dtd" >
<CDXML
 CreationProgram="ChemDraw 21.0.0.28"
 Name="ester_3.cdxml"
 BoundingBox="101.62 148.87 323.63 206.25"
 WindowPosition="0 0"
 WindowSize="-2147483648 0"
 WindowIsZoomed="yes"
 FractionalWidths="yes"
 InterpretChemically="yes"
 ShowAtomQuery="yes"
 ShowAtomStereo="no"
 ShowAtomEnhancedStereo="yes"
 ShowAtomNumber="no"
 ShowResidueID="no"
 ShowBondQuery="yes"
 ShowBondRxn="yes"
 ShowBondStereo="no"
 ShowTerminalCarbonLabels="no"
 ShowNonTerminalCarbonLabels="no"
 HideImplicitHydrogens="no"
 Magnification="500"
 LabelFont="3"
 LabelSize="6"
 LabelFace="1"
 CaptionFont="20"
 CaptionSize="6"
 CaptionFace="1"
 HashSpacing="1.70"
 MarginWidth="1.19"
 LineWidth="0.60"
 BoldWidth="1.56"
 BondLength="10.80"
 BondSpacing="18"
 ChainAngle="120"
 LabelJustification="Auto"
 CaptionJustification="Left"
 AminoAcidTermini="HOH"
 ShowSequenceTermini="yes"
 ShowSequenceBonds="yes"
 ShowSequenceUnlinkedBranches="no"
 ResidueWrapCount="40"
 ResidueBlockCount="10"
 ResidueZigZag="yes"
 NumberResidueBlocks="no"
 PrintMargins="36 36 36 36"
 MacPrintInfo="0003000004B004B00000000036CF26BD0000000036D126C00367057B03E00002000004B004B00000000036CF26BD000100000064000000010001010100020001270F000100010000000000000000000000000002001901900000000000600000000000000000000100000000000000000000000000000000"
 ChemPropName=""
 ChemPropFormula="Chemical Formula: "
 ChemPropExactMass="Exact Mass: "
 ChemPropMolWt="Molecular Weight: "
 ChemPropMOverZ="m/z: "
 ChemPropAnalysis="Elemental Analysis: "
 ChemPropBoilingPt="Boiling Point: "
 ChemPropMeltingPt="Melting Point: "
 ChemPropCritTemp="Critical Temp: "
 ChemPropCritPres="Critical Pres: "
 ChemPropCritVol="Critical Vol: "
 ChemPropGibbs="Gibbs Energy: "
 ChemPropLogP="Log P: "
 ChemPropMR="MR: "
 ChemPropHenry="Henry&apos;s Law: "
 ChemPropEForm="Heat of Form: "
 ChemProptPSA="tPSA: "
 ChemPropCLogP="CLogP: "
 ChemPropCMR="CMR: "
 ChemPropLogS="LogS: "
 ChemPropPKa="pKa: "
 ChemPropID=""
 ChemPropFragmentLabel=""
 color="0"
 bgcolor="1"
 RxnAutonumberStart="1"
 RxnAutonumberConditions="no"
 RxnAutonumberStyle="Roman"
 RxnAutonumberFormat="(#)"
><colortable>
<color r="1" g="1" b="1"/>
<color r="0" g="0" b="0"/>
<color r="1" g="0" b="0"/>
<color r="1" g="1" b="0"/>
<color r="0" g="1" b="0"/>
<color r="0" g="1" b="1"/>
<color r="0" g="0" b="1"/>
<color r="1" g="0" b="1"/>
<color r="1" g="0.0510" b="0.3412"/>
<color r="0.1059" g="0.5255" b="0.8902"/>
<color r="1" g="0.5020" b="0"/>
<color r="0.7020" g="0" b="0"/>
<color r="1" g="0.2745" b="0.2745"/>
</colortable><fonttable>
<font id="3" charset="iso-8859-1" name="Arial"/>
<font id="20" charset="iso-8859-1" name="Times New Roman"/>
<font id="23" charset="Unknown" name="Symbol"/>
</fonttable><page
 id="5767"
 BoundingBox="0 0 523.20 769.98"
 HeaderPosition="36"
 FooterPosition="36"
 PrintTrimMarks="yes"
 HeightPages="1"
 WidthPages="1"
><fragment
 id="91"
 BoundingBox="101.62 150.51 323.63 204.24"
 Z="1317"
 ConnectionOrder="5736 5720"
><n
 id="5697"
 p="151.83 158.66"
 Z="1318"
 highlightColor="14"
 LabelSize="3276.75"
 LabelFace="96"
 Element="8"
 NumHydrogens="0"
 NeedsClean="yes"
 AS="N"
><t
 p="149.50 160.99"
 BoundingBox="149.50 155.91 154.16 161.04"
 LabelJustification="Left"
><s font="3" size="6" color="0" face="97">O</s></t></n><n
 id="5698"
 p="151.83 169.46"
 Z="1319"
 LabelSize="3276.75"
 LabelFace="96"
 AS="N"
/><n
 id="5699"
 p="161.18 174.86"
 Z="1320"
 highlightColor="14"
 LabelSize="3276.75"
 LabelFace="96"
 Element="8"
 NumHydrogens="0"
 NeedsClean="yes"
 AS="N"
><t
 p="158.85 177.19"
 BoundingBox="158.85 172.11 163.52 177.24"
 LabelJustification="Left"
><s font="3" size="6" color="0" face="97">O</s></t></n><n
 id="5700"
 p="170.54 169.46"
 Z="1321"
 LabelSize="3276.75"
 LabelFace="96"
 AS="N"
/><n
 id="5701"
 p="170.54 158.66"
 Z="1322"
 LabelSize="3276.75"
 LabelFace="96"
 AS="N"
/><n
 id="5702"
 p="179.89 153.26"
 Z="1323"
 LabelSize="3276.75"
 LabelFace="96"
 AS="N"
/><n
 id="5703"
 p="189.24 158.66"
 Z="1324"
 LabelSize="3276.75"
 LabelFace="96"
 AS="N"
/><n
 id="5704"
 p="198.60 153.26"
 Z="1325"
 highlightColor="14"
 LabelSize="3276.75"
 LabelFace="96"
 Element="8"
 NumHydrogens="0"
 NeedsClean="yes"
 AS="N"
><t
 p="196.26 155.59"
 BoundingBox="196.26 150.51 200.93 155.64"
 LabelJustification="Left"
><s font="3" size="6" color="0" face="97">O</s></t></n><n
 id="5705"
 p="207.95 158.66"
 Z="1326"
 LabelSize="3276.75"
 LabelFace="96"
 AS="N"
/><n
 id="5706"
 p="217.30 153.26"
 Z="1327"
 LabelSize="3276.75"
 LabelFace="96"
 AS="N"
/><n
 id="5707"
 p="226.65 158.66"
 Z="1328"
 LabelSize="3276.75"
 LabelFace="96"
 AS="N"
/><n
 id="5708"
 p="226.65 169.46"
 Z="1329"
 LabelSize="3276.75"
 LabelFace="96"
 AS="N"
/><n
 id="5709"
 p="236.01 174.86"
 Z="1330"
 LabelSize="3276.75"
 LabelFace="96"
 AS="N"
/><n
 id="5710"
 p="245.36 169.46"
 Z="1331"
 LabelSize="3276.75"
 LabelFace="96"
 AS="N"
/><n
 id="5711"
 p="245.36 158.66"
 Z="1332"
 LabelSize="3276.75"
 LabelFace="96"
 AS="N"
/><n
 id="5712"
 p="254.71 153.26"
 Z="1333"
 LabelSize="3276.75"
 LabelFace="96"
 AS="N"
/><n
 id="5713"
 p="264.07 158.66"
 Z="1334"
 LabelSize="3276.75"
 LabelFace="96"
 AS="N"
/><n
 id="5714"
 p="273.42 153.26"
 Z="1335"
 highlightColor="14"
 LabelSize="3276.75"
 LabelFace="96"
 Element="8"
 NumHydrogens="0"
 NeedsClean="yes"
 AS="N"
><t
 p="271.09 155.59"
 BoundingBox="271.09 150.51 275.75 155.64"
 LabelJustification="Left"
><s font="3" size="6" color="0" face="97">O</s></t></n><n
 id="5715"
 p="282.77 158.66"
 Z="1336"
 LabelSize="3276.75"
 LabelFace="96"
 AS="N"
/><n
 id="5716"
 p="292.13 153.26"
 Z="1337"
 LabelSize="3276.75"
 LabelFace="96"
 AS="N"
/><n
 id="5717"
 p="301.48 158.66"
 Z="1338"
 LabelSize="3276.75"
 LabelFace="96"
 AS="N"
/><n
 id="5718"
 p="301.48 169.46"
 Z="1339"
 LabelSize="3276.75"
 LabelFace="96"
 AS="N"
/><n
 id="5719"
 p="310.83 174.86"
 Z="1340"
 highlightColor="14"
 LabelSize="3276.75"
 LabelFace="96"
 Element="8"
 NumHydrogens="0"
 NeedsClean="yes"
 AS="N"
><t
 p="308.50 177.19"
 BoundingBox="308.50 172.11 313.17 177.24"
 LabelJustification="Left"
><s font="3" size="6" color="0" face="97">O</s></t></n><n
 id="5721"
 p="292.13 174.86"
 Z="1342"
 LabelSize="3276.75"
 LabelFace="96"
 AS="N"
/><n
 id="5722"
 p="282.77 169.46"
 Z="1343"
 LabelSize="3276.75"
 LabelFace="96"
 AS="N"
/><n
 id="5723"
 p="264.07 169.46"
 Z="1344"
 LabelSize="3276.75"
 LabelFace="96"
 AS="N"
/><n
 id="5724"
 p="254.71 174.86"
 Z="1345"
 LabelSize="3276.75"
 LabelFace="96"
 AS="N"
/><n
 id="5725"
 p="236.01 185.66"
 Z="1346"
 highlightColor="14"
 LabelSize="3276.75"
 LabelFace="96"
 Element="8"
 NumHydrogens="0"
 NeedsClean="yes"
 AS="N"
><t
 p="233.67 187.99"
 BoundingBox="233.67 182.91 238.34 188.04"
 LabelJustification="Left"
><s font="3" size="6" color="0" face="97">O</s></t></n><n
 id="5726"
 p="217.30 174.86"
 Z="1347"
 LabelSize="3276.75"
 LabelFace="96"
 AS="N"
/><n
 id="5727"
 p="207.95 169.46"
 Z="1348"
 LabelSize="3276.75"
 LabelFace="96"
 AS="N"
/><n
 id="5728"
 p="189.24 169.46"
 Z="1349"
 LabelSize="3276.75"
 LabelFace="96"
 AS="N"
/><n
 id="5729"
 p="179.89 174.86"
 Z="1350"
 LabelSize="3276.75"
 LabelFace="96"
 AS="N"
/><n
 id="34"
 p="142.48 174.86"
 Z="1351"
 LabelSize="3276.75"
 LabelFace="96"
 AS="N"
/><n
 id="5730"
 p="142.48 185.66"
 Z="1352"
 LabelSize="3276.75"
 LabelFace="96"
 AS="N"
/><n
 id="5731"
 p="133.12 191.06"
 Z="1353"
 LabelSize="3276.75"
 LabelFace="96"
 AS="N"
/><n
 id="5732"
 p="133.12 169.46"
 Z="1354"
 LabelSize="3276.75"
 LabelFace="96"
 AS="N"
/><n
 id="5733"
 p="123.77 174.86"
 Z="1355"
 LabelSize="3276.75"
 LabelFace="96"
 AS="N"
/><n
 id="5734"
 p="123.77 185.66"
 Z="1356"
 LabelSize="3276.75"
 LabelFace="96"
 AS="N"
/><n
 id="5735"
 p="114.42 191.06"
 Z="1357"
 LabelSize="3276.75"
 LabelFace="96"
 AS="N"
/><n
 id="5737"
 p="114.42 201.86"
 Z="1359"
 highlightColor="14"
 LabelSize="3276.75"
 LabelFace="96"
 Element="8"
 NumHydrogens="0"
 NeedsClean="yes"
 AS="N"
><t
 p="112.08 204.19"
 BoundingBox="112.08 199.11 116.75 204.24"
 LabelJustification="Left"
><s font="3" size="6" color="0" face="97">O</s></t></n><n
 id="5736"
 p="105.06 185.66"
 Z="1406"
 LabelSize="3276.75"
 LabelFace="96"
 LineWidth="1.19"
 NodeType="ExternalConnectionPoint"
 ExternalConnectionType="Star"
 AS="N"
/><n
 id="5720"
 p="320.19 169.46"
 Z="1407"
 LabelSize="3276.75"
 LabelFace="96"
 LineWidth="1.19"
 NodeType="ExternalConnectionPoint"
 ExternalConnectionType="Star"
 AS="N"
/><b
 id="5738"
 Z="1360"
 LabelSize="3276.75"
 LabelFace="96"
 LineWidth="1.19"
 B="5697"
 E="5698"
 Order="2"
 BS="N"
/><b
 id="5739"
 Z="1361"
 LabelSize="3276.75"
 LabelFace="96"
 LineWidth="1.19"
 B="5698"
 E="5699"
 BS="N"
/><b
 id="5740"
 Z="1362"
 LabelSize="3276.75"
 LabelFace="96"
 LineWidth="1.19"
 B="5699"
 E="5700"
 BS="N"
/><b
 id="5741"
 Z="1363"
 LabelSize="3276.75"
 LabelFace="96"
 LineWidth="1.19"
 B="5700"
 E="5701"
 Order="2"
 BS="N"
 BondCircularOrdering="5740 79 5742 0"
/><b
 id="5742"
 Z="1364"
 LabelSize="3276.75"
 LabelFace="96"
 LineWidth="1.19"
 B="5701"
 E="5702"
 BS="N"
/><b
 id="5743"
 Z="1365"
 LabelSize="3276.75"
 LabelFace="96"
 LineWidth="1.19"
 B="5702"
 E="5703"
 Order="2"
 BS="N"
 BondCircularOrdering="0 5742 77 5744"
/><b
 id="5744"
 Z="1366"
 LabelSize="3276.75"
 LabelFace="96"
 LineWidth="1.19"
 B="5703"
 E="5704"
 BS="N"
/><b
 id="5745"
 Z="1367"
 LabelSize="3276.75"
 LabelFace="96"
 LineWidth="1.19"
 B="5704"
 E="5705"
 BS="N"
/><b
 id="5746"
 Z="1368"
 LabelSize="3276.75"
 LabelFace="96"
 LineWidth="1.19"
 B="5705"
 E="5706"
 Order="2"
 BS="N"
 BondCircularOrdering="5745 76 5747 0"
/><b
 id="5747"
 Z="1369"
 LabelSize="3276.75"
 LabelFace="96"
 LineWidth="1.19"
 B="5706"
 E="5707"
 BS="N"
/><b
 id="5748"
 Z="1370"
 LabelSize="3276.75"
 LabelFace="96"
 LineWidth="1.19"
 B="5707"
 E="5708"
 Order="2"
 BS="N"
 BondCircularOrdering="0 5747 74 5749"
/><b
 id="5749"
 Z="1371"
 LabelSize="3276.75"
 LabelFace="96"
 LineWidth="1.19"
 B="5708"
 E="5709"
 BS="N"
/><b
 id="5750"
 Z="1372"
 LabelSize="3276.75"
 LabelFace="96"
 LineWidth="1.19"
 B="5709"
 E="5710"
 BS="N"
/><b
 id="5751"
 Z="1373"
 LabelSize="3276.75"
 LabelFace="96"
 LineWidth="1.19"
 B="5710"
 E="5711"
 Order="2"
 BS="N"
 BondCircularOrdering="5750 5765 5752 0"
/><b
 id="5752"
 Z="1374"
 LabelSize="3276.75"
 LabelFace="96"
 LineWidth="1.19"
 B="5711"
 E="5712"
 BS="N"
/><b
 id="5753"
 Z="1375"
 LabelSize="3276.75"
 LabelFace="96"
 LineWidth="1.19"
 B="5712"
 E="5713"
 Order="2"
 BS="N"
 BondCircularOrdering="0 5752 5764 5754"
/><b
 id="5754"
 Z="1376"
 LabelSize="3276.75"
 LabelFace="96"
 LineWidth="1.19"
 B="5713"
 E="5714"
 BS="N"
/><b
 id="5755"
 Z="1377"
 LabelSize="3276.75"
 LabelFace="96"
 LineWidth="1.19"
 B="5714"
 E="5715"
 BS="N"
/><b
 id="5756"
 Z="1378"
 LabelSize="3276.75"
 LabelFace="96"
 LineWidth="1.19"
 B="5715"
 E="5716"
 Order="2"
 BS="N"
 BondCircularOrdering="5755 5763 5757 0"
/><b
 id="5757"
 Z="1379"
 LabelSize="3276.75"
 LabelFace="96"
 LineWidth="1.19"
 B="5716"
 E="5717"
 BS="N"
/><b
 id="5758"
 Z="1380"
 LabelSize="3276.75"
 LabelFace="96"
 LineWidth="1.19"
 B="5717"
 E="5718"
 Order="2"
 BS="N"
 BondCircularOrdering="0 5757 5761 5759"
/><b
 id="5759"
 Z="1381"
 LabelSize="3276.75"
 LabelFace="96"
 LineWidth="1.19"
 B="5718"
 E="5719"
 BS="N"
/><b
 id="5760"
 Z="1382"
 LabelSize="3276.75"
 LabelFace="96"
 LineWidth="1.19"
 B="5719"
 E="5720"
 BS="N"
/><b
 id="5761"
 Z="1383"
 LabelSize="3276.75"
 LabelFace="96"
 LineWidth="1.19"
 B="5718"
 E="5721"
 BS="N"
/><b
 id="5762"
 Z="1384"
 LabelSize="3276.75"
 LabelFace="96"
 LineWidth="1.19"
 B="5721"
 E="5722"
 Order="2"
 BS="N"
 BondCircularOrdering="0 5761 5763 0"
/><b
 id="5763"
 Z="1385"
 LabelSize="3276.75"
 LabelFace="96"
 LineWidth="1.19"
 B="5715"
 E="5722"
 BS="N"
/><b
 id="5764"
 Z="1386"
 LabelSize="3276.75"
 LabelFace="96"
 LineWidth="1.19"
 B="5713"
 E="5723"
 BS="N"
/><b
 id="71"
 Z="1387"
 LabelSize="3276.75"
 LabelFace="96"
 LineWidth="1.19"
 B="5723"
 E="5724"
 Order="2"
 BS="N"
 BondCircularOrdering="0 5764 5765 0"
/><b
 id="5765"
 Z="1388"
 LabelSize="3276.75"
 LabelFace="96"
 LineWidth="1.19"
 B="5710"
 E="5724"
 BS="N"
/><b
 id="73"
 Z="1389"
 LabelSize="3276.75"
 LabelFace="96"
 LineWidth="1.19"
 B="5709"
 E="5725"
 Order="2"
 BS="N"
/><b
 id="74"
 Z="1390"
 LabelSize="3276.75"
 LabelFace="96"
 LineWidth="1.19"
 B="5708"
 E="5726"
 BS="N"
/><b
 id="75"
 Z="1391"
 LabelSize="3276.75"
 LabelFace="96"
 LineWidth="1.19"
 B="5726"
 E="5727"
 Order="2"
 BS="N"
 BondCircularOrdering="0 74 76 0"
/><b
 id="76"
 Z="1392"
 LabelSize="3276.75"
 LabelFace="96"
 LineWidth="1.19"
 B="5705"
 E="5727"
 BS="N"
/><b
 id="77"
 Z="1393"
 LabelSize="3276.75"
 LabelFace="96"
 LineWidth="1.19"
 B="5703"
 E="5728"
 BS="N"
/><b
 id="78"
 Z="1394"
 LabelSize="3276.75"
 LabelFace="96"
 LineWidth="1.19"
 B="5728"
 E="5729"
 Order="2"
 BS="N"
 BondCircularOrdering="0 77 79 0"
/><b
 id="79"
 Z="1395"
 LabelSize="3276.75"
 LabelFace="96"
 LineWidth="1.19"
 B="5700"
 E="5729"
 BS="N"
/><b
 id="80"
 Z="1396"
 LabelSize="3276.75"
 LabelFace="96"
 LineWidth="1.19"
 B="5698"
 E="34"
 BS="N"
/><b
 id="81"
 Z="1397"
 LabelSize="3276.75"
 LabelFace="96"
 LineWidth="1.19"
 B="34"
 E="5730"
 BS="N"
/><b
 id="82"
 Z="1398"
 LabelSize="3276.75"
 LabelFace="96"
 LineWidth="1.19"
 B="5730"
 E="5731"
 Order="2"
 BS="N"
 BondCircularOrdering="0 81 86 0"
/><b
 id="83"
 Z="1399"
 LabelSize="3276.75"
 LabelFace="96"
 LineWidth="1.19"
 B="34"
 E="5732"
 Order="2"
 BS="N"
 BondCircularOrdering="81 80 0 84"
/><b
 id="84"
 Z="1400"
 LabelSize="3276.75"
 LabelFace="96"
 LineWidth="1.19"
 B="5732"
 E="5733"
 BS="N"
/><b
 id="85"
 Z="1401"
 LabelSize="3276.75"
 LabelFace="96"
 LineWidth="1.19"
 B="5733"
 E="5734"
 Order="2"
 BS="N"
 BondCircularOrdering="84 0 87 86"
/><b
 id="86"
 Z="1402"
 LabelSize="3276.75"
 LabelFace="96"
 LineWidth="1.19"
 B="5731"
 E="5734"
 BS="N"
/><b
 id="87"
 Z="1403"
 LabelSize="3276.75"
 LabelFace="96"
 LineWidth="1.19"
 B="5734"
 E="5735"
 BS="N"
/><b
 id="88"
 Z="1404"
 LabelSize="3276.75"
 LabelFace="96"
 LineWidth="1.19"
 B="5735"
 E="5736"
 BS="N"
/><b
 id="89"
 Z="1405"
 LabelSize="3276.75"
 LabelFace="96"
 LineWidth="1.19"
 B="5735"
 E="5737"
 Order="2"
 BS="N"
/></fragment></page></CDXML>
