# Supplementary material for: Scientific Discovery Framework Accelerating Advanced Polymeric Materials Design
Source: Research (Wash D C). 2024 Jul 8;7:0406. doi: 10.34133/research.0406 (PMC11228074; doi:10.34133/research.0406)
Supplement: Supplementary 1 — Figs. S1 to S9 Tables S1 to S8 [file research.0406.f1.zip › Table_S8_structure_chemdraw_format/Table S8 ID7.cdxml]

<?xml version="1.0" encoding="UTF-8" ?>
<!DOCTYPE CDXML SYSTEM "http://www.cambridgesoft.com/xml/cdxml.dtd" >
<CDXML
 CreationProgram="ChemDraw 21.0.0.28"
 Name="ester_4.cdxml"
 BoundingBox="101.62 113.81 211.39 206.25"
 WindowPosition="0 0"
 WindowSize="-2147483648 0"
 WindowIsZoomed="yes"
 FractionalWidths="yes"
 InterpretChemically="yes"
 ShowAtomQuery="yes"
 ShowAtomStereo="no"
 ShowAtomEnhancedStereo="yes"
 ShowAtomNumber="no"
 ShowResidueID="no"
 ShowBondQuery="yes"
 ShowBondRxn="yes"
 ShowBondStereo="no"
 ShowTerminalCarbonLabels="no"
 ShowNonTerminalCarbonLabels="no"
 HideImplicitHydrogens="no"
 Magnification="500"
 LabelFont="3"
 LabelSize="6"
 LabelFace="1"
 CaptionFont="20"
 CaptionSize="6"
 CaptionFace="1"
 HashSpacing="1.70"
 MarginWidth="1.19"
 LineWidth="0.60"
 BoldWidth="1.56"
 BondLength="10.80"
 BondSpacing="18"
 ChainAngle="120"
 LabelJustification="Auto"
 CaptionJustification="Left"
 AminoAcidTermini="HOH"
 ShowSequenceTermini="yes"
 ShowSequenceBonds="yes"
 ShowSequenceUnlinkedBranches="no"
 ResidueWrapCount="40"
 ResidueBlockCount="10"
 ResidueZigZag="yes"
 NumberResidueBlocks="no"
 PrintMargins="36 36 36 36"
 MacPrintInfo="0003000004B004B00000000036CF26BD0000000036D126C00367057B03E00002000004B004B00000000036CF26BD000100000064000000010001010100020001270F000100010000000000000000000000000002001901900000000000600000000000000000000100000000000000000000000000000000"
 ChemPropName=""
 ChemPropFormula="Chemical Formula: "
 ChemPropExactMass="Exact Mass: "
 ChemPropMolWt="Molecular Weight: "
 ChemPropMOverZ="m/z: "
 ChemPropAnalysis="Elemental Analysis: "
 ChemPropBoilingPt="Boiling Point: "
 ChemPropMeltingPt="Melting Point: "
 ChemPropCritTemp="Critical Temp: "
 ChemPropCritPres="Critical Pres: "
 ChemPropCritVol="Critical Vol: "
 ChemPropGibbs="Gibbs Energy: "
 ChemPropLogP="Log P: "
 ChemPropMR="MR: "
 ChemPropHenry="Henry&apos;s Law: "
 ChemPropEForm="Heat of Form: "
 ChemProptPSA="tPSA: "
 ChemPropCLogP="CLogP: "
 ChemPropCMR="CMR: "
 ChemPropLogS="LogS: "
 ChemPropPKa="pKa: "
 ChemPropID=""
 ChemPropFragmentLabel=""
 color="0"
 bgcolor="1"
 RxnAutonumberStart="1"
 RxnAutonumberConditions="no"
 RxnAutonumberStyle="Roman"
 RxnAutonumberFormat="(#)"
><colortable>
<color r="1" g="1" b="1"/>
<color r="0" g="0" b="0"/>
<color r="1" g="0" b="0"/>
<color r="1" g="1" b="0"/>
<color r="0" g="1" b="0"/>
<color r="0" g="1" b="1"/>
<color r="0" g="0" b="1"/>
<color r="1" g="0" b="1"/>
<color r="1" g="0.0510" b="0.3412"/>
<color r="0.1059" g="0.5255" b="0.8902"/>
<color r="1" g="0.5020" b="0"/>
<color r="0.7020" g="0" b="0"/>
<color r="1" g="0.2745" b="0.2745"/>
<color r="0.7450" g="0.4706" b="1"/>
</colortable><fonttable>
<font id="3" charset="iso-8859-1" name="Arial"/>
<font id="20" charset="iso-8859-1" name="Times New Roman"/>
<font id="23" charset="Unknown" name="Symbol"/>
</fonttable><page
 id="5941"
 BoundingBox="0 0 523.20 769.98"
 HeaderPosition="36"
 FooterPosition="36"
 PrintTrimMarks="yes"
 HeightPages="1"
 WidthPages="1"
><fragment
 id="91"
 BoundingBox="101.62 113.81 211.39 204.24"
 Z="1317"
 ConnectionOrder="5736 5705"
><n
 id="5697"
 p="151.83 158.66"
 Z="1318"
 highlightColor="14"
 LabelSize="3276.75"
 LabelFace="96"
 Element="8"
 NumHydrogens="0"
 NeedsClean="yes"
 AS="N"
><t
 p="149.50 160.99"
 BoundingBox="149.50 155.91 154.16 161.04"
 LabelJustification="Left"
><s font="3" size="6" color="0" face="97">O</s></t></n><n
 id="5698"
 p="151.83 169.46"
 Z="1319"
 LabelSize="3276.75"
 LabelFace="96"
 AS="N"
/><n
 id="5699"
 p="161.18 174.86"
 Z="1320"
 highlightColor="14"
 LabelSize="3276.75"
 LabelFace="96"
 Element="8"
 NumHydrogens="0"
 NeedsClean="yes"
 AS="N"
><t
 p="158.85 177.19"
 BoundingBox="158.85 172.11 163.52 177.24"
 LabelJustification="Left"
><s font="3" size="6" color="0" face="97">O</s></t></n><n
 id="5700"
 p="170.54 169.46"
 Z="1321"
 LabelSize="3276.75"
 LabelFace="96"
 AS="N"
/><n
 id="5701"
 p="170.54 158.66"
 Z="1322"
 LabelSize="3276.75"
 LabelFace="96"
 AS="N"
/><n
 id="5702"
 p="179.89 153.26"
 Z="1323"
 LabelSize="3276.75"
 LabelFace="96"
 AS="N"
/><n
 id="5703"
 p="189.24 158.66"
 Z="1324"
 LabelSize="3276.75"
 LabelFace="96"
 AS="N"
/><n
 id="5704"
 p="198.60 153.26"
 Z="1325"
 highlightColor="14"
 LabelSize="3276.75"
 LabelFace="96"
 Element="8"
 NumHydrogens="0"
 NeedsClean="yes"
 AS="N"
><t
 p="196.26 155.59"
 BoundingBox="196.26 150.51 200.93 155.64"
 LabelJustification="Left"
><s font="3" size="6" color="0" face="97">O</s></t></n><n
 id="5728"
 p="189.24 169.46"
 Z="1349"
 LabelSize="3276.75"
 LabelFace="96"
 AS="N"
/><n
 id="5729"
 p="179.89 174.86"
 Z="1350"
 LabelSize="3276.75"
 LabelFace="96"
 AS="N"
/><n
 id="34"
 p="142.48 174.86"
 Z="1351"
 LabelSize="3276.75"
 LabelFace="96"
 AS="N"
/><n
 id="5730"
 p="142.48 185.66"
 Z="1352"
 LabelSize="3276.75"
 LabelFace="96"
 AS="N"
/><n
 id="5731"
 p="133.12 191.06"
 Z="1353"
 LabelSize="3276.75"
 LabelFace="96"
 AS="N"
/><n
 id="5732"
 p="133.12 169.46"
 Z="1354"
 LabelSize="3276.75"
 LabelFace="96"
 AS="N"
/><n
 id="5733"
 p="123.77 174.86"
 Z="1355"
 LabelSize="3276.75"
 LabelFace="96"
 AS="N"
/><n
 id="5734"
 p="123.77 185.66"
 Z="1356"
 LabelSize="3276.75"
 LabelFace="96"
 AS="N"
/><n
 id="5735"
 p="114.42 191.06"
 Z="1357"
 LabelSize="3276.75"
 LabelFace="96"
 AS="N"
/><n
 id="5737"
 p="114.42 201.86"
 Z="1359"
 highlightColor="14"
 LabelSize="3276.75"
 LabelFace="96"
 Element="8"
 NumHydrogens="0"
 NeedsClean="yes"
 AS="N"
><t
 p="112.08 204.19"
 BoundingBox="112.08 199.11 116.75 204.24"
 LabelJustification="Left"
><s font="3" size="6" color="0" face="97">O</s></t></n><n
 id="5736"
 p="105.06 185.66"
 Z="1406"
 LabelSize="3276.75"
 LabelFace="96"
 LineWidth="1.19"
 NodeType="ExternalConnectionPoint"
 ExternalConnectionType="Star"
 AS="N"
/><n
 id="5705"
 p="207.95 158.66"
 Z="1429"
 LabelSize="3276.75"
 LabelFace="96"
 LineWidth="1.19"
 NodeType="ExternalConnectionPoint"
 ExternalConnectionType="Star"
 AS="N"
/><n
 id="5787"
 p="179.89 142.46"
 Z="1430"
 highlightColor="15"
 LabelSize="3276.75"
 LabelFace="96"
 Element="15"
 NumHydrogens="0"
 NeedsClean="yes"
 AS="N"
><t
 p="177.89 144.79"
 BoundingBox="177.89 139.77 181.89 144.79"
 LabelSize="3276.75"
 LabelFace="96"
 LabelJustification="Left"
><s font="3" size="6" color="0" face="97">P</s></t></n><n
 id="5789"
 p="185.29 133.11"
 Z="1432"
 AS="N"
/><n
 id="5791"
 p="179.89 123.76"
 Z="1434"
 AS="N"
/><n
 id="5793"
 p="169.09 123.76"
 Z="1436"
 AS="N"
/><n
 id="5795"
 p="163.69 133.11"
 Z="1438"
 AS="N"
/><n
 id="5797"
 p="169.09 142.46"
 Z="1440"
 highlightColor="14"
 Element="8"
 NumHydrogens="0"
 NeedsClean="yes"
 AS="N"
><t
 p="166.76 144.79"
 BoundingBox="166.76 139.71 171.42 144.84"
 LabelJustification="Left"
><s font="3" size="6" color="0" face="1">O</s></t></n><n
 id="5805"
 p="190.32 145.26"
 Z="1448"
 highlightColor="14"
 LabelSize="3276.75"
 LabelFace="96"
 Element="8"
 NumHydrogens="0"
 NeedsClean="yes"
 AS="N"
><t
 p="187.99 147.58"
 BoundingBox="187.99 142.51 192.65 147.63"
 LabelSize="3276.75"
 LabelFace="96"
 LabelJustification="Left"
><s font="3" size="6" color="0" face="97">O</s></t></n><n
 id="5807"
 p="196.09 133.11"
 Z="1450"
 AS="N"
/><n
 id="5809"
 p="201.49 123.76"
 Z="1452"
 AS="N"
/><n
 id="5811"
 p="196.09 114.40"
 Z="1454"
 AS="N"
/><n
 id="5813"
 p="185.29 114.40"
 Z="1456"
 AS="N"
/><n
 id="5820"
 p="163.69 114.40"
 Z="1463"
 AS="N"
/><n
 id="5822"
 p="152.89 114.40"
 Z="1465"
 AS="N"
/><n
 id="5824"
 p="147.49 123.76"
 Z="1467"
 AS="N"
/><n
 id="5826"
 p="152.89 133.11"
 Z="1469"
 AS="N"
/><b
 id="5738"
 Z="1360"
 LabelSize="3276.75"
 LabelFace="96"
 LineWidth="1.19"
 B="5697"
 E="5698"
 Order="2"
 BS="N"
/><b
 id="5739"
 Z="1361"
 LabelSize="3276.75"
 LabelFace="96"
 LineWidth="1.19"
 B="5698"
 E="5699"
 BS="N"
/><b
 id="5740"
 Z="1362"
 LabelSize="3276.75"
 LabelFace="96"
 LineWidth="1.19"
 B="5699"
 E="5700"
 BS="N"
/><b
 id="5741"
 Z="1363"
 LabelSize="3276.75"
 LabelFace="96"
 LineWidth="1.19"
 B="5700"
 E="5701"
 Order="2"
 BS="N"
 BondCircularOrdering="5740 79 5742 0"
/><b
 id="5742"
 Z="1364"
 LabelSize="3276.75"
 LabelFace="96"
 LineWidth="1.19"
 B="5701"
 E="5702"
 BS="N"
/><b
 id="5743"
 Z="1365"
 LabelSize="3276.75"
 LabelFace="96"
 LineWidth="1.19"
 B="5702"
 E="5703"
 Order="2"
 BS="N"
 BondCircularOrdering="5788 5742 77 5744"
/><b
 id="5744"
 Z="1366"
 LabelSize="3276.75"
 LabelFace="96"
 LineWidth="1.19"
 B="5703"
 E="5704"
 BS="N"
/><b
 id="5745"
 Z="1367"
 LabelSize="3276.75"
 LabelFace="96"
 LineWidth="1.19"
 B="5704"
 E="5705"
 BS="N"
/><b
 id="77"
 Z="1393"
 LabelSize="3276.75"
 LabelFace="96"
 LineWidth="1.19"
 B="5703"
 E="5728"
 BS="N"
/><b
 id="78"
 Z="1394"
 LabelSize="3276.75"
 LabelFace="96"
 LineWidth="1.19"
 B="5728"
 E="5729"
 Order="2"
 BS="N"
 BondCircularOrdering="0 77 79 0"
/><b
 id="79"
 Z="1395"
 LabelSize="3276.75"
 LabelFace="96"
 LineWidth="1.19"
 B="5700"
 E="5729"
 BS="N"
/><b
 id="80"
 Z="1396"
 LabelSize="3276.75"
 LabelFace="96"
 LineWidth="1.19"
 B="5698"
 E="34"
 BS="N"
/><b
 id="81"
 Z="1397"
 LabelSize="3276.75"
 LabelFace="96"
 LineWidth="1.19"
 B="34"
 E="5730"
 BS="N"
/><b
 id="82"
 Z="1398"
 LabelSize="3276.75"
 LabelFace="96"
 LineWidth="1.19"
 B="5730"
 E="5731"
 Order="2"
 BS="N"
 BondCircularOrdering="0 81 86 0"
/><b
 id="83"
 Z="1399"
 LabelSize="3276.75"
 LabelFace="96"
 LineWidth="1.19"
 B="34"
 E="5732"
 Order="2"
 BS="N"
 BondCircularOrdering="81 80 0 84"
/><b
 id="84"
 Z="1400"
 LabelSize="3276.75"
 LabelFace="96"
 LineWidth="1.19"
 B="5732"
 E="5733"
 BS="N"
/><b
 id="85"
 Z="1401"
 LabelSize="3276.75"
 LabelFace="96"
 LineWidth="1.19"
 B="5733"
 E="5734"
 Order="2"
 BS="N"
 BondCircularOrdering="84 0 87 86"
/><b
 id="86"
 Z="1402"
 LabelSize="3276.75"
 LabelFace="96"
 LineWidth="1.19"
 B="5731"
 E="5734"
 BS="N"
/><b
 id="87"
 Z="1403"
 LabelSize="3276.75"
 LabelFace="96"
 LineWidth="1.19"
 B="5734"
 E="5735"
 BS="N"
/><b
 id="88"
 Z="1404"
 LabelSize="3276.75"
 LabelFace="96"
 LineWidth="1.19"
 B="5735"
 E="5736"
 BS="N"
/><b
 id="89"
 Z="1405"
 LabelSize="3276.75"
 LabelFace="96"
 LineWidth="1.19"
 B="5735"
 E="5737"
 Order="2"
 BS="N"
/><b
 id="5788"
 Z="1431"
 LineWidth="1.19"
 B="5702"
 E="5787"
 BS="N"
/><b
 id="5799"
 Z="1442"
 LineWidth="1.19"
 B="5787"
 E="5789"
 BS="N"
 BeginAttach="0"
/><b
 id="5800"
 Z="1443"
 LineWidth="1.19"
 B="5789"
 E="5791"
 Order="2"
 BS="N"
 BondCircularOrdering="5799 5815 5819 5801"
/><b
 id="5801"
 Z="1444"
 LineWidth="1.19"
 B="5791"
 E="5793"
 BS="N"
/><b
 id="5802"
 Z="1445"
 LineWidth="1.19"
 B="5793"
 E="5795"
 BS="N"
/><b
 id="5803"
 Z="1446"
 LineWidth="1.19"
 B="5795"
 E="5797"
 BS="N"
/><b
 id="5804"
 Z="1447"
 LineWidth="1.19"
 B="5797"
 E="5787"
 BS="N"
 EndAttach="0"
/><b
 id="5806"
 Z="1449"
 LineWidth="1.19"
 B="5787"
 E="5805"
 Order="2"
 BS="N"
/><b
 id="5815"
 Z="1458"
 LineWidth="1.19"
 B="5789"
 E="5807"
 BS="N"
/><b
 id="5816"
 Z="1459"
 LineWidth="1.19"
 B="5807"
 E="5809"
 Order="2"
 BS="N"
 BondCircularOrdering="5815 0 0 5817"
/><b
 id="5817"
 Z="1460"
 LineWidth="1.19"
 B="5809"
 E="5811"
 BS="N"
/><b
 id="5818"
 Z="1461"
 LineWidth="1.19"
 B="5811"
 E="5813"
 Order="2"
 BS="N"
 BondCircularOrdering="5817 0 0 5819"
/><b
 id="5819"
 Z="1462"
 LineWidth="1.19"
 B="5813"
 E="5791"
 BS="N"
/><b
 id="5828"
 Z="1471"
 LineWidth="1.19"
 B="5793"
 E="5820"
 Order="2"
 BS="N"
 BondCircularOrdering="5802 5801 0 5829"
/><b
 id="5829"
 Z="1472"
 LineWidth="1.19"
 B="5820"
 E="5822"
 BS="N"
/><b
 id="5830"
 Z="1473"
 LineWidth="1.19"
 B="5822"
 E="5824"
 Order="2"
 BS="N"
 BondCircularOrdering="5829 0 0 5831"
/><b
 id="5831"
 Z="1474"
 LineWidth="1.19"
 B="5824"
 E="5826"
 BS="N"
/><b
 id="5832"
 Z="1475"
 LineWidth="1.19"
 B="5826"
 E="5795"
 Order="2"
 BS="N"
 BondCircularOrdering="5831 0 5803 5802"
/></fragment></page></CDXML>
