# Supplementary material for: Scientific Discovery Framework Accelerating Advanced Polymeric Materials Design
Source: Research (Wash D C). 2024 Jul 8;7:0406. doi: 10.34133/research.0406 (PMC11228074; doi:10.34133/research.0406)
Supplement: Supplementary 1 — Figs. S1 to S9 Tables S1 to S8 [file research.0406.f1.zip › Table_S8_structure_chemdraw_format/Table S8 ID8.cdxml]

<?xml version="1.0" encoding="UTF-8" ?>
<!DOCTYPE CDXML SYSTEM "http://www.cambridgesoft.com/xml/cdxml.dtd" >
<CDXML
 CreationProgram="ChemDraw 21.0.0.28"
 Name="imide-1.cdxml"
 BoundingBox="48.43 60.31 260.57 163.23"
 WindowPosition="0 0"
 WindowSize="-2147483648 0"
 WindowIsZoomed="yes"
 FractionalWidths="yes"
 InterpretChemically="yes"
 ShowAtomQuery="yes"
 ShowAtomStereo="no"
 ShowAtomEnhancedStereo="yes"
 ShowAtomNumber="no"
 ShowResidueID="no"
 ShowBondQuery="yes"
 ShowBondRxn="yes"
 ShowBondStereo="no"
 ShowTerminalCarbonLabels="no"
 ShowNonTerminalCarbonLabels="no"
 HideImplicitHydrogens="no"
 Magnification="500"
 LabelFont="3"
 LabelSize="6"
 LabelFace="1"
 CaptionFont="20"
 CaptionSize="6"
 CaptionFace="1"
 HashSpacing="1.70"
 MarginWidth="1.19"
 LineWidth="0.60"
 BoldWidth="1.56"
 BondLength="10.80"
 BondSpacing="18"
 ChainAngle="120"
 LabelJustification="Auto"
 CaptionJustification="Left"
 AminoAcidTermini="HOH"
 ShowSequenceTermini="yes"
 ShowSequenceBonds="yes"
 ShowSequenceUnlinkedBranches="no"
 ResidueWrapCount="40"
 ResidueBlockCount="10"
 ResidueZigZag="yes"
 NumberResidueBlocks="no"
 PrintMargins="36 36 36 36"
 MacPrintInfo="0003000004B004B00000000036CF26BD0000000036D126C00367057B03E00002000004B004B00000000036CF26BD000100000064000000010001010100020001270F000100010000000000000000000000000002001901900000000000600000000000000000000100000000000000000000000000000000"
 ChemPropName=""
 ChemPropFormula="Chemical Formula: "
 ChemPropExactMass="Exact Mass: "
 ChemPropMolWt="Molecular Weight: "
 ChemPropMOverZ="m/z: "
 ChemPropAnalysis="Elemental Analysis: "
 ChemPropBoilingPt="Boiling Point: "
 ChemPropMeltingPt="Melting Point: "
 ChemPropCritTemp="Critical Temp: "
 ChemPropCritPres="Critical Pres: "
 ChemPropCritVol="Critical Vol: "
 ChemPropGibbs="Gibbs Energy: "
 ChemPropLogP="Log P: "
 ChemPropMR="MR: "
 ChemPropHenry="Henry&apos;s Law: "
 ChemPropEForm="Heat of Form: "
 ChemProptPSA="tPSA: "
 ChemPropCLogP="CLogP: "
 ChemPropCMR="CMR: "
 ChemPropLogS="LogS: "
 ChemPropPKa="pKa: "
 ChemPropID=""
 ChemPropFragmentLabel=""
 color="0"
 bgcolor="1"
 RxnAutonumberStart="1"
 RxnAutonumberConditions="no"
 RxnAutonumberStyle="Roman"
 RxnAutonumberFormat="(#)"
><colortable>
<color r="1" g="1" b="1"/>
<color r="0" g="0" b="0"/>
<color r="1" g="0" b="0"/>
<color r="1" g="1" b="0"/>
<color r="0" g="1" b="0"/>
<color r="0" g="1" b="1"/>
<color r="0" g="0" b="1"/>
<color r="1" g="0" b="1"/>
<color r="1" g="0.0510" b="0.3412"/>
<color r="0.1059" g="0.5255" b="0.8902"/>
<color r="1" g="0.5020" b="0"/>
<color r="0.7020" g="0" b="0"/>
<color r="0" g="0.5020" b="1"/>
<color r="1" g="0.2745" b="0.2745"/>
<color r="0.7450" g="0.4706" b="1"/>
</colortable><fonttable>
<font id="3" charset="iso-8859-1" name="Arial"/>
<font id="20" charset="iso-8859-1" name="Times New Roman"/>
<font id="23" charset="Unknown" name="Symbol"/>
</fonttable><page
 id="7633"
 BoundingBox="0 0 523.20 769.98"
 HeaderPosition="36"
 FooterPosition="36"
 PrintTrimMarks="yes"
 HeightPages="1"
 WidthPages="1"
><fragment
 id="120"
 BoundingBox="48.43 61.95 260.57 161.21"
 Z="2347"
 ConnectionOrder="6723 6744"
><n
 id="6691"
 p="247.78 150.63"
 Z="2349"
 highlightColor="14"
 Element="7"
 NumHydrogens="1"
 NeedsClean="yes"
 AS="N"
><t
 p="245.61 152.95"
 BoundingBox="245.61 147.93 249.95 157.97"
 LabelJustification="Left"
 LabelAlignment="Below"
 LineStarts="2 3"
><s font="3" size="6" color="0" face="1">NH</s></t></n><n
 id="6692"
 p="238.43 145.23"
 Z="2350"
 AS="N"
/><n
 id="6693"
 p="229.07 150.63"
 Z="2351"
 AS="N"
/><n
 id="6694"
 p="219.72 145.23"
 Z="2352"
 AS="N"
/><n
 id="6695"
 p="209.45 148.56"
 Z="2353"
 AS="N"
/><n
 id="6696"
 p="203.10 139.83"
 Z="2354"
 highlightColor="14"
 Element="7"
 NumHydrogens="0"
 NeedsClean="yes"
 AS="N"
><t
 p="200.93 142.15"
 BoundingBox="200.93 137.13 205.27 142.15"
 LabelJustification="Left"
><s font="3" size="6" color="0" face="97">N</s></t></n><n
 id="6697"
 p="192.30 139.83"
 Z="2355"
 AS="N"
/><n
 id="6698"
 p="186.90 149.18"
 Z="2356"
 AS="N"
/><n
 id="6699"
 p="176.10 149.18"
 Z="2357"
 AS="N"
/><n
 id="6700"
 p="170.70 139.83"
 Z="2358"
 AS="N"
/><n
 id="6701"
 p="159.90 139.83"
 Z="2359"
 highlightColor="15"
 Element="8"
 NumHydrogens="0"
 NeedsClean="yes"
 AS="N"
><t
 p="157.57 142.15"
 BoundingBox="157.57 137.08 162.23 142.20"
 LabelJustification="Left"
><s font="3" size="6" color="0" face="97">O</s></t></n><n
 id="6702"
 p="154.50 130.47"
 Z="2360"
 AS="N"
/><n
 id="6703"
 p="143.70 130.47"
 Z="2361"
 AS="N"
/><n
 id="6704"
 p="138.30 121.12"
 Z="2362"
 AS="N"
/><n
 id="6705"
 p="143.70 111.77"
 Z="2363"
 AS="N"
/><n
 id="6706"
 p="138.30 102.41"
 Z="2364"
 highlightColor="16"
 Element="15"
 NumHydrogens="0"
 NeedsClean="yes"
 AS="N"
><t
 p="136.30 104.74"
 BoundingBox="136.30 99.72 140.30 104.74"
 LabelJustification="Left"
><s font="3" size="6" color="0" face="97">P</s></t></n><n
 id="6707"
 p="128.95 107.81"
 Z="2365"
 AS="N"
/><n
 id="6708"
 p="128.95 118.61"
 Z="2366"
 AS="N"
/><n
 id="6709"
 p="119.59 124.01"
 Z="2367"
 AS="N"
/><n
 id="6710"
 p="110.24 118.61"
 Z="2368"
 AS="N"
/><n
 id="6711"
 p="110.24 107.81"
 Z="2369"
 AS="N"
/><n
 id="6712"
 p="119.59 102.41"
 Z="2370"
 AS="N"
/><n
 id="6713"
 p="132.90 93.06"
 Z="2371"
 AS="N"
/><n
 id="6714"
 p="122.10 93.06"
 Z="2372"
 AS="N"
/><n
 id="6715"
 p="116.70 83.71"
 Z="2373"
 AS="N"
/><n
 id="6716"
 p="105.90 83.71"
 Z="2374"
 highlightColor="14"
 Element="7"
 NumHydrogens="0"
 NeedsClean="yes"
 AS="N"
><t
 p="103.73 86.03"
 BoundingBox="103.73 81.02 108.07 86.03"
 LabelJustification="Left"
><s font="3" size="6" color="0" face="97">N</s></t></n><n
 id="6717"
 p="99.55 74.97"
 Z="2375"
 AS="N"
/><n
 id="6718"
 p="89.28 78.31"
 Z="2376"
 AS="N"
/><n
 id="6719"
 p="79.93 72.91"
 Z="2377"
 AS="N"
/><n
 id="6720"
 p="70.57 78.31"
 Z="2378"
 AS="N"
/><n
 id="6721"
 p="70.57 89.11"
 Z="2379"
 AS="N"
/><n
 id="6722"
 p="61.22 94.51"
 Z="2380"
 AS="N"
/><n
 id="6724"
 p="61.22 105.31"
 Z="2382"
 highlightColor="15"
 Element="8"
 NumHydrogens="0"
 NeedsClean="yes"
 AS="N"
><t
 p="58.89 107.63"
 BoundingBox="58.89 102.56 63.55 107.68"
 LabelJustification="Left"
><s font="3" size="6" color="0" face="97">O</s></t></n><n
 id="6725"
 p="79.93 94.51"
 Z="2383"
 AS="N"
/><n
 id="6726"
 p="89.28 89.11"
 Z="2384"
 AS="N"
/><n
 id="6727"
 p="99.55 92.45"
 Z="2385"
 AS="N"
/><n
 id="6728"
 p="102.89 102.72"
 Z="2386"
 highlightColor="15"
 Element="8"
 NumHydrogens="0"
 NeedsClean="yes"
 AS="N"
><t
 p="100.56 105.04"
 BoundingBox="100.56 99.97 105.22 105.09"
 LabelJustification="Left"
><s font="3" size="6" color="0" face="97">O</s></t></n><n
 id="6729"
 p="102.89 64.70"
 Z="2387"
 highlightColor="15"
 Element="8"
 NumHydrogens="0"
 NeedsClean="yes"
 AS="N"
><t
 p="100.56 67.02"
 BoundingBox="100.56 61.95 105.22 67.07"
 LabelJustification="Left"
><s font="3" size="6" color="0" face="97">O</s></t></n><n
 id="6730"
 p="122.10 74.35"
 Z="2388"
 AS="N"
/><n
 id="6731"
 p="132.90 74.35"
 Z="2389"
 AS="N"
/><n
 id="6732"
 p="138.30 83.71"
 Z="2390"
 AS="N"
/><n
 id="6733"
 p="147.65 97.01"
 Z="2391"
 highlightColor="15"
 Element="8"
 NumHydrogens="0"
 NeedsClean="yes"
 AS="N"
><t
 p="145.32 99.34"
 BoundingBox="145.32 94.26 149.99 99.39"
 LabelJustification="Left"
><s font="3" size="6" color="0" face="97">O</s></t></n><n
 id="6734"
 p="154.50 111.77"
 Z="2392"
 AS="N"
/><n
 id="6735"
 p="159.90 121.12"
 Z="2393"
 AS="N"
/><n
 id="6736"
 p="176.10 130.47"
 Z="2394"
 AS="N"
/><n
 id="6737"
 p="186.90 130.47"
 Z="2395"
 AS="N"
/><n
 id="6738"
 p="209.45 131.09"
 Z="2396"
 AS="N"
/><n
 id="6739"
 p="206.11 120.82"
 Z="2397"
 highlightColor="15"
 Element="8"
 NumHydrogens="0"
 NeedsClean="yes"
 AS="N"
><t
 p="203.78 123.14"
 BoundingBox="203.78 118.07 208.44 123.19"
 LabelJustification="Left"
><s font="3" size="6" color="0" face="97">O</s></t></n><n
 id="6740"
 p="206.11 158.83"
 Z="2398"
 highlightColor="15"
 Element="8"
 NumHydrogens="0"
 NeedsClean="yes"
 AS="N"
><t
 p="203.78 161.16"
 BoundingBox="203.78 156.08 208.44 161.21"
 LabelJustification="Left"
><s font="3" size="6" color="0" face="97">O</s></t></n><n
 id="6741"
 p="219.72 134.43"
 Z="2399"
 AS="N"
/><n
 id="6742"
 p="229.07 129.03"
 Z="2400"
 AS="N"
/><n
 id="6743"
 p="238.43 134.43"
 Z="2401"
 AS="N"
/><n
 id="6723"
 p="51.87 89.11"
 Z="2465"
 LineWidth="1.19"
 NodeType="ExternalConnectionPoint"
 ExternalConnectionType="Star"
 AS="N"
/><n
 id="6744"
 p="257.13 145.23"
 Z="2466"
 LineWidth="1.19"
 NodeType="ExternalConnectionPoint"
 ExternalConnectionType="Star"
 AS="N"
/><b
 id="6746"
 Z="2404"
 LineWidth="1.19"
 B="6691"
 E="6692"
 BS="N"
/><b
 id="6747"
 Z="2405"
 LineWidth="1.19"
 B="6692"
 E="6693"
 Order="2"
 BS="N"
 BondCircularOrdering="6746 117 6748 0"
/><b
 id="6748"
 Z="2406"
 LineWidth="1.19"
 B="6693"
 E="6694"
 BS="N"
/><b
 id="6749"
 Z="2407"
 LineWidth="1.19"
 B="6694"
 E="6695"
 BS="N"
/><b
 id="6750"
 Z="2408"
 LineWidth="1.19"
 B="6695"
 E="6696"
 BS="N"
/><b
 id="6751"
 Z="2409"
 LineWidth="1.19"
 B="6696"
 E="6697"
 BS="N"
/><b
 id="6752"
 Z="2410"
 LineWidth="1.19"
 B="6697"
 E="6698"
 Order="2"
 BS="N"
 BondCircularOrdering="6751 109 6753 0"
/><b
 id="6753"
 Z="2411"
 LineWidth="1.19"
 B="6698"
 E="6699"
 BS="N"
/><b
 id="6754"
 Z="2412"
 LineWidth="1.19"
 B="6699"
 E="6700"
 Order="2"
 BS="N"
 BondCircularOrdering="0 6753 107 6755"
/><b
 id="6755"
 Z="2413"
 LineWidth="1.19"
 B="6700"
 E="6701"
 BS="N"
/><b
 id="6756"
 Z="2414"
 LineWidth="1.19"
 B="6701"
 E="6702"
 BS="N"
/><b
 id="6757"
 Z="2415"
 LineWidth="1.19"
 B="6702"
 E="6703"
 Order="2"
 BS="N"
 BondCircularOrdering="6756 106 6758 0"
/><b
 id="6758"
 Z="2416"
 LineWidth="1.19"
 B="6703"
 E="6704"
 BS="N"
/><b
 id="6759"
 Z="2417"
 LineWidth="1.19"
 B="6704"
 E="6705"
 Order="2"
 BS="N"
 BondCircularOrdering="0 6758 104 6760"
/><b
 id="6760"
 Z="2418"
 LineWidth="1.19"
 B="6705"
 E="6706"
 BS="N"
/><b
 id="6761"
 Z="2419"
 LineWidth="1.19"
 B="6706"
 E="6707"
 BS="N"
/><b
 id="6762"
 Z="2420"
 LineWidth="1.19"
 B="6707"
 E="6708"
 Order="2"
 BS="N"
 BondCircularOrdering="6761 6767 6763 0"
/><b
 id="6763"
 Z="2421"
 LineWidth="1.19"
 B="6708"
 E="6709"
 BS="N"
/><b
 id="6764"
 Z="2422"
 LineWidth="1.19"
 B="6709"
 E="6710"
 Order="2"
 BS="N"
 BondCircularOrdering="0 6763 6765 0"
/><b
 id="6765"
 Z="2423"
 LineWidth="1.19"
 B="6710"
 E="6711"
 BS="N"
/><b
 id="6766"
 Z="2424"
 LineWidth="1.19"
 B="6711"
 E="6712"
 Order="2"
 BS="N"
 BondCircularOrdering="0 6765 6767 0"
/><b
 id="6767"
 Z="2425"
 LineWidth="1.19"
 B="6707"
 E="6712"
 BS="N"
/><b
 id="6768"
 Z="2426"
 LineWidth="1.19"
 B="6706"
 E="6713"
 BS="N"
/><b
 id="6769"
 Z="2427"
 LineWidth="1.19"
 B="6713"
 E="6714"
 Order="2"
 BS="N"
 BondCircularOrdering="6768 102 6770 0"
/><b
 id="6770"
 Z="2428"
 LineWidth="1.19"
 B="6714"
 E="6715"
 BS="N"
/><b
 id="6771"
 Z="2429"
 LineWidth="1.19"
 B="6715"
 E="6716"
 BS="N"
/><b
 id="6772"
 Z="2430"
 LineWidth="1.19"
 B="6716"
 E="6717"
 BS="N"
/><b
 id="6773"
 Z="2431"
 LineWidth="1.19"
 B="6717"
 E="6718"
 BS="N"
/><b
 id="6774"
 Z="2432"
 LineWidth="1.19"
 B="6718"
 E="6719"
 BS="N"
/><b
 id="6775"
 Z="2433"
 LineWidth="1.19"
 B="6719"
 E="6720"
 Order="2"
 BS="N"
 BondCircularOrdering="6774 0 0 6776"
/><b
 id="6776"
 Z="2434"
 LineWidth="1.19"
 B="6720"
 E="6721"
 BS="N"
/><b
 id="6777"
 Z="2435"
 LineWidth="1.19"
 B="6721"
 E="6722"
 BS="N"
/><b
 id="90"
 Z="2436"
 LineWidth="1.19"
 B="6722"
 E="6723"
 BS="N"
/><b
 id="6778"
 Z="2437"
 LineWidth="1.19"
 B="6722"
 E="6724"
 Order="2"
 BS="N"
/><b
 id="92"
 Z="2438"
 LineWidth="1.19"
 B="6721"
 E="6725"
 Order="2"
 BS="N"
 BondCircularOrdering="6776 6777 0 94"
/><b
 id="93"
 Z="2439"
 LineWidth="1.19"
 B="6718"
 E="6726"
 Order="2"
 BS="N"
 BondCircularOrdering="6773 6774 94 95"
/><b
 id="94"
 Z="2440"
 LineWidth="1.19"
 B="6725"
 E="6726"
 BS="N"
/><b
 id="95"
 Z="2441"
 LineWidth="1.19"
 B="6726"
 E="6727"
 BS="N"
/><b
 id="96"
 Z="2442"
 LineWidth="1.19"
 B="6716"
 E="6727"
 BS="N"
/><b
 id="97"
 Z="2443"
 LineWidth="1.19"
 B="6727"
 E="6728"
 Order="2"
 BS="N"
/><b
 id="98"
 Z="2444"
 LineWidth="1.19"
 B="6717"
 E="6729"
 Order="2"
 BS="N"
/><b
 id="99"
 Z="2445"
 LineWidth="1.19"
 B="6715"
 E="6730"
 Order="2"
 BS="N"
 BondCircularOrdering="6771 6770 100 0"
/><b
 id="100"
 Z="2446"
 LineWidth="1.19"
 B="6730"
 E="6731"
 BS="N"
/><b
 id="101"
 Z="2447"
 LineWidth="1.19"
 B="6731"
 E="6732"
 Order="2"
 BS="N"
 BondCircularOrdering="0 100 102 0"
/><b
 id="102"
 Z="2448"
 LineWidth="1.19"
 B="6713"
 E="6732"
 BS="N"
/><b
 id="103"
 Z="2449"
 LineWidth="1.19"
 B="6706"
 E="6733"
 Order="2"
 BS="N"
/><b
 id="104"
 Z="2450"
 LineWidth="1.19"
 B="6705"
 E="6734"
 BS="N"
/><b
 id="105"
 Z="2451"
 LineWidth="1.19"
 B="6734"
 E="6735"
 Order="2"
 BS="N"
 BondCircularOrdering="0 104 106 0"
/><b
 id="106"
 Z="2452"
 LineWidth="1.19"
 B="6702"
 E="6735"
 BS="N"
/><b
 id="107"
 Z="2453"
 LineWidth="1.19"
 B="6700"
 E="6736"
 BS="N"
/><b
 id="108"
 Z="2454"
 LineWidth="1.19"
 B="6736"
 E="6737"
 Order="2"
 BS="N"
 BondCircularOrdering="0 107 109 0"
/><b
 id="109"
 Z="2455"
 LineWidth="1.19"
 B="6697"
 E="6737"
 BS="N"
/><b
 id="110"
 Z="2456"
 LineWidth="1.19"
 B="6696"
 E="6738"
 BS="N"
/><b
 id="111"
 Z="2457"
 LineWidth="1.19"
 B="6738"
 E="6739"
 Order="2"
 BS="N"
/><b
 id="112"
 Z="2458"
 LineWidth="1.19"
 B="6695"
 E="6740"
 Order="2"
 BS="N"
/><b
 id="113"
 Z="2459"
 LineWidth="1.19"
 B="6694"
 E="6741"
 Order="2"
 BS="N"
 BondCircularOrdering="6749 6748 115 114"
/><b
 id="114"
 Z="2460"
 LineWidth="1.19"
 B="6738"
 E="6741"
 BS="N"
/><b
 id="115"
 Z="2461"
 LineWidth="1.19"
 B="6741"
 E="6742"
 BS="N"
/><b
 id="116"
 Z="2462"
 LineWidth="1.19"
 B="6742"
 E="6743"
 Order="2"
 BS="N"
 BondCircularOrdering="0 115 117 0"
/><b
 id="117"
 Z="2463"
 LineWidth="1.19"
 B="6692"
 E="6743"
 BS="N"
/><b
 id="118"
 Z="2464"
 LineWidth="1.19"
 B="6691"
 E="6744"
 BS="N"
/></fragment></page></CDXML>
