# Supplementary material for: Scientific Discovery Framework Accelerating Advanced Polymeric Materials Design
Source: Research (Wash D C). 2024 Jul 8;7:0406. doi: 10.34133/research.0406 (PMC11228074; doi:10.34133/research.0406)
Supplement: Supplementary 1 — Figs. S1 to S9 Tables S1 to S8 [file research.0406.f1.zip › Table_S8_structure_chemdraw_format/Table S8 ID9.cdxml]

<?xml version="1.0" encoding="UTF-8" ?>
<!DOCTYPE CDXML SYSTEM "http://www.cambridgesoft.com/xml/cdxml.dtd" >
<CDXML
 CreationProgram="ChemDraw 21.0.0.28"
 Name="imide-2.cdxml"
 BoundingBox="89.76 136.63 252.24 223.59"
 WindowPosition="0 0"
 WindowSize="-2147483648 0"
 WindowIsZoomed="yes"
 FractionalWidths="yes"
 InterpretChemically="yes"
 ShowAtomQuery="yes"
 ShowAtomStereo="no"
 ShowAtomEnhancedStereo="yes"
 ShowAtomNumber="no"
 ShowResidueID="no"
 ShowBondQuery="yes"
 ShowBondRxn="yes"
 ShowBondStereo="no"
 ShowTerminalCarbonLabels="no"
 ShowNonTerminalCarbonLabels="no"
 HideImplicitHydrogens="no"
 Magnification="500"
 LabelFont="3"
 LabelSize="6"
 LabelFace="1"
 CaptionFont="20"
 CaptionSize="6"
 CaptionFace="1"
 HashSpacing="1.70"
 MarginWidth="1.19"
 LineWidth="0.60"
 BoldWidth="1.56"
 BondLength="10.80"
 BondSpacing="18"
 ChainAngle="120"
 LabelJustification="Auto"
 CaptionJustification="Left"
 AminoAcidTermini="HOH"
 ShowSequenceTermini="yes"
 ShowSequenceBonds="yes"
 ShowSequenceUnlinkedBranches="no"
 ResidueWrapCount="40"
 ResidueBlockCount="10"
 ResidueZigZag="yes"
 NumberResidueBlocks="no"
 PrintMargins="36 36 36 36"
 MacPrintInfo="0003000004B004B00000000036CF26BD0000000036D126C00367057B03E00002000004B004B00000000036CF26BD000100000064000000010001010100020001270F000100010000000000000000000000000002001901900000000000600000000000000000000100000000000000000000000000000000"
 ChemPropName=""
 ChemPropFormula="Chemical Formula: "
 ChemPropExactMass="Exact Mass: "
 ChemPropMolWt="Molecular Weight: "
 ChemPropMOverZ="m/z: "
 ChemPropAnalysis="Elemental Analysis: "
 ChemPropBoilingPt="Boiling Point: "
 ChemPropMeltingPt="Melting Point: "
 ChemPropCritTemp="Critical Temp: "
 ChemPropCritPres="Critical Pres: "
 ChemPropCritVol="Critical Vol: "
 ChemPropGibbs="Gibbs Energy: "
 ChemPropLogP="Log P: "
 ChemPropMR="MR: "
 ChemPropHenry="Henry&apos;s Law: "
 ChemPropEForm="Heat of Form: "
 ChemProptPSA="tPSA: "
 ChemPropCLogP="CLogP: "
 ChemPropCMR="CMR: "
 ChemPropLogS="LogS: "
 ChemPropPKa="pKa: "
 ChemPropID=""
 ChemPropFragmentLabel=""
 color="0"
 bgcolor="1"
 RxnAutonumberStart="1"
 RxnAutonumberConditions="no"
 RxnAutonumberStyle="Roman"
 RxnAutonumberFormat="(#)"
><colortable>
<color r="1" g="1" b="1"/>
<color r="0" g="0" b="0"/>
<color r="1" g="0" b="0"/>
<color r="1" g="1" b="0"/>
<color r="0" g="1" b="0"/>
<color r="0" g="1" b="1"/>
<color r="0" g="0" b="1"/>
<color r="1" g="0" b="1"/>
<color r="1" g="0.0510" b="0.3412"/>
<color r="0.1059" g="0.5255" b="0.8902"/>
<color r="1" g="0.5020" b="0"/>
<color r="0.7020" g="0" b="0"/>
<color r="0" g="0.5020" b="1"/>
<color r="1" g="0.2706" b="0.2706"/>
<color r="0.7412" g="0.4706" b="1"/>
<color r="1" g="0.2745" b="0.2745"/>
<color r="0.7450" g="0.4706" b="1"/>
</colortable><fonttable>
<font id="3" charset="iso-8859-1" name="Arial"/>
<font id="20" charset="iso-8859-1" name="Times New Roman"/>
<font id="23" charset="Unknown" name="Symbol"/>
</fonttable><page
 id="7811"
 BoundingBox="0 0 523.20 769.98"
 HeaderPosition="36"
 FooterPosition="36"
 PrintTrimMarks="yes"
 HeightPages="1"
 WidthPages="1"
><fragment
 id="7804"
 BoundingBox="89.76 136.63 252.24 221.57"
 Z="405"
 ConnectionOrder="43 22"
><n
 id="1"
 p="107.01 181.18"
 Z="406"
 highlightColor="17"
 Element="8"
 NumHydrogens="0"
 NeedsClean="yes"
 AS="N"
><t
 p="104.68 183.51"
 BoundingBox="104.68 178.43 109.34 183.56"
 LabelJustification="Left"
><s font="3" size="6" color="0" face="97">O</s></t></n><n
 id="2"
 p="110.35 191.45"
 Z="407"
 AS="N"
/><n
 id="3"
 p="120.62 194.79"
 Z="408"
 AS="N"
/><n
 id="4"
 p="120.62 205.59"
 Z="409"
 AS="N"
/><n
 id="5"
 p="129.97 210.99"
 Z="410"
 AS="N"
/><n
 id="6"
 p="139.32 205.59"
 Z="411"
 AS="N"
/><n
 id="7"
 p="139.32 194.79"
 Z="412"
 AS="N"
/><n
 id="8"
 p="148.68 189.39"
 Z="413"
 AS="N"
/><n
 id="9"
 p="158.03 194.79"
 Z="414"
 AS="N"
/><n
 id="10"
 p="167.38 189.39"
 Z="415"
 AS="N"
/><n
 id="11"
 p="177.65 192.73"
 Z="416"
 AS="N"
/><n
 id="12"
 p="184 183.99"
 Z="417"
 highlightColor="14"
 Element="7"
 NumHydrogens="0"
 NeedsClean="yes"
 AS="N"
><t
 p="181.84 186.32"
 BoundingBox="181.84 181.30 186.17 186.32"
 LabelJustification="Left"
><s font="3" size="6" color="0" face="97">N</s></t></n><n
 id="13"
 p="194.80 183.99"
 Z="418"
 AS="N"
/><n
 id="14"
 p="200.20 174.64"
 Z="419"
 AS="N"
/><n
 id="15"
 p="211 174.64"
 Z="420"
 AS="N"
/><n
 id="16"
 p="216.40 165.28"
 Z="421"
 highlightColor="18"
 Element="15"
 NumHydrogens="0"
 NeedsClean="yes"
 AS="N"
><t
 p="214.40 167.61"
 BoundingBox="214.40 162.59 218.40 167.61"
 LabelJustification="Left"
><s font="3" size="6" color="0" face="97">P</s></t></n><n
 id="17"
 p="221.80 155.93"
 Z="422"
 AS="N"
/><n
 id="18"
 p="216.40 146.58"
 Z="423"
 AS="N"
/><n
 id="19"
 p="221.80 137.23"
 Z="424"
 AS="N"
/><n
 id="20"
 p="232.60 137.23"
 Z="425"
 AS="N"
/><n
 id="21"
 p="238 146.58"
 Z="426"
 AS="N"
/><n
 id="23"
 p="232.60 155.93"
 Z="428"
 AS="N"
/><n
 id="24"
 p="225.76 170.68"
 Z="429"
 AS="N"
/><n
 id="25"
 p="235.11 165.28"
 Z="430"
 AS="N"
/><n
 id="26"
 p="244.46 170.68"
 Z="431"
 AS="N"
/><n
 id="27"
 p="244.46 181.48"
 Z="432"
 AS="N"
/><n
 id="28"
 p="235.11 186.88"
 Z="433"
 AS="N"
/><n
 id="29"
 p="225.76 181.48"
 Z="434"
 AS="N"
/><n
 id="30"
 p="207.05 159.88"
 Z="435"
 highlightColor="17"
 Element="8"
 NumHydrogens="0"
 NeedsClean="yes"
 AS="N"
><t
 p="204.72 162.21"
 BoundingBox="204.72 157.13 209.38 162.26"
 LabelJustification="Left"
><s font="3" size="6" color="0" face="97">O</s></t></n><n
 id="31"
 p="216.40 183.99"
 Z="436"
 AS="N"
/><n
 id="32"
 p="211 193.34"
 Z="437"
 AS="N"
/><n
 id="33"
 p="200.20 193.34"
 Z="438"
 AS="N"
/><n
 id="34"
 p="177.65 175.25"
 Z="439"
 AS="N"
/><n
 id="35"
 p="180.99 164.98"
 Z="440"
 highlightColor="17"
 Element="8"
 NumHydrogens="0"
 NeedsClean="yes"
 AS="N"
><t
 p="178.66 167.31"
 BoundingBox="178.66 162.23 183.32 167.36"
 LabelJustification="Left"
><s font="3" size="6" color="0" face="97">O</s></t></n><n
 id="36"
 p="180.99 203"
 Z="441"
 highlightColor="17"
 Element="8"
 NumHydrogens="0"
 NeedsClean="yes"
 AS="N"
><t
 p="178.66 205.32"
 BoundingBox="178.66 200.25 183.32 205.37"
 LabelJustification="Left"
><s font="3" size="6" color="0" face="97">O</s></t></n><n
 id="37"
 p="167.38 178.59"
 Z="442"
 AS="N"
/><n
 id="38"
 p="158.03 173.19"
 Z="443"
 AS="N"
/><n
 id="39"
 p="148.68 178.59"
 Z="444"
 AS="N"
/><n
 id="40"
 p="129.97 189.39"
 Z="445"
 AS="N"
/><n
 id="41"
 p="110.35 208.93"
 Z="446"
 AS="N"
/><n
 id="42"
 p="104 200.19"
 Z="447"
 highlightColor="14"
 Element="7"
 NumHydrogens="0"
 NeedsClean="yes"
 AS="N"
><t
 p="101.83 202.52"
 BoundingBox="101.83 197.50 106.16 202.52"
 LabelJustification="Left"
><s font="3" size="6" color="0" face="97">N</s></t></n><n
 id="44"
 p="107.01 219.20"
 Z="449"
 highlightColor="17"
 Element="8"
 NumHydrogens="0"
 NeedsClean="yes"
 AS="N"
><t
 p="104.68 221.52"
 BoundingBox="104.68 216.45 109.34 221.57"
 LabelJustification="Left"
><s font="3" size="6" color="0" face="97">O</s></t></n><n
 id="43"
 p="93.20 200.19"
 Z="500"
 LineWidth="1.19"
 NodeType="ExternalConnectionPoint"
 ExternalConnectionType="Star"
 AS="N"
/><n
 id="22"
 p="248.80 146.58"
 Z="501"
 LineWidth="1.19"
 NodeType="ExternalConnectionPoint"
 ExternalConnectionType="Star"
 AS="N"
/><b
 id="46"
 Z="450"
 LineWidth="1.19"
 B="1"
 E="2"
 Order="2"
 BS="N"
/><b
 id="47"
 Z="451"
 LineWidth="1.19"
 B="2"
 E="3"
 BS="N"
/><b
 id="48"
 Z="452"
 LineWidth="1.19"
 B="3"
 E="4"
 Order="2"
 BS="N"
 BondCircularOrdering="7805 47 91 49"
/><b
 id="49"
 Z="453"
 LineWidth="1.19"
 B="4"
 E="5"
 BS="N"
/><b
 id="50"
 Z="454"
 LineWidth="1.19"
 B="5"
 E="6"
 Order="2"
 BS="N"
 BondCircularOrdering="49 0 0 51"
/><b
 id="51"
 Z="455"
 LineWidth="1.19"
 B="6"
 E="7"
 BS="N"
/><b
 id="52"
 Z="456"
 LineWidth="1.19"
 B="7"
 E="8"
 BS="N"
/><b
 id="53"
 Z="457"
 LineWidth="1.19"
 B="8"
 E="9"
 Order="2"
 BS="N"
 BondCircularOrdering="88 52 0 54"
/><b
 id="54"
 Z="458"
 LineWidth="1.19"
 B="9"
 E="10"
 BS="N"
/><b
 id="55"
 Z="459"
 LineWidth="1.19"
 B="10"
 E="11"
 BS="N"
/><b
 id="56"
 Z="460"
 LineWidth="1.19"
 B="11"
 E="12"
 BS="N"
/><b
 id="57"
 Z="461"
 LineWidth="1.19"
 B="12"
 E="13"
 BS="N"
/><b
 id="58"
 Z="462"
 LineWidth="1.19"
 B="13"
 E="14"
 Order="2"
 BS="N"
 BondCircularOrdering="57 80 59 0"
/><b
 id="59"
 Z="463"
 LineWidth="1.19"
 B="14"
 E="15"
 BS="N"
/><b
 id="60"
 Z="464"
 LineWidth="1.19"
 B="15"
 E="16"
 BS="N"
/><b
 id="61"
 Z="465"
 LineWidth="1.19"
 B="16"
 E="17"
 BS="N"
/><b
 id="62"
 Z="466"
 LineWidth="1.19"
 B="17"
 E="18"
 Order="2"
 BS="N"
 BondCircularOrdering="61 68 63 0"
/><b
 id="63"
 Z="467"
 LineWidth="1.19"
 B="18"
 E="19"
 BS="N"
/><b
 id="64"
 Z="468"
 LineWidth="1.19"
 B="19"
 E="20"
 Order="2"
 BS="N"
 BondCircularOrdering="0 63 65 0"
/><b
 id="65"
 Z="469"
 LineWidth="1.19"
 B="20"
 E="21"
 BS="N"
/><b
 id="66"
 Z="470"
 LineWidth="1.19"
 B="21"
 E="22"
 BS="N"
/><b
 id="67"
 Z="471"
 LineWidth="1.19"
 B="21"
 E="23"
 Order="2"
 BS="N"
 BondCircularOrdering="66 65 68 0"
/><b
 id="68"
 Z="472"
 LineWidth="1.19"
 B="17"
 E="23"
 BS="N"
/><b
 id="69"
 Z="473"
 LineWidth="1.19"
 B="16"
 E="24"
 BS="N"
/><b
 id="70"
 Z="474"
 LineWidth="1.19"
 B="24"
 E="25"
 Order="2"
 BS="N"
 BondCircularOrdering="69 75 71 0"
/><b
 id="71"
 Z="475"
 LineWidth="1.19"
 B="25"
 E="26"
 BS="N"
/><b
 id="72"
 Z="476"
 LineWidth="1.19"
 B="26"
 E="27"
 Order="2"
 BS="N"
 BondCircularOrdering="0 71 73 0"
/><b
 id="73"
 Z="477"
 LineWidth="1.19"
 B="27"
 E="28"
 BS="N"
/><b
 id="74"
 Z="478"
 LineWidth="1.19"
 B="28"
 E="29"
 Order="2"
 BS="N"
 BondCircularOrdering="0 73 75 0"
/><b
 id="75"
 Z="479"
 LineWidth="1.19"
 B="24"
 E="29"
 BS="N"
/><b
 id="76"
 Z="480"
 LineWidth="1.19"
 B="16"
 E="30"
 Order="2"
 BS="N"
/><b
 id="77"
 Z="481"
 LineWidth="1.19"
 B="15"
 E="31"
 Order="2"
 BS="N"
 BondCircularOrdering="60 59 78 0"
/><b
 id="78"
 Z="482"
 LineWidth="1.19"
 B="31"
 E="32"
 BS="N"
/><b
 id="79"
 Z="483"
 LineWidth="1.19"
 B="32"
 E="33"
 Order="2"
 BS="N"
 BondCircularOrdering="0 78 80 0"
/><b
 id="80"
 Z="484"
 LineWidth="1.19"
 B="13"
 E="33"
 BS="N"
/><b
 id="81"
 Z="485"
 LineWidth="1.19"
 B="12"
 E="34"
 BS="N"
/><b
 id="82"
 Z="486"
 LineWidth="1.19"
 B="34"
 E="35"
 Order="2"
 BS="N"
/><b
 id="83"
 Z="487"
 LineWidth="1.19"
 B="11"
 E="36"
 Order="2"
 BS="N"
/><b
 id="84"
 Z="488"
 LineWidth="1.19"
 B="10"
 E="37"
 Order="2"
 BS="N"
 BondCircularOrdering="54 55 85 86"
/><b
 id="85"
 Z="489"
 LineWidth="1.19"
 B="34"
 E="37"
 BS="N"
/><b
 id="86"
 Z="490"
 LineWidth="1.19"
 B="37"
 E="38"
 BS="N"
/><b
 id="87"
 Z="491"
 LineWidth="1.19"
 B="38"
 E="39"
 Order="2"
 BS="N"
 BondCircularOrdering="86 0 0 88"
/><b
 id="88"
 Z="492"
 LineWidth="1.19"
 B="8"
 E="39"
 BS="N"
/><b
 id="89"
 Z="493"
 LineWidth="1.19"
 B="7"
 E="40"
 Order="2"
 BS="N"
 BondCircularOrdering="51 52 0 7805"
/><b
 id="7805"
 Z="494"
 LineWidth="1.19"
 B="3"
 E="40"
 BS="N"
/><b
 id="91"
 Z="495"
 LineWidth="1.19"
 B="4"
 E="41"
 BS="N"
/><b
 id="7806"
 Z="496"
 LineWidth="1.19"
 B="41"
 E="42"
 BS="N"
/><b
 id="7807"
 Z="497"
 LineWidth="1.19"
 B="2"
 E="42"
 BS="N"
/><b
 id="7808"
 Z="498"
 LineWidth="1.19"
 B="42"
 E="43"
 BS="N"
/><b
 id="7809"
 Z="499"
 LineWidth="1.19"
 B="41"
 E="44"
 Order="2"
 BS="N"
/></fragment></page></CDXML>
