# Supplementary material for: Scientific Discovery Framework Accelerating Advanced Polymeric Materials Design
Source: Research (Wash D C). 2024 Jul 8;7:0406. doi: 10.34133/research.0406 (PMC11228074; doi:10.34133/research.0406)
Supplement: Supplementary 1 — Figs. S1 to S9 Tables S1 to S8 [file research.0406.f1.zip › VCG_intermediates_of_Figure_3C.xlsx]

## Sheet: Br_Pphates_intermediats_simi
O=Cc1ccc(P(=O)(c2ccccc2)c2ccc(C(=O)Nc3ccc(OP(=O)(Oc4ccc(NC(=O)c5ccc(P(=O)(c6ccccc6)c6ccc(C(=O)Nc7ccc(OP(=O)(Oc8ccc(NC(=O)c9ccc(P(=O)(c%10ccccc%10)c%10ccc(C=O)cc%10)cc9)cc8)c8ccccc8)cc7)cc6)cc5)cc4)c4ccccc4)cc3)cc2)cc1	Nc1ccc(OP(=O)(Oc2ccc(NC(=O)c3ccc(P(=O)(c4ccccc4)c4ccc(C(=O)Nc5ccc(OP(=O)([Rb])c6ccc(Br)cc6)cc5)cc4)cc3)cc2)c2ccccc2)cc1	O=C(Nc1ccc(OP(=O)(Oc2ccc(NC(=O)c3ccc(P(=O)(c4ccccc4)c4ccc(C(=O)Nc5ccc(OP(=O)(Oc6ccc(NC(=O)c7ccc(P(=O)(c8ccccc8)c8ccc(C(=O)Nc9ccc(OP(=O)([Rb])c%10ccccc%10)cc9)cc8)cc7)cc6)c6ccccc6)cc5)cc4)cc3)cc2)c2ccc(Br)cc2)cc1)c1ccccc1	Brc1ccc(P(c2ccccc2)c2ccccc2)cc1	O=C(Nc1ccc(O[PH](=O)c2ccc(Br)cc2)cc1)c1ccc(P(=O)(c2ccccc2)c2ccc(C(=O)Nc3ccc(OP(=O)(Oc4ccc(NC(=O)c5ccc(P(=O)(c6ccccc6)c6ccc(C(=O)Nc7ccc(OP(=O)([Rb])c8ccccc8)cc7)cc6)cc5)cc4)c4ccccc4)cc3)cc2)cc1	O=C(Nc1ccc(OP(=O)(Oc2ccc(NC(=O)c3ccc(P(=O)(c4ccccc4)c4ccc(C(=O)Nc5ccc(OP(=O)(Oc6ccc(NC(=O)c7ccc(P(=O)(c8ccccc8)c8ccc(C(=O)Nc9ccc(O[Fr])cc9)cc8)cc7)cc6)c6ccc(Br)cc6)cc5)cc4)cc3)cc2)c2ccc(Br)cc2)cc1)c1ccccc1	Nc1ccc(OP(=O)(Oc2ccc(NC(=O)c3ccc(P(=O)(c4ccccc4)c4ccc(C(=O)Nc5ccc(O[PH](=O)c6ccccc6)cc5)cc4)cc3)cc2)c2ccccc2)cc1	Nc1ccc(OP(=O)(Oc2ccccc2)c2ccc(Br)cc2)cc1	N#Cc1ccc(P(=O)(c2ccccc2)c2ccc(C(=O)Nc3ccc(OP(=O)(Oc4ccc(NC(=O)c5ccc(P(=O)(c6ccccc6)c6ccc(C(=O)Nc7ccc(O[PH](=O)c8ccccc8)cc7)cc6)cc5)cc4)c4ccc(Br)cc4)cc3)cc2)cc1	N#Cc1ccc(P(=O)(c2ccccc2)c2ccc(C=O)cc2)cc1	O=Cc1ccc(P(=O)(c2ccccc2)c2ccc(C(=O)Nc3ccc(OP(=O)(Oc4ccc(NC(=O)c5ccc(P(=O)(c6ccccc6)c6ccc(C(=O)Nc7ccc(OP(=O)(Oc8ccccc8)c8ccccc8)cc7)cc6)cc5)cc4)c4ccccc4)cc3)cc2)cc1	O=Pc1ccc(C(=O)Nc2ccc(O[Fr])cc2)cc1	NC(=O)c1ccc(P(=O)(c2ccccc2)c2ccc(C(=O)Nc3ccc(OP(=O)(Oc4ccc(NC(=O)c5ccc(P(=O)(c6ccccc6)c6ccc(C(=O)Nc7ccc(OP(=O)(Oc8ccc(NC(=O)c9ccc(P(=O)(c%10ccccc%10)c%10ccc(C(=O)Nc%11ccc(O[Fr])cc%11)cc%10)cc9)cc8)c8ccc(Br)cc8)cc7)cc6)cc5)cc4)c4ccccc4)cc3)cc2)cc1	N#Cc1ccc(P(=O)(c2ccccc2)c2ccc(C(=O)Nc3ccc(OP(=O)(Oc4ccc(NC(=O)c5ccc(P(=O)(c6ccccc6)c6ccc(C(=O)Nc7ccc(OP(=O)(Oc8ccc(NC(=O)c9ccc(P(=O)(c%10ccccc%10)c%10ccc(C#N)cc%10)cc9)cc8)c8ccc(Br)cc8)cc7)cc6)cc5)cc4)c4ccccc4)cc3)cc2)cc1	Nc1ccc(OP(=O)(Oc2ccc(NC(=O)c3ccc(P(=O)(c4ccccc4)c4ccc(C(=O)Nc5ccc(O[Fr])cc5)cc4)cc3)cc2)c2ccc(Br)cc2)cc1	NC(=O)c1ccc(P(=O)(c2ccccc2)c2ccc(C(=O)Nc3ccc(OP(=O)(Oc4ccc(NC(=O)c5ccc(P(=O)(c6ccccc6)c6ccc(C(=O)Nc7ccc(OP(=O)(Oc8ccccc8)c8ccccc8)cc7)cc6)cc5)cc4)c4ccc(Br)cc4)cc3)cc2)cc1	N#Cc1ccc(P(=O)(c2ccccc2)c2ccc(C(=O)Nc3ccc(OP(=O)(Oc4ccc(NC(=O)c5ccc(P(=O)(c6ccccc6)c6ccc(C(=O)Nc7ccc(OP(=O)(Oc8ccc(NC(=O)c9ccc(P=O)cc9)cc8)c8ccc(Br)cc8)cc7)cc6)cc5)cc4)c4ccccc4)cc3)cc2)cc1	NC(=O)c1ccc(P(=O)(c2ccccc2)c2ccc(C(=O)Nc3ccc(OP(=O)(Oc4ccc(NC(=O)c5ccc(P(=O)(c6ccccc6)c6ccc(C(=O)Nc7ccc(O[PH](=O)c8ccc(Br)cc8)cc7)cc6)cc5)cc4)c4ccccc4)cc3)cc2)cc1	O=C(Nc1ccc(OP(=O)(Oc2ccc(NC(=O)c3ccc(P(=O)(c4ccccc4)c4ccc(C(=O)Nc5ccc(O[Fr])cc5)cc4)cc3)cc2)c2ccc(Br)cc2)cc1)c1ccccc1	O=Pc1ccc(Br)cc1	O=C(Nc1ccc(O[Fr])cc1)c1ccc(P(=O)(c2ccccc2)c2ccc(C(=O)Nc3ccc(OP(=O)(Oc4ccccc4)c4ccc(Br)cc4)cc3)cc2)cc1	Nc1ccc(OP(=O)(Oc2ccc(NC(=O)c3ccc(P(=O)(c4ccccc4)c4ccc(C(=O)Nc5ccc(OP(=O)(Oc6ccc(NC(=O)c7ccc(P(=O)(c8ccccc8)c8ccc(C(=O)Nc9ccc(OP(=O)([Rb])c%10ccccc%10)cc9)cc8)cc7)cc6)c6ccc(Br)cc6)cc5)cc4)cc3)cc2)c2ccc(Br)cc2)cc1	O=Cc1ccc(P(=O)(c2ccccc2)c2ccc(C(=O)Nc3ccc(OP(=O)(Oc4ccc(NC(=O)c5ccc(P(=O)(c6ccccc6)c6ccc(C(=O)Nc7ccc(OP(=O)(Oc8ccc(NC(=O)c9ccccc9)cc8)c8ccc(Br)cc8)cc7)cc6)cc5)cc4)c4ccc(Br)cc4)cc3)cc2)cc1	Nc1ccc(OP(=O)(Oc2ccc(NC(=O)c3ccc(P(=O)(c4ccccc4)c4ccc(C(=O)Nc5ccc(OP(=O)(Oc6ccc(N)cc6)c6ccccc6)cc5)cc4)cc3)cc2)c2ccccc2)cc1	O=C(Nc1ccc(OP(=O)([Rb])c2ccccc2)cc1)c1ccc(P(=O)(c2ccccc2)c2ccc(C(=O)Nc3ccc(OP(=O)(Oc4ccc(NC(=O)c5ccc(P(=O)(c6ccccc6)c6ccc(C(=O)Nc7ccc(OP(=O)(Oc8ccccc8)c8ccc(Br)cc8)cc7)cc6)cc5)cc4)c4ccccc4)cc3)cc2)cc1	O=Pc1ccc(C(=O)Nc2ccc(OP(=O)(Oc3ccc(NC(=O)c4ccc(P(=O)(c5ccccc5)c5ccc(C(=O)Nc6ccc(O[PH](=O)c7ccccc7)cc6)cc5)cc4)cc3)c3ccccc3)cc2)cc1	NC(=O)c1ccc(P(=O)(c2ccccc2)c2ccc(C(=O)Nc3ccc(OP(=O)(Oc4ccc(NC(=O)c5ccc(P(=O)(c6ccccc6)c6ccc(C(=O)Nc7ccc(OP(=O)(Oc8ccc(NC(=O)c9ccc(P(=O)(c%10ccccc%10)c%10ccc(C(=O)Nc%11ccc(O[Fr])cc%11)cc%10)cc9)cc8)c8ccc(Br)cc8)cc7)cc6)cc5)cc4)c4ccc(Br)cc4)cc3)cc2)cc1	O=Pc1ccc(C(=O)Nc2ccc(OP(=O)(Oc3ccc(NC(=O)c4ccc(P(=O)(c5ccccc5)c5ccc(C(=O)Nc6ccc(OP(=O)(Oc7ccccc7)c7ccccc7)cc6)cc5)cc4)cc3)c3ccc(Br)cc3)cc2)cc1	Nc1ccc(OP(=O)(Oc2ccc(NC(=O)c3ccc(P(=O)(c4ccccc4)c4ccc(C(=O)Nc5ccc(OP(=O)(Oc6ccc(NC(=O)c7ccc(P(=O)(c8ccccc8)c8ccc(C=O)cc8)cc7)cc6)c6ccccc6)cc5)cc4)cc3)cc2)c2ccc(Br)cc2)cc1	Nc1ccc(O[PH](=O)c2ccccc2)cc1	O=C(Nc1ccc(OP(=O)(Oc2ccc(NC(=O)c3ccc(P(=O)(c4ccccc4)c4ccc(C(=O)Nc5ccc(OP(=O)(Oc6ccc(NC(=O)c7ccc(P(=O)(c8ccccc8)c8ccc(C(=O)Nc9ccc(OP(=O)([Rb])c%10ccc(Br)cc%10)cc9)cc8)cc7)cc6)c6ccc(Br)cc6)cc5)cc4)cc3)cc2)c2ccccc2)cc1)c1ccccc1	O=Pc1ccc(C(=O)Nc2ccc(OP(=O)(Oc3ccc(NC(=O)c4ccc(P(=O)(c5ccccc5)c5ccc(C(=O)Nc6ccc(OP(=O)(Oc7ccc(NC(=O)c8ccc(P=O)cc8)cc7)c7ccc(Br)cc7)cc6)cc5)cc4)cc3)c3ccccc3)cc2)cc1	Nc1ccc(OP(=O)(Oc2ccc(NC(=O)c3ccc(P=O)cc3)cc2)c2ccccc2)cc1	NC(=O)c1ccc(P(=O)(c2ccccc2)c2ccc(C(=O)Nc3ccc(OP(=O)(Oc4ccc(NC(=O)c5ccc(P(=O)(c6ccccc6)c6ccc(C(=O)Nc7ccc(OP(=O)(Oc8ccc(NC(=O)c9ccc(P(=O)(c%10ccccc%10)c%10ccc(C=O)cc%10)cc9)cc8)c8ccc(Br)cc8)cc7)cc6)cc5)cc4)c4ccccc4)cc3)cc2)cc1	O=Cc1ccc(P(=O)(c2ccccc2)c2ccc(C(=O)Nc3ccc(OP(=O)(Oc4ccc(NC(=O)c5ccc(P(=O)(c6ccccc6)c6ccc(C=O)cc6)cc5)cc4)c4ccccc4)cc3)cc2)cc1	O=C(Nc1ccc(OP(=O)(Oc2ccc(NC(=O)c3ccc(P(=O)(c4ccccc4)c4ccc(C(=O)Nc5ccc(OP(=O)([Rb])c6ccc(Br)cc6)cc5)cc4)cc3)cc2)c2ccc(Br)cc2)cc1)c1ccccc1	N#Cc1ccc(P(=O)(c2ccccc2)c2ccc(C(=O)Nc3ccc(OP(=O)(Oc4ccc(NC(=O)c5ccc(P(=O)(c6ccccc6)c6ccc(C(=O)Nc7ccc(OP(=O)([Rb])c8ccccc8)cc7)cc6)cc5)cc4)c4ccc(Br)cc4)cc3)cc2)cc1	Nc1ccc(OP(=O)(Oc2ccc(NC(=O)c3ccc(P(=O)(c4ccccc4)c4ccc(C(=O)Nc5ccc(OP(=O)(Oc6ccc(NC(=O)c7ccc(P(=O)(c8ccccc8)c8ccc(C=O)cc8)cc7)cc6)c6ccccc6)cc5)cc4)cc3)cc2)c2ccccc2)cc1	NC(=O)c1ccc(P(=O)(c2ccccc2)c2ccc(C(=O)Nc3ccc(O[PH](=O)c4ccccc4)cc3)cc2)cc1	NC(=O)c1ccc(P(=O)(c2ccccc2)c2ccc(C(=O)Nc3ccc(OP(=O)(Oc4ccc(N)cc4)c4ccccc4)cc3)cc2)cc1	O=C(Nc1ccc(O[Fr])cc1)c1ccc(P(=O)(c2ccccc2)c2ccc(C(=O)Nc3ccc(OP(=O)(Oc4ccc(NC(=O)c5ccc(P(=O)(c6ccccc6)c6ccc(C(=O)Nc7ccc(OP(=O)(Oc8ccc(NC(=O)c9ccc(P(=O)(c%10ccccc%10)c%10ccc(C(=O)Nc%11ccc(OP(=O)([Rb])c%12ccc(Br)cc%12)cc%11)cc%10)cc9)cc8)c8ccccc8)cc7)cc6)cc5)cc4)c4ccc(Br)cc4)cc3)cc2)cc1	N#Cc1ccc(P(=O)(c2ccccc2)c2ccc(C(=O)Nc3ccc(OP(=O)(Oc4ccc(NC(=O)c5ccc(P(=O)(c6ccccc6)c6ccc(C(=O)Nc7ccc(OP(=O)(Oc8ccc(NC(=O)c9ccccc9)cc8)c8ccc(Br)cc8)cc7)cc6)cc5)cc4)c4ccccc4)cc3)cc2)cc1	NC(=O)c1ccccc1	O=C(Nc1ccc(O[Fr])cc1)c1ccc(P(=O)(c2ccccc2)c2ccc(C(=O)Nc3ccc(OP(=O)(Oc4ccc(NC(=O)c5ccc(P(=O)(c6ccccc6)c6ccc(C(=O)Nc7ccc(OP(=O)(Oc8ccc(NC(=O)c9ccc(P(=O)(c%10ccccc%10)c%10ccc(C(=O)Nc%11ccc(OP(=O)([Rb])c%12ccccc%12)cc%11)cc%10)cc9)cc8)c8ccccc8)cc7)cc6)cc5)cc4)c4ccc(Br)cc4)cc3)cc2)cc1	O=Pc1ccc(C(=O)Nc2ccc(OP(=O)(Oc3ccc(NC(=O)c4ccc(P(=O)(c5ccccc5)c5ccc(C(=O)Nc6ccc(OP(=O)(Oc7ccccc7)c7ccccc7)cc6)cc5)cc4)cc3)c3ccccc3)cc2)cc1	N#Cc1ccc(P(=O)(c2ccccc2)c2ccc(C(=O)Nc3ccc(OP(=O)(Oc4ccc(NC(=O)c5ccc(P(=O)(c6ccccc6)c6ccc(C(=O)Nc7ccc(OP(=O)(Oc8ccc(NC(=O)c9ccccc9)cc8)c8ccccc8)cc7)cc6)cc5)cc4)c4ccccc4)cc3)cc2)cc1	O=C(Nc1ccc(OP(=O)([Rb])c2ccccc2)cc1)c1ccc(P(=O)(c2ccccc2)c2ccc(C(=O)Nc3ccc(OP(=O)(Oc4ccc(NC(=O)c5ccc(P(=O)(c6ccccc6)c6ccc(C(=O)Nc7ccc(OP(=O)(Oc8ccccc8)c8ccccc8)cc7)cc6)cc5)cc4)c4ccccc4)cc3)cc2)cc1	N#Cc1ccc(P(=O)(c2ccccc2)c2ccc(C(=O)Nc3ccc(OP(=O)(Oc4ccc(NC(=O)c5ccc(P(=O)(c6ccccc6)c6ccc(C(=O)Nc7ccc(OP(=O)(Oc8ccc(NC(=O)c9ccc(P(=O)(c%10ccccc%10)c%10ccc(C(=O)Nc%11ccc(OP(=O)([Rb])c%12ccc(Br)cc%12)cc%11)cc%10)cc9)cc8)c8ccc(Br)cc8)cc7)cc6)cc5)cc4)c4ccc(Br)cc4)cc3)cc2)cc1	N#Cc1ccc(P(=O)(c2ccccc2)c2ccc(C(=O)Nc3ccc(OP(=O)(Oc4ccc(NC(=O)c5ccc(P(=O)(c6ccccc6)c6ccc(C(=O)Nc7ccc(OP(=O)(Oc8ccc(N)cc8)c8ccccc8)cc7)cc6)cc5)cc4)c4ccccc4)cc3)cc2)cc1	O=Cc1ccc(P(=O)(c2ccccc2)c2ccc(C(=O)Nc3ccc(OP(=O)(Oc4ccc(NC(=O)c5ccc(P(=O)(c6ccccc6)c6ccc(C(=O)Nc7ccc(OP(=O)(Oc8ccc(NC(=O)c9ccc(P(=O)(c%10ccccc%10)c%10ccc(C(=O)Nc%11ccc(O[Fr])cc%11)cc%10)cc9)cc8)c8ccc(Br)cc8)cc7)cc6)cc5)cc4)c4ccc(Br)cc4)cc3)cc2)cc1
1	0.613636	0.647059	0.0963855	0.5625	0.638554	0.613636	0.297619	0.535354	0.418919	0.941176	0.325	0.662651	0.670732	0.609195	0.6875	0.611111	0.604396	0.638554	0.0632911	0.638554	0.595506	0.815789	0.75	0.647059	0.6	0.638554	0.654762	0.8	0.139535	0.647059	0.6875	0.555556	0.842105	1	0.623529	0.582418	0.888889	0.517647	0.733333	0.625	0.639535	0.220588	0.625	0.701299	0.692308	0.701299	0.582418	0.658537	0.78481
0.613636	1	0.790698	0.153846	0.690722	0.648352	0.659574	0.464286	0.566038	0.214286	0.586957	0.276596	0.707865	0.677778	0.770115	0.732558	0.622449	0.632653	0.648352	0.126437	0.648352	0.902439	0.634409	0.794872	0.790698	0.533981	0.685393	0.663043	0.775281	0.191489	0.833333	0.693182	0.609195	0.692308	0.613636	0.809524	0.717391	0.704545	0.474227	0.777778	0.804598	0.648936	0.182927	0.764045	0.593407	0.586957	0.72619	0.755556	0.704545	0.614583
0.647059	0.790698	1	0.157303	0.76087	0.783133	0.555556	0.375	0.607843	0.231579	0.617978	0.296703	0.744186	0.732558	0.67033	0.771084	0.670213	0.663158	0.783133	0.142857	0.701149	0.833333	0.764706	0.642857	0.9	0.56	0.72093	0.715909	0.677419	0.122449	0.948718	0.75	0.5	0.727273	0.647059	0.923077	0.813953	0.591398	0.484211	0.651163	0.823529	0.77907	0.217949	0.86747	0.625	0.674419	0.7875	0.772727	0.574468	0.663043
0.0963855	0.153846	0.157303	1	0.153061	0.164706	0.0824742	0.220339	0.138614	0.133333	0.091954	0.0454545	0.16092	0.162791	0.157303	0.166667	0.148936	0.159574	0.164706	0.236842	0.164706	0.153846	0.16092	0.0987654	0.157303	0.0808081	0.164706	0.159091	0.150538	0.12963	0.157303	0.166667	0.0853659	0.157303	0.0963855	0.16092	0.150538	0.0879121	0.0952381	0.0941176	0.152174	0.155556	0.179487	0.152174	0.0930233	0.091954	0.0930233	0.150538	0.0879121	0.155556
0.5625	0.690722	0.76087	0.153061	1	0.612245	0.690722	0.29703	0.68932	0.198113	0.54	0.267327	0.632653	0.606061	0.572816	0.635417	0.560748	0.866667	0.612245	0.115789	0.59596	0.690722	0.584158	0.574468	0.741935	0.676768	0.612245	0.594059	0.566038	0.237113	0.723404	0.618557	0.436893	0.60396	0.5625	0.702128	0.676768	0.519231	0.606383	0.56701	0.701031	0.598039	0.153846	0.736842	0.545455	0.555556	0.7	0.643564	0.519231	0.567308
0.638554	0.648352	0.783133	0.164706	0.612245	1	0.5625	0.392857	0.649485	0.241758	0.609195	0.425	0.871795	0.72619	0.85	0.743902	0.663043	0.655914	1	0.15	0.894737	0.685393	0.802469	0.634146	0.701149	0.56701	0.894737	0.709302	0.67033	0.12766	0.783133	0.743902	0.488889	0.701149	0.638554	0.802469	0.67033	0.582418	0.505495	0.623529	0.819277	0.77381	0.22973	0.819277	0.616279	0.666667	0.597701	0.67033	0.565217	0.839506
0.613636	0.659574	0.555556	0.0824742	0.690722	0.5625	1	0.351648	0.71134	0.214286	0.586957	0.290323	0.583333	0.556701	0.655914	0.585106	0.514286	0.73913	0.5625	0.0537634	0.546392	0.625	0.535354	0.794872	0.54	0.816092	0.5625	0.545455	0.645833	0.417722	0.555556	0.568421	0.609195	0.555556	0.613636	0.535354	0.490566	0.704545	0.743902	0.756098	0.539216	0.55	0.182927	0.539216	0.593407	0.604396	0.593407	0.490566	0.704545	0.519608
0.297619	0.464286	0.375	0.220339	0.29703	0.392857	0.351648	1	0.343434	0.178082	0.345238	0.115385	0.4	0.388235	0.5125	0.487179	0.354839	0.336842	0.392857	0.203704	0.4625	0.5	0.383721	0.426667	0.440476	0.262626	0.409639	0.445783	0.488095	0.295082	0.375	0.39759	0.426667	0.390805	0.297619	0.383721	0.358696	0.392857	0.208791	0.423077	0.362637	0.370787	0.207547	0.362637	0.349398	0.269663	0.333333	0.358696	0.376471	0.370787
0.535354	0.566038	0.607843	0.138614	0.68932	0.649485	0.71134	0.343434	1	0.329897	0.514563	0.27451	0.62	0.788889	0.623762	0.622449	0.72449	0.734694	0.649485	0.125	0.632653	0.596154	0.62	0.546392	0.592233	0.714286	0.632653	0.598039	0.584906	0.284211	0.607843	0.622449	0.428571	0.592233	0.535354	0.62	0.731959	0.509434	0.663043	0.54	0.590476	0.774194	0.163043	0.590476	0.519608	0.677419	0.504854	0.731959	0.649485	0.601942
0.418919	0.214286	0.231579	0.133333	0.198113	0.241758	0.214286	0.178082	0.329897	1	0.397436	0.0779221	0.236559	0.390244	0.231579	0.244444	0.355556	0.217822	0.241758	0.0701754	0.241758	0.226804	0.369048	0.256098	0.231579	0.21	0.241758	0.234043	0.344444	0.136364	0.231579	0.244444	0.144444	0.360465	0.418919	0.236559	0.359551	0.378049	0.261905	0.258824	0.22449	0.372093	0.176471	0.22449	0.241379	0.397436	0.241379	0.359551	0.378049	0.356322
0.941176	0.586957	0.617978	0.091954	0.54	0.609195	0.586957	0.345238	0.514563	0.397436	1	0.309524	0.632184	0.639535	0.582418	0.7375	0.585106	0.578947	0.609195	0.060241	0.686747	0.569892	0.775	0.710526	0.694118	0.574468	0.609195	0.702381	0.761905	0.133333	0.617978	0.654762	0.529412	0.8	0.941176	0.595506	0.557895	0.842105	0.494382	0.696203	0.597826	0.611111	0.208333	0.597826	0.753247	0.658537	0.753247	0.557895	0.627907	0.746988
0.325	0.276596	0.296703	0.0454545	0.267327	0.425	0.290323	0.115385	0.27451	0.0779221	0.309524	1	0.414634	0.306818	0.404762	0.313953	0.397727	0.278351	0.425	0.24	0.425	0.290323	0.303371	0.333333	0.296703	0.418605	0.425	0.426829	0.284211	0.101449	0.296703	0.448718	0.507246	0.296703	0.325	0.303371	0.284211	0.295455	0.3375	0.317073	0.390805	0.293478	0.173077	0.390805	0.472973	0.309524	0.313253	0.284211	0.295455	0.4
0.662651	0.707865	0.744186	0.16092	0.632653	0.871795	0.583333	0.4	0.62	0.236559	0.632184	0.414634	1	0.75	0.851852	0.858974	0.684783	0.733333	0.871795	0.146341	0.871795	0.707865	0.701149	0.679012	0.744186	0.571429	0.972973	0.732558	0.711111	0.125	0.744186	0.768293	0.52809	0.807229	0.662651	0.72093	0.673913	0.622222	0.544444	0.728395	0.865854	0.715909	0.223684	0.865854	0.639535	0.613636	0.639535	0.673913	0.604396	0.819277
0.670732	0.677778	0.732558	0.162791	0.606061	0.72619	0.556701	0.388235	0.788889	0.390244	0.639535	0.306818	0.75	1	0.693182	0.777778	0.901235	0.648936	0.72619	0.148148	0.72619	0.677778	0.709302	0.666667	0.732558	0.561224	0.72619	0.741176	0.7	0.114583	0.732558	0.777778	0.516854	0.732558	0.670732	0.709302	0.865854	0.611111	0.468085	0.654762	0.707865	0.948052	0.194805	0.707865	0.647059	0.831169	0.627907	0.865854	0.790123	0.685393
0.609195	0.770115	0.67033	0.157303	0.572816	0.85	0.655914	0.5125	0.623762	0.231579	0.582418	0.404762	0.851852	0.693182	1	0.729412	0.635417	0.628866	0.85	0.142857	0.85	0.811765	0.685393	0.769231	0.67033	0.544554	0.873418	0.677778	0.793103	0.195652	0.67033	0.709302	0.604651	0.688889	0.609195	0.685393	0.642105	0.701149	0.5	0.753086	0.781609	0.663043	0.202532	0.781609	0.588889	0.565217	0.571429	0.642105	0.681818	0.8
0.6875	0.732558	0.771084	0.166667	0.635417	0.743902	0.585106	0.487179	0.622449	0.244444	0.7375	0.313953	0.858974	0.777778	0.729412	1	0.707865	0.738636	0.743902	0.151899	0.833333	0.732558	0.72619	0.705128	0.860759	0.572917	0.833333	0.848101	0.735632	0.129032	0.771084	0.797468	0.546512	0.8375	0.6875	0.746988	0.696629	0.643678	0.545455	0.75641	0.744186	0.741176	0.232877	0.744186	0.746835	0.635294	0.746835	0.696629	0.625	0.701149
0.611111	0.622449	0.670213	0.148936	0.560748	0.663043	0.514286	0.354839	0.72449	0.355556	0.585106	0.397727	0.684783	0.901235	0.635417	0.707865	1	0.598039	0.663043	0.216867	0.663043	0.622449	0.648936	0.606742	0.670213	0.642857	0.663043	0.835294	0.642857	0.105769	0.670213	0.876543	0.606742	0.670213	0.611111	0.648936	0.788889	0.561224	0.431373	0.597826	0.649485	0.858824	0.176471	0.649485	0.741176	0.752941	0.574468	0.788889	0.719101	0.628866
0.604396	0.632653	0.663158	0.159574	0.866667	0.655914	0.73913	0.336842	0.734694	0.217822	0.578947	0.278351	0.733333	0.648936	0.628866	0.738636	0.598039	1	0.655914	0.120879	0.638298	0.616162	0.625	0.617978	0.645833	0.705263	0.711111	0.635417	0.62	0.26087	0.663158	0.663043	0.469388	0.698925	0.604396	0.642105	0.588235	0.571429	0.709302	0.662921	0.642857	0.639175	0.202381	0.642857	0.568421	0.578947	0.585106	0.588235	0.555556	0.606061
0.638554	0.648352	0.783133	0.164706	0.612245	1	0.5625	0.392857	0.649485	0.241758	0.609195	0.425	0.871795	0.72619	0.85	0.743902	0.663043	0.655914	1	0.15	0.894737	0.685393	0.802469	0.634146	0.701149	0.56701	0.894737	0.709302	0.67033	0.12766	0.783133	0.743902	0.488889	0.701149	0.638554	0.802469	0.67033	0.582418	0.505495	0.623529	0.819277	0.77381	0.22973	0.819277	0.616279	0.666667	0.597701	0.67033	0.565217	0.839506
0.0632911	0.126437	0.142857	0.236842	0.115789	0.15	0.0537634	0.203704	0.125	0.0701754	0.060241	0.24	0.146341	0.148148	0.142857	0.151899	0.216867	0.120879	0.15	1	0.15	0.139535	0.146341	0.0649351	0.142857	0.136364	0.15	0.233766	0.136364	0.08	0.142857	0.246575	0.171429	0.142857	0.0632911	0.146341	0.136364	0.0574713	0.0625	0.0617284	0.137931	0.141176	0.114286	0.137931	0.16	0.060241	0.0609756	0.136364	0.0574713	0.141176
0.638554	0.648352	0.701149	0.164706	0.59596	0.894737	0.546392	0.4625	0.632653	0.241758	0.686747	0.425	0.871795	0.72619	0.85	0.833333	0.663043	0.638298	0.894737	0.15	1	0.685393	0.717647	0.634146	0.783133	0.55102	0.894737	0.792683	0.67033	0.115789	0.701149	0.743902	0.488889	0.701149	0.638554	0.717647	0.67033	0.582418	0.48913	0.623529	0.819277	0.693182	0.197368	0.819277	0.695122	0.590909	0.674699	0.67033	0.565217	0.839506
0.595506	0.902439	0.833333	0.153846	0.690722	0.685393	0.625	0.5	0.596154	0.226804	0.569892	0.290323	0.707865	0.677778	0.811765	0.732558	0.622449	0.616162	0.685393	0.139535	0.685393	1	0.67033	0.75	0.833333	0.519231	0.724138	0.663043	0.775281	0.191489	0.790698	0.693182	0.590909	0.692308	0.595506	0.809524	0.795455	0.685393	0.489583	0.756098	0.764045	0.648936	0.197531	0.804598	0.576087	0.553191	0.72619	0.755556	0.666667	0.648936
0.815789	0.634409	0.764706	0.16092	0.584158	0.802469	0.535354	0.383721	0.62	0.369048	0.775	0.303371	0.701149	0.709302	0.685393	0.72619	0.648936	0.625	0.802469	0.146341	0.717647	0.67033	1	0.619048	0.685393	0.54	0.717647	0.693182	0.833333	0.136842	0.764706	0.72619	0.478261	0.875	0.815789	0.783133	0.655914	0.738095	0.478723	0.609195	0.663043	0.755814	0.223684	0.663043	0.602273	0.651163	0.58427	0.655914	0.553191	0.864198
0.75	0.794872	0.642857	0.0987654	0.574468	0.634146	0.794872	0.426667	0.546392	0.256098	0.710526	0.333333	0.679012	0.666667	0.769231	0.705128	0.606742	0.617978	0.634146	0.0649351	0.634146	0.75	0.619048	1	0.642857	0.632184	0.654321	0.650602	0.775	0.230769	0.642857	0.683544	0.746479	0.662651	0.75	0.619048	0.577778	0.861111	0.54878	0.939394	0.62069	0.635294	0.227273	0.62069	0.72	0.710526	0.72	0.577778	0.861111	0.597701
0.647059	0.790698	0.9	0.157303	0.741935	0.701149	0.54	0.440476	0.592233	0.231579	0.694118	0.296703	0.744186	0.732558	0.67033	0.860759	0.670213	0.645833	0.701149	0.142857	0.783133	0.833333	0.685393	0.642857	1	0.544554	0.72093	0.797619	0.677419	0.111111	0.853659	0.75	0.5	0.727273	0.647059	0.829268	0.813953	0.591398	0.46875	0.651163	0.823529	0.7	0.1875	0.86747	0.702381	0.6	0.881579	0.772727	0.574468	0.663043
0.6	0.533981	0.56	0.0808081	0.676768	0.56701	0.816092	0.262626	0.714286	0.21	0.574468	0.418605	0.571429	0.561224	0.544554	0.572917	0.642857	0.705263	0.56701	0.136364	0.55102	0.519231	0.54	0.632184	0.544554	1	0.55102	0.684783	0.538462	0.310345	0.56	0.715909	0.632184	0.544554	0.6	0.54	0.495327	0.56701	0.705882	0.604396	0.543689	0.554455	0.164706	0.543689	0.75	0.591398	0.580645	0.495327	0.56701	0.524272
0.638554	0.685393	0.72093	0.164706	0.612245	0.894737	0.5625	0.409639	0.632653	0.241758	0.609195	0.425	0.972973	0.72619	0.873418	0.833333	0.663043	0.711111	0.894737	0.15	0.894737	0.724138	0.717647	0.654321	0.72093	0.55102	1	0.709302	0.688889	0.12766	0.72093	0.743902	0.505618	0.783133	0.638554	0.738095	0.688889	0.6	0.556818	0.703704	0.841463	0.693182	0.22973	0.841463	0.616279	0.590909	0.616279	0.688889	0.582418	0.839506
0.654762	0.663043	0.715909	0.159091	0.594059	0.709302	0.545455	0.445783	0.598039	0.234043	0.702381	0.426829	0.732558	0.741176	0.677778	0.848101	0.835294	0.635417	0.709302	0.233766	0.792683	0.663043	0.693182	0.650602	0.797619	0.684783	0.709302	1	0.684783	0.112245	0.715909	0.946667	0.650602	0.715909	0.654762	0.693182	0.648936	0.597826	0.458333	0.639535	0.692308	0.707865	0.189873	0.692308	0.893333	0.606742	0.690476	0.648936	0.580645	0.67033
0.8	0.775281	0.677419	0.150538	0.566038	0.67033	0.645833	0.488095	0.584906	0.344444	0.761905	0.284211	0.711111	0.7	0.793103	0.735632	0.642857	0.62	0.67033	0.136364	0.67033	0.775281	0.833333	0.775	0.677419	0.538462	0.688889	0.684783	1	0.2	0.677419	0.715909	0.613636	0.879518	0.8	0.655914	0.616162	0.9	0.464646	0.759036	0.65625	0.670213	0.192771	0.65625	0.597826	0.574468	0.580645	0.616162	0.688889	0.804598
0.139535	0.191489	0.122449	0.12963	0.237113	0.12766	0.417722	0.295082	0.284211	0.136364	0.133333	0.101449	0.125	0.114583	0.195652	0.129032	0.105769	0.26087	0.12766	0.08	0.115789	0.191489	0.136842	0.230769	0.111111	0.310345	0.12766	0.112245	0.2	1	0.122449	0.117021	0.230769	0.134021	0.139535	0.125	0.106796	0.218391	0.394366	0.219512	0.107843	0.121212	0.204545	0.107843	0.122222	0.133333	0.122222	0.106796	0.204545	0.121212
0.647059	0.833333	0.948718	0.157303	0.723404	0.783133	0.555556	0.375	0.607843	0.231579	0.617978	0.296703	0.744186	0.732558	0.67033	0.771084	0.670213	0.663158	0.783133	0.142857	0.701149	0.790698	0.764706	0.642857	0.853659	0.56	0.72093	0.715909	0.677419	0.122449	1	0.75	0.5	0.727273	0.647059	0.973684	0.772727	0.591398	0.484211	0.651163	0.86747	0.77907	0.217949	0.823529	0.625	0.674419	0.743902	0.813953	0.574468	0.663043
0.6875	0.693182	0.75	0.166667	0.618557	0.743902	0.568421	0.39759	0.622449	0.244444	0.654762	0.448718	0.768293	0.777778	0.709302	0.797468	0.876543	0.663043	0.743902	0.246575	0.743902	0.693182	0.72619	0.683544	0.75	0.715909	0.743902	0.946667	0.715909	0.117021	0.75	1	0.683544	0.75	0.6875	0.72619	0.677778	0.625	0.478261	0.670732	0.724138	0.741176	0.2	0.724138	0.84	0.635294	0.642857	0.677778	0.606742	0.701149
0.555556	0.609195	0.5	0.0853659	0.436893	0.488889	0.609195	0.426667	0.428571	0.144444	0.529412	0.507246	0.52809	0.516854	0.604651	0.546512	0.606742	0.469388	0.488889	0.171429	0.488889	0.590909	0.478261	0.746479	0.5	0.632184	0.505618	0.650602	0.613636	0.230769	0.5	0.683544	1	0.516484	0.555556	0.478261	0.44898	0.654321	0.395604	0.706667	0.484211	0.494624	0.227273	0.484211	0.72	0.529412	0.535714	0.44898	0.654321	0.463158
0.842105	0.692308	0.727273	0.157303	0.60396	0.701149	0.555556	0.390805	0.592233	0.360465	0.8	0.296703	0.807229	0.732558	0.688889	0.8375	0.670213	0.698925	0.701149	0.142857	0.701149	0.692308	0.875	0.662651	0.727273	0.544554	0.783133	0.715909	0.879518	0.134021	0.727273	0.75	0.516484	1	0.842105	0.704545	0.659574	0.783133	0.516129	0.710843	0.703297	0.7	0.217949	0.703297	0.625	0.6	0.625	0.659574	0.591398	0.843373
1	0.613636	0.647059	0.0963855	0.5625	0.638554	0.613636	0.297619	0.535354	0.418919	0.941176	0.325	0.662651	0.670732	0.609195	0.6875	0.611111	0.604396	0.638554	0.0632911	0.638554	0.595506	0.815789	0.75	0.647059	0.6	0.638554	0.654762	0.8	0.139535	0.647059	0.6875	0.555556	0.842105	1	0.623529	0.582418	0.888889	0.517647	0.733333	0.625	0.639535	0.220588	0.625	0.701299	0.692308	0.701299	0.582418	0.658537	0.78481
0.623529	0.809524	0.923077	0.16092	0.702128	0.802469	0.535354	0.383721	0.62	0.236559	0.595506	0.303371	0.72093	0.709302	0.685393	0.746988	0.648936	0.642105	0.802469	0.146341	0.717647	0.809524	0.783133	0.619048	0.829268	0.54	0.738095	0.693182	0.655914	0.125	0.973684	0.72619	0.478261	0.704545	0.623529	1	0.790698	0.569892	0.494624	0.627907	0.843373	0.755814	0.223684	0.8	0.602273	0.651163	0.719512	0.833333	0.553191	0.677778
0.582418	0.717391	0.813953	0.150538	0.676768	0.67033	0.490566	0.358696	0.731959	0.359551	0.557895	0.284211	0.673913	0.865854	0.642105	0.696629	0.788889	0.588235	0.67033	0.136364	0.67033	0.795455	0.655914	0.577778	0.813953	0.495327	0.688889	0.648936	0.616162	0.106796	0.772727	0.677778	0.44898	0.659574	0.582418	0.790698	1	0.535354	0.45	0.586957	0.747253	0.825581	0.178571	0.786517	0.56383	0.72093	0.709302	0.95122	0.688889	0.635417
0.888889	0.704545	0.591398	0.0879121	0.519231	0.582418	0.704545	0.392857	0.509434	0.378049	0.842105	0.295455	0.622222	0.611111	0.701149	0.643678	0.561224	0.571429	0.582418	0.0574713	0.582418	0.685393	0.738095	0.861111	0.591398	0.56701	0.6	0.597826	0.9	0.218391	0.591398	0.625	0.654321	0.783133	0.888889	0.569892	0.535354	1	0.505495	0.84	0.572917	0.585106	0.213333	0.572917	0.635294	0.627907	0.635294	0.535354	0.756098	0.712644
0.517647	0.474227	0.484211	0.0952381	0.606383	0.505495	0.743902	0.208791	0.663043	0.261905	0.494382	0.3375	0.544444	0.468085	0.5	0.545455	0.431373	0.709302	0.505495	0.0625	0.48913	0.489583	0.478723	0.54878	0.46875	0.705882	0.556818	0.458333	0.464646	0.394366	0.484211	0.478261	0.395604	0.516129	0.517647	0.494624	0.45	0.505495	1	0.597561	0.469388	0.463918	0.253731	0.469388	0.483146	0.494382	0.5	0.45	0.48913	0.463918
0.733333	0.777778	0.651163	0.0941176	0.56701	0.623529	0.756098	0.423077	0.54	0.258824	0.696203	0.317073	0.728395	0.654762	0.753086	0.75641	0.597826	0.662921	0.623529	0.0617284	0.623529	0.756098	0.609195	0.939394	0.651163	0.604396	0.703704	0.639535	0.759036	0.219512	0.651163	0.670732	0.706667	0.710843	0.733333	0.627907	0.586957	0.84	0.597561	1	0.629213	0.625	0.25	0.629213	0.683544	0.675	0.705128	0.586957	0.815789	0.588889
0.625	0.804598	0.823529	0.152174	0.701031	0.819277	0.539216	0.362637	0.590476	0.22449	0.597826	0.390805	0.865854	0.707865	0.781609	0.744186	0.649485	0.642857	0.819277	0.137931	0.819277	0.764045	0.663043	0.62069	0.823529	0.543689	0.841463	0.692308	0.65625	0.107843	0.86747	0.724138	0.484211	0.703297	0.625	0.843373	0.747253	0.572917	0.469388	0.629213	1	0.677419	0.180723	0.950617	0.604396	0.580645	0.717647	0.786517	0.556701	0.772727
0.639535	0.648936	0.77907	0.155556	0.598039	0.77381	0.55	0.370787	0.774194	0.372093	0.611111	0.293478	0.715909	0.948052	0.663043	0.741176	0.858824	0.639175	0.77381	0.141176	0.693182	0.648936	0.755814	0.635294	0.7	0.554455	0.693182	0.707865	0.670213	0.121212	0.77907	0.741176	0.494624	0.7	0.639535	0.755814	0.825581	0.585106	0.463918	0.625	0.677419	1	0.21519	0.677419	0.617978	0.883117	0.6	0.825581	0.752941	0.655914
0.220588	0.182927	0.217949	0.179487	0.153846	0.22973	0.182927	0.207547	0.163043	0.176471	0.208333	0.173077	0.223684	0.194805	0.202532	0.232877	0.176471	0.202381	0.22973	0.114286	0.197368	0.197531	0.223684	0.227273	0.1875	0.164706	0.22973	0.189873	0.192771	0.204545	0.217949	0.2	0.227273	0.217949	0.220588	0.223684	0.178571	0.213333	0.253731	0.25	0.180723	0.21519	1	0.180723	0.194444	0.225352	0.194444	0.178571	0.197368	0.185185
0.625	0.764045	0.86747	0.152174	0.736842	0.819277	0.539216	0.362637	0.590476	0.22449	0.597826	0.390805	0.865854	0.707865	0.781609	0.744186	0.649485	0.642857	0.819277	0.137931	0.819277	0.804598	0.663043	0.62069	0.86747	0.543689	0.841463	0.692308	0.65625	0.107843	0.823529	0.724138	0.484211	0.703297	0.625	0.8	0.786517	0.572917	0.469388	0.629213	0.950617	0.677419	0.180723	1	0.604396	0.580645	0.759036	0.747253	0.556701	0.772727
0.701299	0.593407	0.625	0.0930233	0.545455	0.616279	0.593407	0.349398	0.519608	0.241379	0.753247	0.472973	0.639535	0.647059	0.588889	0.746835	0.741176	0.568421	0.616279	0.16	0.695122	0.576087	0.602273	0.72	0.702381	0.75	0.616279	0.893333	0.597826	0.122222	0.625	0.84	0.72	0.625	0.701299	0.602273	0.56383	0.635294	0.483146	0.683544	0.604396	0.617978	0.194444	0.604396	1	0.666667	0.763158	0.56383	0.635294	0.582418
0.692308	0.586957	0.674419	0.091954	0.555556	0.666667	0.604396	0.269663	0.677419	0.397436	0.658537	0.309524	0.613636	0.831169	0.565217	0.635294	0.752941	0.578947	0.666667	0.060241	0.590909	0.553191	0.651163	0.710526	0.6	0.591398	0.590909	0.606742	0.574468	0.133333	0.674419	0.635294	0.529412	0.6	0.692308	0.651163	0.72093	0.627907	0.494382	0.675	0.580645	0.883117	0.225352	0.580645	0.666667	1	0.666667	0.72093	0.842105	0.55914
0.701299	0.72619	0.7875	0.0930233	0.7	0.597701	0.593407	0.333333	0.504854	0.241379	0.753247	0.313253	0.639535	0.627907	0.571429	0.746835	0.574468	0.585106	0.597701	0.0609756	0.674699	0.72619	0.58427	0.72	0.881579	0.580645	0.616279	0.690476	0.580645	0.122222	0.743902	0.642857	0.535714	0.625	0.701299	0.719512	0.709302	0.635294	0.5	0.705128	0.717647	0.6	0.194444	0.759036	0.763158	0.666667	1	0.670455	0.635294	0.565217
0.582418	0.755556	0.772727	0.150538	0.643564	0.67033	0.490566	0.358696	0.731959	0.359551	0.557895	0.284211	0.673913	0.865854	0.642105	0.696629	0.788889	0.588235	0.67033	0.136364	0.67033	0.755556	0.655914	0.577778	0.772727	0.495327	0.688889	0.648936	0.616162	0.106796	0.813953	0.677778	0.44898	0.659574	0.582418	0.833333	0.95122	0.535354	0.45	0.586957	0.786517	0.825581	0.178571	0.747253	0.56383	0.72093	0.670455	1	0.688889	0.635417
0.658537	0.704545	0.574468	0.0879121	0.519231	0.565217	0.704545	0.376471	0.649485	0.378049	0.627907	0.295455	0.604396	0.790123	0.681818	0.625	0.719101	0.555556	0.565217	0.0574713	0.565217	0.666667	0.553191	0.861111	0.574468	0.56701	0.582418	0.580645	0.688889	0.204545	0.574468	0.606742	0.654321	0.591398	0.658537	0.553191	0.688889	0.756098	0.48913	0.815789	0.556701	0.752941	0.197368	0.556701	0.635294	0.842105	0.635294	0.688889	1	0.536082
0.78481	0.614583	0.663043	0.155556	0.567308	0.839506	0.519608	0.370787	0.601942	0.356322	0.746988	0.4	0.819277	0.685393	0.8	0.701149	0.628866	0.606061	0.839506	0.141176	0.839506	0.648936	0.864198	0.597701	0.663043	0.524272	0.839506	0.67033	0.804598	0.121212	0.663043	0.701149	0.463158	0.843373	0.78481	0.677778	0.635417	0.712644	0.463918	0.588889	0.772727	0.655914	0.185185	0.772727	0.582418	0.55914	0.565217	0.635417	0.536082	1
0.595506	0.95	0.790698	0.153846	0.656566	0.685393	0.625	0.5	0.596154	0.226804	0.569892	0.290323	0.707865	0.677778	0.811765	0.732558	0.622449	0.616162	0.685393	0.139535	0.685393	0.95	0.67033	0.75	0.790698	0.519231	0.724138	0.663043	0.775281	0.191489	0.833333	0.693182	0.590909	0.692308	0.595506	0.853659	0.755556	0.685393	0.489583	0.756098	0.804598	0.648936	0.197531	0.764045	0.576087	0.553191	0.686047	0.795455	0.666667	0.648936
0.842105	0.655914	0.788235	0.157303	0.60396	0.783133	0.555556	0.375	0.607843	0.360465	0.8	0.296703	0.724138	0.732558	0.67033	0.75	0.670213	0.645833	0.783133	0.142857	0.701149	0.655914	0.973684	0.642857	0.707865	0.56	0.701149	0.715909	0.857143	0.134021	0.788235	0.75	0.5	0.9	0.842105	0.764706	0.642105	0.761905	0.46875	0.632184	0.684783	0.77907	0.217949	0.684783	0.625	0.674419	0.606742	0.642105	0.574468	0.843373
0.638554	0.648352	0.701149	0.164706	0.59596	0.894737	0.546392	0.4625	0.632653	0.241758	0.686747	0.425	0.871795	0.72619	0.85	0.833333	0.663043	0.638298	0.894737	0.15	1	0.685393	0.717647	0.634146	0.783133	0.55102	0.894737	0.792683	0.67033	0.115789	0.701149	0.743902	0.488889	0.701149	0.638554	0.717647	0.67033	0.582418	0.48913	0.623529	0.819277	0.693182	0.197368	0.819277	0.695122	0.590909	0.674699	0.67033	0.565217	0.839506
0.692308	0.586957	0.674419	0.091954	0.555556	0.666667	0.604396	0.269663	0.677419	0.397436	0.658537	0.309524	0.613636	0.831169	0.565217	0.635294	0.752941	0.578947	0.666667	0.060241	0.590909	0.553191	0.651163	0.710526	0.6	0.591398	0.590909	0.606742	0.574468	0.133333	0.674419	0.635294	0.529412	0.6	0.692308	0.651163	0.72093	0.627907	0.494382	0.675	0.580645	0.883117	0.225352	0.580645	0.666667	1	0.666667	0.72093	0.842105	0.55914
0.6875	0.732558	0.860759	0.166667	0.652632	0.833333	0.602151	0.414634	0.639175	0.244444	0.654762	0.313953	0.858974	0.777778	0.729412	0.893333	0.707865	0.758621	0.833333	0.151899	0.743902	0.732558	0.8125	0.705128	0.771084	0.589474	0.833333	0.759036	0.735632	0.141304	0.860759	0.797468	0.546512	0.8375	0.6875	0.835443	0.696629	0.643678	0.563218	0.75641	0.744186	0.82716	0.267606	0.744186	0.662651	0.716049	0.662651	0.696629	0.625	0.701149
0.0875	0.0744681	0.0879121	0.0869565	0.0686275	0.091954	0.0744681	0.0967742	0.168421	0.28	0.0833333	0.226415	0.0898876	0.2	0.0879121	0.0930233	0.268293	0.0714286	0.091954	0.387097	0.091954	0.0860215	0.0898876	0.0897436	0.0879121	0.157303	0.091954	0.166667	0.0842105	0.0961538	0.0879121	0.175	0.180556	0.0879121	0.0875	0.0898876	0.183908	0.0795455	0.0864198	0.0853659	0.0851064	0.190476	0.135135	0.0851064	0.184211	0.197368	0.0843373	0.183908	0.1875	0.0869565
0.375	0.448718	0.321429	0.127273	0.287234	0.304878	0.448718	0.632653	0.268041	0.206349	0.355263	0.132353	0.345679	0.333333	0.423077	0.358974	0.303371	0.314607	0.304878	0.0784314	0.304878	0.4125	0.297619	0.564516	0.321429	0.321839	0.320988	0.325301	0.4375	0.352941	0.321429	0.341772	0.564516	0.337349	0.375	0.297619	0.277778	0.486111	0.234568	0.530303	0.310345	0.317647	0.227273	0.310345	0.36	0.355263	0.36	0.277778	0.486111	0.287356
0.630952	0.797619	0.77381	0.162791	0.59	0.8125	0.677778	0.532468	0.642857	0.23913	0.602273	0.306818	0.729412	0.717647	0.8625	0.756098	0.655914	0.648936	0.8125	0.148148	0.72619	0.841463	0.792683	0.8	0.693182	0.561224	0.746988	0.701149	0.821429	0.215909	0.77381	0.73494	0.626506	0.712644	0.630952	0.792683	0.663043	0.72619	0.516484	0.782051	0.67033	0.764706	0.243243	0.67033	0.609195	0.658824	0.590909	0.663043	0.705882	0.685393
0.662651	0.707865	0.744186	0.16092	0.632653	0.871795	0.583333	0.4	0.62	0.236559	0.632184	0.414634	1	0.75	0.851852	0.858974	0.684783	0.733333	0.871795	0.146341	0.871795	0.707865	0.701149	0.679012	0.744186	0.571429	0.972973	0.732558	0.711111	0.125	0.744186	0.768293	0.52809	0.807229	0.662651	0.72093	0.673913	0.622222	0.544444	0.728395	0.865854	0.715909	0.223684	0.865854	0.639535	0.613636	0.639535	0.673913	0.604396	0.819277
0.654762	0.865854	0.864198	0.159091	0.712766	0.709302	0.561224	0.395349	0.598039	0.234043	0.625	0.3	0.817073	0.741176	0.696629	0.848101	0.677419	0.706522	0.709302	0.144578	0.709302	0.821429	0.693182	0.670732	0.864198	0.55	0.792683	0.724138	0.703297	0.123711	0.911392	0.759036	0.522222	0.797619	0.654762	0.886076	0.781609	0.615385	0.521739	0.719512	0.878049	0.707865	0.220779	0.833333	0.632184	0.606742	0.753086	0.823529	0.597826	0.67033
0.701299	0.72619	0.7875	0.0930233	0.7	0.597701	0.593407	0.333333	0.504854	0.241379	0.753247	0.313253	0.639535	0.627907	0.571429	0.746835	0.574468	0.585106	0.597701	0.0609756	0.674699	0.72619	0.58427	0.72	0.881579	0.580645	0.616279	0.690476	0.580645	0.122222	0.743902	0.642857	0.535714	0.625	0.701299	0.719512	0.709302	0.635294	0.5	0.705128	0.717647	0.6	0.194444	0.759036	0.763158	0.666667	1	0.670455	0.635294	0.565217
0.0860215	0.210526	0.141414	0.185185	0.308511	0.147368	0.292135	0.322581	0.262626	0.0684932	0.0824742	0.0972222	0.14433	0.134021	0.215054	0.148936	0.12381	0.337079	0.147368	0.212766	0.135417	0.210526	0.15625	0.164706	0.13	0.206186	0.147368	0.131313	0.21875	0.613636	0.141414	0.136842	0.164706	0.153061	0.0860215	0.14433	0.125	0.159574	0.259259	0.157303	0.126214	0.14	0.0980392	0.126214	0.0721649	0.0824742	0.0721649	0.125	0.147368	0.14
0.36	0.303371	0.373494	0.12069	0.305263	0.527778	0.333333	0.169014	0.298969	0.144928	0.341772	0.6	0.435897	0.321429	0.425	0.329268	0.293478	0.318681	0.527778	0.0740741	0.447368	0.303371	0.382716	0.369863	0.310345	0.325843	0.447368	0.313953	0.296703	0.2	0.373494	0.329268	0.369863	0.310345	0.36	0.382716	0.296703	0.325301	0.391892	0.350649	0.409639	0.369048	0.357143	0.409639	0.346154	0.413333	0.346154	0.296703	0.325301	0.419753
0.482759	0.43	0.438776	0.0952381	0.572917	0.574713	0.702381	0.170213	0.62766	0.247059	0.461538	0.445946	0.544444	0.4375	0.549451	0.446809	0.403846	0.597826	0.574713	0.0625	0.556818	0.43	0.447917	0.511905	0.424242	0.686047	0.556818	0.428571	0.421569	0.375	0.438776	0.446809	0.365591	0.424242	0.482759	0.447917	0.407767	0.457447	0.830986	0.488636	0.515789	0.434343	0.183099	0.515789	0.466667	0.477778	0.466667	0.407767	0.457447	0.526882
0.540816	0.701031	0.734043	0.151515	0.901099	0.65625	0.65	0.333333	0.732673	0.207547	0.519608	0.277228	0.642857	0.616162	0.613861	0.645833	0.570093	0.836957	0.65625	0.126316	0.639175	0.701031	0.626263	0.536082	0.715789	0.653465	0.65625	0.60396	0.575472	0.234694	0.771739	0.628866	0.419048	0.613861	0.540816	0.788889	0.686869	0.5	0.617021	0.545455	0.747368	0.607843	0.164835	0.71134	0.524752	0.519608	0.621053	0.721649	0.485981	0.607843
0.735632	0.571429	0.613861	0.151515	0.802083	0.622449	0.683673	0.306931	0.699029	0.319588	0.703297	0.264706	0.626263	0.616162	0.582524	0.628866	0.570093	0.857143	0.622449	0.114583	0.606061	0.556604	0.75	0.568421	0.598039	0.67	0.606061	0.60396	0.721649	0.247423	0.613861	0.628866	0.432692	0.752688	0.735632	0.594059	0.546296	0.673684	0.6	0.561224	0.596154	0.607843	0.164835	0.596154	0.54	0.55	0.54	0.546296	0.514286	0.726316
0.639535	0.648936	0.7	0.155556	0.582524	0.693182	0.534653	0.435294	0.755319	0.372093	0.686047	0.293478	0.715909	0.948052	0.663043	0.82716	0.858824	0.622449	0.693182	0.141176	0.77381	0.648936	0.677778	0.635294	0.77907	0.539216	0.693182	0.788235	0.670213	0.11	0.7	0.741176	0.494624	0.7	0.639535	0.677778	0.825581	0.585106	0.44898	0.625	0.677419	0.901235	0.185185	0.677419	0.694118	0.790123	0.674419	0.825581	0.752941	0.655914
0.941176	0.622222	0.636364	0.091954	0.555556	0.609195	0.604396	0.298851	0.514563	0.397436	0.888889	0.309524	0.710843	0.639535	0.6	0.7375	0.585106	0.648352	0.609195	0.060241	0.609195	0.604396	0.775	0.733333	0.636364	0.574468	0.686747	0.625	0.783133	0.146067	0.636364	0.654762	0.547619	0.894737	0.941176	0.613636	0.574468	0.866667	0.564706	0.786667	0.615385	0.611111	0.242857	0.615385	0.666667	0.658537	0.6875	0.574468	0.647059	0.746988
0.540816	0.683673	0.771739	0.14	0.860215	0.65625	0.71875	0.346939	0.804124	0.207547	0.519608	0.277228	0.642857	0.616162	0.63	0.645833	0.570093	0.760417	0.65625	0.126316	0.639175	0.755319	0.626263	0.552083	0.752688	0.721649	0.65625	0.60396	0.590476	0.287234	0.734043	0.628866	0.432692	0.613861	0.540816	0.75	0.721649	0.514286	0.688889	0.561224	0.71134	0.607843	0.164835	0.747368	0.524752	0.519608	0.655914	0.686869	0.5	0.607843
0.6625	0.670455	0.72619	0.170732	0.597938	0.7625	0.547368	0.407407	0.635417	0.25	0.630952	0.460526	0.743902	0.753086	0.72619	0.772152	0.851852	0.641304	0.7625	0.253521	0.7625	0.709302	0.743902	0.658228	0.72619	0.693182	0.7625	0.92	0.693182	0.119565	0.72619	0.971831	0.658228	0.72619	0.6625	0.743902	0.693182	0.602273	0.488889	0.646341	0.701149	0.717647	0.205479	0.701149	0.813333	0.611765	0.619048	0.693182	0.58427	0.717647
0.723684	0.72619	0.7875	0.175	0.645161	0.782051	0.593407	0.493333	0.648936	0.255814	0.776316	0.329268	0.807692	0.818182	0.743902	0.943662	0.741176	0.693182	0.782051	0.16	0.878378	0.72619	0.7625	0.72	0.881579	0.597826	0.782051	0.893333	0.75	0.122222	0.7875	0.84	0.554217	0.7875	0.723684	0.7625	0.709302	0.654762	0.5	0.705128	0.759036	0.777778	0.211268	0.759036	0.786667	0.666667	0.763158	0.709302	0.635294	0.73494
0.8	0.628866	0.677419	0.150538	0.566038	0.67033	0.519231	0.358696	0.570093	0.344444	0.761905	0.402299	0.692308	0.7	0.642105	0.715909	0.788889	0.60396	0.67033	0.219512	0.67033	0.628866	0.833333	0.613636	0.677419	0.649485	0.67033	0.845238	0.818182	0.117647	0.677419	0.8875	0.613636	0.857143	0.8	0.655914	0.616162	0.727273	0.435644	0.604396	0.65625	0.670213	0.178571	0.65625	0.75	0.574468	0.580645	0.616162	0.55102	0.804598
0.556701	0.571429	0.598039	0.151515	0.802083	0.606061	0.683673	0.294118	0.861702	0.319588	0.534653	0.264706	0.61	0.777778	0.567308	0.612245	0.714286	0.836957	0.606061	0.114583	0.59	0.542056	0.578431	0.568421	0.582524	0.67	0.59	0.588235	0.560748	0.234694	0.598039	0.612245	0.432692	0.582524	0.556701	0.578431	0.686869	0.514286	0.583333	0.545455	0.580952	0.763441	0.152174	0.580952	0.54	0.722222	0.54	0.686869	0.673684	0.561905
0.6625	0.709302	0.835443	0.170732	0.631579	0.855263	0.580645	0.425	0.652632	0.25	0.630952	0.321429	0.833333	0.753086	0.746988	0.866667	0.685393	0.735632	0.855263	0.155844	0.7625	0.75	0.833333	0.679487	0.746988	0.568421	0.855263	0.73494	0.712644	0.144444	0.835443	0.772152	0.523256	0.8125	0.6625	0.857143	0.712644	0.62069	0.576471	0.730769	0.72093	0.802469	0.275362	0.72093	0.638554	0.691358	0.638554	0.712644	0.602273	0.717647
0.765432	0.764045	0.781609	0.152174	0.65	0.677778	0.495238	0.362637	0.575472	0.348315	0.729412	0.287234	0.681319	0.67033	0.648936	0.704545	0.616162	0.594059	0.677778	0.137931	0.677778	0.764045	0.843373	0.58427	0.781609	0.5	0.696629	0.655914	0.786517	0.118812	0.823529	0.685393	0.453608	0.845238	0.765432	0.843373	0.747253	0.696629	0.454545	0.593407	0.795455	0.642105	0.180723	0.755556	0.569892	0.547368	0.678161	0.786517	0.525253	0.813953
0.595506	0.733333	0.833333	0.153846	0.690722	0.685393	0.5	0.366667	0.580952	0.226804	0.569892	0.411765	0.688889	0.677778	0.655914	0.712644	0.766667	0.6	0.685393	0.225	0.685393	0.813953	0.67033	0.590909	0.833333	0.628866	0.704545	0.821429	0.628866	0.108911	0.790698	0.8625	0.590909	0.673913	0.595506	0.809524	0.795455	0.546392	0.459184	0.6	0.764045	0.648936	0.182927	0.804598	0.72619	0.553191	0.72619	0.755556	0.530612	0.648936
0.675	0.574468	0.604396	0.0898876	0.544554	0.731707	0.591398	0.277778	0.519231	0.233333	0.642857	0.6	0.756098	0.625	0.697674	0.639535	0.715909	0.56701	0.731707	0.153846	0.731707	0.557895	0.582418	0.692308	0.604396	0.744186	0.731707	0.768293	0.578947	0.11828	0.604396	0.807692	0.692308	0.604396	0.675	0.582418	0.546392	0.613636	0.483516	0.658537	0.712644	0.597826	0.186667	0.712644	0.851351	0.642857	0.650602	0.546392	0.613636	0.689655
0.6875	0.732558	0.860759	0.166667	0.652632	0.833333	0.602151	0.414634	0.639175	0.244444	0.654762	0.313953	0.858974	0.777778	0.729412	0.893333	0.707865	0.758621	0.833333	0.151899	0.743902	0.732558	0.8125	0.705128	0.771084	0.589474	0.833333	0.759036	0.735632	0.141304	0.860759	0.797468	0.546512	0.8375	0.6875	0.835443	0.696629	0.643678	0.563218	0.75641	0.744186	0.82716	0.267606	0.744186	0.662651	0.716049	0.662651	0.696629	0.625	0.701149
0.604396	0.777778	0.795455	0.147368	0.663366	0.655914	0.509434	0.351064	0.717172	0.351648	0.578947	0.278351	0.695652	0.890244	0.628866	0.719101	0.811111	0.607843	0.655914	0.133333	0.655914	0.73913	0.642105	0.6	0.795455	0.514019	0.673913	0.670213	0.636364	0.104762	0.837209	0.7	0.469388	0.680851	0.604396	0.813953	0.928571	0.555556	0.441176	0.608696	0.808989	0.848837	0.174419	0.769231	0.585106	0.744186	0.693182	0.97561	0.711111	0.622449
0.763889	0.658824	0.674699	0.097561	0.585106	0.646341	0.639535	0.384615	0.540816	0.268293	0.819444	0.329114	0.75641	0.679012	0.635294	0.887324	0.617978	0.686047	0.646341	0.0641026	0.730769	0.639535	0.630952	0.785714	0.759494	0.606742	0.730769	0.746835	0.643678	0.141176	0.674699	0.696203	0.582278	0.7375	0.763889	0.650602	0.606742	0.708861	0.6	0.842857	0.651163	0.647059	0.261538	0.651163	0.805556	0.701299	0.830986	0.606742	0.6875	0.609195
0.606742	0.804598	0.802326	0.152174	0.683673	0.659341	0.524272	0.347826	0.560748	0.212121	0.580645	0.406977	0.7	0.688889	0.631579	0.724138	0.777778	0.61	0.659341	0.222222	0.659341	0.744444	0.645161	0.62069	0.802326	0.65625	0.677778	0.833333	0.639175	0.107843	0.845238	0.875	0.62069	0.684783	0.606742	0.821429	0.728261	0.556701	0.44	0.611111	0.816092	0.659574	0.166667	0.775281	0.759036	0.580645	0.717647	0.766667	0.556701	0.625
0.654762	0.821429	0.911392	0.159091	0.75	0.709302	0.561224	0.395349	0.598039	0.234043	0.625	0.3	0.817073	0.741176	0.696629	0.848101	0.677419	0.706522	0.709302	0.144578	0.709302	0.865854	0.693182	0.670732	0.911392	0.55	0.792683	0.724138	0.703297	0.123711	0.864198	0.759036	0.522222	0.797619	0.654762	0.839506	0.823529	0.615385	0.521739	0.719512	0.833333	0.707865	0.220779	0.878049	0.632184	0.606742	0.797468	0.781609	0.597826	0.67033
0.842105	0.655914	0.707865	0.157303	0.588235	0.701149	0.54	0.440476	0.592233	0.360465	0.894737	0.296703	0.724138	0.732558	0.67033	0.8375	0.670213	0.628866	0.701149	0.142857	0.783133	0.655914	0.875	0.642857	0.788235	0.544554	0.701149	0.797619	0.857143	0.122449	0.707865	0.75	0.5	0.9	0.842105	0.685393	0.642105	0.761905	0.453608	0.632184	0.684783	0.7	0.1875	0.684783	0.702381	0.6	0.682353	0.642105	0.574468	0.843373
0.441558	0.488095	0.618421	0.104478	0.494382	0.469136	0.388889	0.226667	0.35	0.173333	0.419753	0.348485	0.406977	0.395349	0.382022	0.421687	0.361702	0.387097	0.469136	0.0634921	0.4	0.52439	0.457831	0.453333	0.5375	0.380435	0.416667	0.386364	0.365591	0.173913	0.576923	0.404762	0.453333	0.397727	0.441558	0.592105	0.511905	0.4	0.417722	0.448718	0.482353	0.44186	0.32	0.518072	0.425	0.493506	0.605634	0.476744	0.4	0.377778
0.78481	0.614583	0.663043	0.155556	0.567308	0.839506	0.519608	0.370787	0.601942	0.356322	0.746988	0.4	0.819277	0.685393	0.8	0.701149	0.628866	0.606061	0.839506	0.141176	0.839506	0.648936	0.864198	0.597701	0.663043	0.524272	0.839506	0.67033	0.804598	0.121212	0.663043	0.701149	0.463158	0.843373	0.78481	0.677778	0.635417	0.712644	0.463918	0.588889	0.772727	0.655914	0.185185	0.772727	0.582418	0.55914	0.565217	0.635417	0.536082	1
0.566265	0.777778	0.753086	0.177215	0.634409	0.642857	0.484536	0.321429	0.54	0.258824	0.54023	0.317073	0.707317	0.635294	0.632184	0.734177	0.580645	0.626374	0.642857	0.146667	0.642857	0.756098	0.627907	0.580247	0.753086	0.46	0.725	0.62069	0.604396	0.136364	0.797468	0.650602	0.422222	0.690476	0.566265	0.818182	0.717647	0.533333	0.578313	0.62963	0.768293	0.606742	0.25	0.72619	0.528736	0.522727	0.6625	0.759036	0.516484	0.606742
0.6875	0.732558	0.771084	0.166667	0.635417	0.743902	0.585106	0.487179	0.622449	0.244444	0.7375	0.313953	0.858974	0.777778	0.729412	1	0.707865	0.738636	0.743902	0.151899	0.833333	0.732558	0.72619	0.705128	0.860759	0.572917	0.833333	0.848101	0.735632	0.129032	0.771084	0.797468	0.546512	0.8375	0.6875	0.746988	0.696629	0.643678	0.545455	0.75641	0.744186	0.741176	0.232877	0.744186	0.746835	0.635294	0.746835	0.696629	0.625	0.701149
0.576087	0.606061	0.706522	0.148936	0.739583	0.758621	0.766667	0.369565	0.857143	0.22	0.552083	0.294737	0.666667	0.655914	0.670213	0.67033	0.60396	0.791209	0.758621	0.134831	0.681319	0.639175	0.722222	0.588889	0.635417	0.769231	0.681319	0.642105	0.626263	0.306818	0.706522	0.67033	0.459184	0.635417	0.576087	0.722222	0.61	0.545455	0.717647	0.580645	0.632653	0.698925	0.204819	0.632653	0.557895	0.602151	0.541667	0.61	0.53	0.645833
0.638554	0.648352	0.701149	0.164706	0.59596	0.894737	0.546392	0.4625	0.632653	0.241758	0.686747	0.425	0.871795	0.72619	0.85	0.833333	0.663043	0.638298	0.894737	0.15	1	0.685393	0.717647	0.634146	0.783133	0.55102	0.894737	0.792683	0.67033	0.115789	0.701149	0.743902	0.488889	0.701149	0.638554	0.717647	0.67033	0.582418	0.48913	0.623529	0.819277	0.693182	0.197368	0.819277	0.695122	0.590909	0.674699	0.67033	0.565217	0.839506
0.710526	0.756098	0.690476	0.0941176	0.56701	0.682927	0.777778	0.405063	0.54	0.244186	0.675	0.317073	0.647059	0.635294	0.731707	0.670732	0.580645	0.608696	0.682927	0.0617284	0.604651	0.714286	0.666667	0.939394	0.613636	0.622222	0.623529	0.62069	0.738095	0.234568	0.690476	0.650602	0.706667	0.632184	0.710526	0.666667	0.553191	0.815789	0.541176	0.885714	0.593407	0.682353	0.25	0.593407	0.683544	0.763158	0.683544	0.553191	0.815789	0.571429
0.125	0.104651	0.107143	0.189189	0.0957447	0.0987654	0.117647	0.127273	0.166667	0.318182	0.118421	0.0535714	0.109756	0.2	0.0941176	0.113924	0.180723	0.1	0.0987654	0.0882353	0.0987654	0.091954	0.0963855	0.128571	0.107143	0.114943	0.0987654	0.108434	0.102273	0.186047	0.107143	0.113924	0.112676	0.107143	0.125	0.0963855	0.168675	0.1125	0.123288	0.121622	0.103448	0.189873	0.241379	0.103448	0.12	0.214286	0.12	0.168675	0.202703	0.0930233
0.662651	0.876543	0.851852	0.16092	0.72043	0.697674	0.56701	0.383721	0.588235	0.236559	0.632184	0.288889	0.804878	0.729412	0.685393	0.835443	0.666667	0.714286	0.697674	0.13253	0.697674	0.809524	0.681818	0.679012	0.851852	0.54	0.780488	0.712644	0.692308	0.125	0.898734	0.746988	0.511111	0.785714	0.662651	0.873418	0.770115	0.622222	0.527473	0.728395	0.865854	0.696629	0.223684	0.821429	0.62069	0.613636	0.7625	0.811765	0.604396	0.659341
0.126437	0.178947	0.195652	0.297872	0.363636	0.204545	0.244444	0.295082	0.297872	0.136364	0.146067	0.0857143	0.186813	0.188889	0.182796	0.22093	0.173469	0.380952	0.204545	0.227273	0.218391	0.178947	0.2	0.129412	0.208791	0.23913	0.191011	0.211111	0.175258	0.446809	0.195652	0.193182	0.116279	0.182796	0.126437	0.2	0.175258	0.115789	0.285714	0.123596	0.177083	0.193548	0.177778	0.177083	0.147727	0.133333	0.147727	0.175258	0.115789	0.180851
0.632184	0.642105	0.692308	0.153846	0.592233	0.829268	0.544554	0.366667	0.596154	0.226804	0.604396	0.538462	0.853659	0.715909	0.790698	0.732558	0.806818	0.632653	0.829268	0.225	0.829268	0.642105	0.67033	0.627907	0.692308	0.680851	0.829268	0.865854	0.663158	0.108911	0.692308	0.910256	0.627907	0.692308	0.632184	0.67033	0.628866	0.578947	0.459184	0.617978	0.804598	0.684783	0.182927	0.804598	0.768293	0.586957	0.593407	0.628866	0.5625	0.781609
0.78481	0.614583	0.663043	0.155556	0.567308	0.839506	0.519608	0.370787	0.601942	0.356322	0.746988	0.4	0.819277	0.685393	0.8	0.701149	0.628866	0.606061	0.839506	0.141176	0.839506	0.648936	0.864198	0.597701	0.663043	0.524272	0.839506	0.67033	0.804598	0.121212	0.663043	0.701149	0.463158	0.843373	0.78481	0.677778	0.635417	0.712644	0.463918	0.588889	0.772727	0.655914	0.185185	0.772727	0.582418	0.55914	0.565217	0.635417	0.536082	1
0.790123	0.786517	0.804598	0.148936	0.67	0.663043	0.514286	0.354839	0.564815	0.340659	0.752941	0.28125	0.703297	0.692308	0.635417	0.727273	0.636364	0.613861	0.663043	0.134831	0.663043	0.747253	0.823529	0.606742	0.804598	0.518868	0.681319	0.677419	0.808989	0.116505	0.847059	0.707865	0.474227	0.869048	0.790123	0.823529	0.731183	0.719101	0.445545	0.615385	0.818182	0.663158	0.176471	0.777778	0.591398	0.568421	0.701149	0.769231	0.545455	0.795455
0.662651	0.67033	0.724138	0.16092	0.616162	0.871795	0.56701	0.45122	0.62	0.236559	0.710843	0.414634	0.897436	0.75	0.829268	0.858974	0.684783	0.659574	0.871795	0.146341	0.972973	0.67033	0.701149	0.658537	0.807229	0.571429	0.871795	0.817073	0.692308	0.113402	0.724138	0.768293	0.511111	0.724138	0.662651	0.701149	0.655914	0.604396	0.478723	0.647059	0.843373	0.715909	0.192308	0.843373	0.719512	0.613636	0.698795	0.655914	0.586957	0.819277
0.638554	0.829268	0.72093	0.164706	0.59596	0.73494	0.666667	0.539474	0.632653	0.241758	0.609195	0.310345	0.802469	0.72619	0.873418	0.833333	0.663043	0.692308	0.73494	0.15	0.73494	0.875	0.717647	0.810811	0.72093	0.55102	0.822785	0.709302	0.831325	0.204545	0.72093	0.743902	0.634146	0.783133	0.638554	0.738095	0.688889	0.73494	0.556818	0.864865	0.696629	0.693182	0.22973	0.696629	0.616279	0.590909	0.616279	0.688889	0.714286	0.693182
0.0617284	0.162791	0.152941	0.25641	0.186813	0.146341	0.111111	0.218182	0.145833	0.0862069	0.0588235	0.0666667	0.142857	0.130952	0.152941	0.148148	0.119565	0.195402	0.146341	0.3125	0.13253	0.162791	0.142857	0.0909091	0.139535	0.0851064	0.146341	0.127907	0.146067	0.191489	0.152941	0.134146	0.0769231	0.139535	0.0617284	0.156627	0.133333	0.0804598	0.115385	0.1	0.134831	0.137931	0.108108	0.134831	0.0595238	0.0714286	0.0722892	0.133333	0.0804598	0.125
0.616438	0.517241	0.547619	0.0945946	0.473684	0.536585	0.517241	0.32	0.44898	0.158537	0.584416	0.57377	0.560976	0.567901	0.511628	0.582278	0.666667	0.494505	0.536585	0.193548	0.536585	0.5	0.52381	0.633803	0.547619	0.675	0.536585	0.72	0.522727	0.142857	0.547619	0.760563	0.870968	0.547619	0.616438	0.52381	0.488889	0.555556	0.4	0.6	0.528736	0.541176	0.237288	0.528736	0.80597	0.584416	0.592105	0.488889	0.555556	0.505747
0.632184	0.793103	0.692308	0.153846	0.592233	0.829268	0.677419	0.5	0.61165	0.226804	0.604396	0.395349	0.876543	0.715909	0.974359	0.752941	0.65625	0.649485	0.829268	0.139535	0.829268	0.793103	0.67033	0.794872	0.692308	0.564356	0.851852	0.7	0.816092	0.191489	0.692308	0.732558	0.627907	0.711111	0.632184	0.67033	0.628866	0.724138	0.489583	0.777778	0.804598	0.684783	0.197531	0.804598	0.611111	0.586957	0.593407	0.628866	0.704545	0.781609
0.291667	0.35443	0.363636	0.333333	0.306818	0.383562	0.244186	0.345455	0.314607	0.428571	0.276316	0.0923077	0.373333	0.378378	0.363636	0.388889	0.341463	0.321429	0.383562	0.25641	0.383562	0.35443	0.373333	0.3	0.363636	0.238636	0.383562	0.368421	0.345679	0.145455	0.363636	0.388889	0.166667	0.363636	0.291667	0.373333	0.345679	0.2625	0.287671	0.283784	0.35	0.358974	0.2	0.35	0.28	0.276316	0.28	0.345679	0.2625	0.358974
0.617978	0.926829	0.857143	0.150538	0.71134	0.67033	0.645833	0.488095	0.584906	0.222222	0.591398	0.284211	0.730337	0.7	0.793103	0.755814	0.642857	0.636364	0.67033	0.136364	0.67033	0.975	0.655914	0.775	0.857143	0.538462	0.707865	0.684783	0.797753	0.1875	0.813953	0.715909	0.613636	0.714286	0.617978	0.790698	0.777778	0.707865	0.479592	0.780488	0.786517	0.670213	0.192771	0.827586	0.597826	0.574468	0.75	0.73913	0.688889	0.635417
0.159091	0.487179	0.325581	0.160714	0.278351	0.235955	0.234043	0.537037	0.211538	0.112676	0.152174	0.111111	0.258427	0.233333	0.341176	0.267442	0.214286	0.22449	0.235955	0.208333	0.235955	0.45	0.230769	0.282051	0.325581	0.145631	0.264368	0.228261	0.325843	0.241379	0.357143	0.238636	0.265823	0.252747	0.159091	0.365854	0.311111	0.25	0.170455	0.283951	0.344828	0.223404	0.117647	0.314607	0.153846	0.152174	0.25	0.340909	0.25	0.223404
0.696629	0.556604	0.613861	0.151515	0.765306	0.65625	0.65	0.333333	0.732673	0.319588	0.666667	0.277228	0.626263	0.616162	0.613861	0.628866	0.570093	0.817204	0.65625	0.126316	0.639175	0.586538	0.788889	0.536082	0.598039	0.653465	0.639175	0.60396	0.721649	0.247423	0.613861	0.628866	0.419048	0.752688	0.696629	0.626263	0.575472	0.639175	0.6	0.53	0.596154	0.607843	0.164835	0.596154	0.524752	0.519608	0.509804	0.575472	0.485981	0.763441
0.6	0.645833	0.695652	0.0808081	0.844444	0.55102	0.816092	0.25	0.69697	0.21	0.574468	0.284211	0.571429	0.545455	0.529412	0.572917	0.504673	0.723404	0.55102	0.0526316	0.535354	0.645833	0.524752	0.632184	0.677419	0.797753	0.55102	0.534653	0.52381	0.310345	0.659574	0.556701	0.479167	0.544554	0.6	0.638298	0.616162	0.56701	0.72619	0.622222	0.639175	0.539216	0.164706	0.673684	0.580645	0.591398	0.75	0.584158	0.56701	0.509615
0	0	0	0	0	0	0	0	0	0	0	0	0	0	0	0	0	0	0	0	0	0	0	0	0	0	0	0	0	0	0	0	0	0	0	0	0	0	0	0	0	0	0	0	0	0	0	0	0	0
0.638554	0.685393	0.72093	0.164706	0.612245	0.894737	0.5625	0.409639	0.632653	0.241758	0.609195	0.425	0.972973	0.72619	0.873418	0.833333	0.663043	0.711111	0.894737	0.15	0.894737	0.724138	0.717647	0.654321	0.72093	0.55102	1	0.709302	0.688889	0.12766	0.72093	0.743902	0.505618	0.783133	0.638554	0.738095	0.688889	0.6	0.556818	0.703704	0.841463	0.693182	0.22973	0.841463	0.616279	0.590909	0.616279	0.688889	0.582418	0.839506
0.584416	0.494505	0.595238	0.0897436	0.469388	0.585366	0.511111	0.303797	0.445545	0.151163	0.555556	0.538462	0.534884	0.541176	0.488889	0.554217	0.635294	0.489362	0.585366	0.181818	0.511628	0.478261	0.571429	0.6	0.522727	0.662651	0.511628	0.683544	0.5	0.15	0.595238	0.72	0.818182	0.522727	0.584416	0.571429	0.468085	0.529412	0.397727	0.56962	0.505495	0.588235	0.262295	0.505495	0.760563	0.636364	0.5625	0.468085	0.529412	0.483516
0.617978	0.628866	0.677419	0.150538	0.580952	0.809524	0.533981	0.358696	0.75	0.359551	0.591398	0.386364	0.833333	0.9125	0.772727	0.715909	0.829545	0.62	0.809524	0.136364	0.809524	0.628866	0.655914	0.613636	0.677419	0.538462	0.809524	0.684783	0.649485	0.106796	0.677419	0.715909	0.479167	0.677419	0.617978	0.655914	0.797753	0.56701	0.45	0.604396	0.786517	0.869048	0.178571	0.786517	0.597826	0.761905	0.580645	0.797753	0.727273	0.764045
0.576087	0.59	0.706522	0.16129	0.815217	0.758621	0.691489	0.354839	0.778947	0.22	0.552083	0.294737	0.666667	0.655914	0.652632	0.67033	0.60396	0.873563	0.758621	0.134831	0.681319	0.622449	0.722222	0.571429	0.635417	0.694737	0.681319	0.642105	0.61	0.25	0.706522	0.67033	0.444444	0.635417	0.576087	0.722222	0.61	0.53	0.640449	0.56383	0.632653	0.698925	0.204819	0.632653	0.557895	0.602151	0.541667	0.61	0.514851	0.645833
0.234568	0.425	0.333333	0.125	0.297872	0.213483	0.310345	0.446429	0.192308	0.203125	0.223529	0.130435	0.235955	0.211111	0.317647	0.244186	0.193878	0.216495	0.213483	0.0769231	0.213483	0.461538	0.208791	0.380282	0.333333	0.208333	0.241379	0.206522	0.303371	0.346154	0.302326	0.215909	0.380282	0.230769	0.234568	0.309524	0.318182	0.333333	0.246914	0.378378	0.292135	0.202128	0.222222	0.321839	0.22619	0.223529	0.373333	0.288889	0.333333	0.202128
0.666667	0.568421	0.580645	0.0888889	0.539216	0.702381	0.585106	0.26087	0.65625	0.382716	0.635294	0.4125	0.72619	0.8	0.670455	0.613636	0.727273	0.561224	0.702381	0.0581395	0.702381	0.536082	0.55914	0.683544	0.580645	0.572917	0.702381	0.586957	0.556701	0.117021	0.580645	0.613636	0.511364	0.580645	0.666667	0.55914	0.696629	0.606742	0.478261	0.650602	0.685393	0.761905	0.184211	0.685393	0.642857	0.853333	0.642857	0.696629	0.810127	0.662921
0.756098	0.59596	0.642105	0.150538	0.537037	0.67033	0.490566	0.358696	0.731959	0.5125	0.72093	0.284211	0.655914	0.865854	0.642105	0.677778	0.788889	0.572816	0.67033	0.136364	0.67033	0.628866	0.833333	0.577778	0.642105	0.495327	0.67033	0.648936	0.777778	0.117647	0.642105	0.677778	0.44898	0.813953	0.756098	0.655914	0.797753	0.688889	0.435644	0.569892	0.622449	0.825581	0.178571	0.622449	0.56383	0.72093	0.547368	0.797753	0.688889	0.804598
0.157895	0.146067	0.162791	0.0625	0.122449	0.156627	0.133333	0.131148	0.131313	0.0833333	0.15	0.375	0.195122	0.154762	0.162791	0.202532	0.235294	0.164835	0.156627	0.375	0.156627	0.172414	0.152941	0.162162	0.162791	0.223529	0.2	0.253165	0.155556	0.0943396	0.162791	0.266667	0.30303	0.190476	0.157895	0.166667	0.155556	0.156627	0.202703	0.2	0.157303	0.147727	0.387097	0.157303	0.263889	0.135802	0.151899	0.155556	0.142857	0.147727
0.654762	0.821429	0.797619	0.159091	0.61	0.792683	0.7	0.518987	0.63	0.234043	0.625	0.3	0.752941	0.741176	0.841463	0.780488	0.677419	0.670213	0.792683	0.144578	0.709302	0.821429	0.77381	0.826667	0.715909	0.581633	0.729412	0.724138	0.845238	0.211111	0.797619	0.759036	0.650602	0.735632	0.654762	0.77381	0.648936	0.75	0.505376	0.807692	0.692308	0.788235	0.236842	0.692308	0.632184	0.682353	0.613636	0.648936	0.729412	0.67033
0.595506	0.733333	0.833333	0.153846	0.690722	0.685393	0.5	0.366667	0.580952	0.226804	0.569892	0.411765	0.688889	0.677778	0.655914	0.712644	0.766667	0.6	0.685393	0.225	0.685393	0.813953	0.67033	0.590909	0.833333	0.628866	0.704545	0.821429	0.628866	0.108911	0.790698	0.8625	0.590909	0.673913	0.595506	0.809524	0.795455	0.546392	0.459184	0.6	0.764045	0.648936	0.182927	0.804598	0.72619	0.553191	0.72619	0.755556	0.530612	0.648936
0.236842	0.285714	0.325	0.14	0.288889	0.214286	0.2	0.339286	0.18	0.224138	0.272727	0.125	0.223529	0.211765	0.204545	0.278481	0.193548	0.204301	0.214286	0.0869565	0.259259	0.317073	0.209302	0.243243	0.376623	0.195652	0.228916	0.25	0.195652	0.185185	0.292683	0.216867	0.243243	0.218391	0.236842	0.3	0.309524	0.214286	0.217949	0.246753	0.282353	0.202247	0.225	0.313253	0.276316	0.225	0.426471	0.27907	0.214286	0.202247
0.654762	0.663043	0.797619	0.159091	0.61	0.792683	0.561224	0.37931	0.613861	0.234043	0.625	0.426829	0.732558	0.741176	0.677778	0.759036	0.835294	0.652632	0.792683	0.233766	0.709302	0.663043	0.77381	0.650602	0.715909	0.703297	0.709302	0.898734	0.684783	0.123711	0.797619	0.946667	0.650602	0.715909	0.654762	0.77381	0.648936	0.597826	0.473684	0.639535	0.692308	0.788235	0.220779	0.692308	0.797468	0.682353	0.613636	0.648936	0.580645	0.67033
0.569892	0.584158	0.645833	0.159574	0.806452	0.692308	0.684211	0.411111	0.770833	0.217822	0.612903	0.291667	0.659574	0.648936	0.645833	0.738636	0.598039	0.863636	0.692308	0.133333	0.75	0.616162	0.659574	0.565217	0.698925	0.6875	0.673913	0.706522	0.60396	0.247312	0.645833	0.663043	0.44	0.628866	0.569892	0.659574	0.60396	0.524752	0.633333	0.557895	0.626263	0.639175	0.174419	0.626263	0.619565	0.546392	0.602151	0.60396	0.509804	0.639175
0.617647	0.512195	0.605263	0.106061	0.483146	0.594595	0.530864	0.338235	0.44086	0.175676	0.583333	0.353846	0.538462	0.545455	0.487805	0.56	0.494118	0.505882	0.594595	0.0645161	0.512821	0.47619	0.578947	0.636364	0.525	0.518072	0.512821	0.531646	0.5	0.176471	0.605263	0.56	0.636364	0.525	0.617647	0.578947	0.465116	0.552632	0.405063	0.6	0.506024	0.597403	0.326531	0.506024	0.591549	0.676471	0.591549	0.465116	0.552632	0.481928
0.701299	0.72619	0.881579	0.0930233	0.719101	0.674699	0.611111	0.272727	0.519608	0.241379	0.666667	0.313253	0.639535	0.627907	0.571429	0.662651	0.574468	0.602151	0.674699	0.0609756	0.597701	0.72619	0.658824	0.72	0.7875	0.597826	0.616279	0.613636	0.580645	0.134831	0.833333	0.642857	0.535714	0.625	0.701299	0.807692	0.709302	0.635294	0.517241	0.705128	0.717647	0.674419	0.228571	0.759036	0.675	0.753247	0.887324	0.670455	0.635294	0.565217
0.625	0.784091	0.684783	0.152174	0.571429	0.677778	0.652632	0.493976	0.590476	0.22449	0.597826	0.406977	0.719101	0.707865	0.802326	0.744186	0.797753	0.626263	0.677778	0.222222	0.677778	0.784091	0.663043	0.78481	0.684783	0.673684	0.696629	0.855422	0.806818	0.189474	0.684783	0.898734	0.78481	0.703297	0.625	0.663043	0.622449	0.715909	0.469388	0.768293	0.663158	0.677419	0.195122	0.663158	0.759036	0.580645	0.586957	0.622449	0.696629	0.642105
0.642857	0.853659	0.829268	0.16092	0.72043	0.678161	0.55102	0.416667	0.572816	0.223404	0.690476	0.288889	0.72093	0.709302	0.648352	0.835443	0.648936	0.642105	0.678161	0.13253	0.759036	0.767442	0.662921	0.658537	0.923077	0.54	0.697674	0.77381	0.655914	0.113402	0.875	0.72619	0.494505	0.704545	0.642857	0.85	0.75	0.586957	0.463158	0.647059	0.843373	0.677778	0.177215	0.8	0.698795	0.613636	0.855263	0.790698	0.586957	0.641304
0.569892	0.6	0.645833	0.147368	0.731959	0.692308	0.758242	0.426966	0.847826	0.217822	0.612903	0.291667	0.659574	0.648936	0.663158	0.738636	0.598039	0.782609	0.692308	0.133333	0.75	0.632653	0.659574	0.582418	0.698925	0.76087	0.673913	0.706522	0.62	0.303371	0.645833	0.663043	0.454545	0.628866	0.569892	0.659574	0.60396	0.54	0.709302	0.574468	0.626263	0.639175	0.174419	0.626263	0.619565	0.546392	0.602151	0.60396	0.524752	0.639175
0.638554	0.648352	0.783133	0.164706	0.612245	1	0.5625	0.392857	0.649485	0.241758	0.609195	0.425	0.871795	0.72619	0.85	0.743902	0.663043	0.655914	1	0.15	0.894737	0.685393	0.802469	0.634146	0.701149	0.56701	0.894737	0.709302	0.67033	0.12766	0.783133	0.743902	0.488889	0.701149	0.638554	0.802469	0.67033	0.582418	0.505495	0.623529	0.819277	0.77381	0.22973	0.819277	0.616279	0.666667	0.597701	0.67033	0.565217	0.839506
0.810127	0.635417	0.684783	0.152174	0.586538	0.819277	0.539216	0.362637	0.590476	0.348315	0.771084	0.390805	0.843373	0.707865	0.781609	0.724138	0.649485	0.626263	0.819277	0.137931	0.819277	0.635417	0.843373	0.62069	0.684783	0.543689	0.819277	0.692308	0.827586	0.118812	0.684783	0.724138	0.484211	0.86747	0.810127	0.663043	0.622449	0.735632	0.454545	0.611111	0.795455	0.677419	0.180723	0.795455	0.604396	0.580645	0.586957	0.622449	0.556701	0.974684
0.794118	0.658537	0.763158	0.103896	0.617978	0.756757	0.679012	0.303797	0.569892	0.269231	0.75	0.351351	0.692308	0.701299	0.634146	0.72	0.635294	0.647059	0.756757	0.0684932	0.666667	0.619048	0.736842	0.818182	0.675	0.662651	0.666667	0.683544	0.642857	0.15	0.763158	0.72	0.6	0.675	0.794118	0.736842	0.604651	0.710526	0.556962	0.771429	0.650602	0.753247	0.262295	0.650602	0.760563	0.852941	0.760563	0.604651	0.710526	0.626506
0.109589	0.091954	0.0941176	0.62963	0.0957447	0.0987654	0.091954	0.127273	0.0824742	0.16	0.103896	0.0535714	0.0963855	0.097561	0.0941176	0.1	0.0888889	0.1	0.0987654	0.0882353	0.0987654	0.091954	0.0963855	0.112676	0.0941176	0.0898876	0.0987654	0.0952381	0.0898876	0.159091	0.0941176	0.1	0.0972222	0.0941176	0.109589	0.0963855	0.0898876	0.0987654	0.108108	0.106667	0.0909091	0.0930233	0.241379	0.0909091	0.105263	0.103896	0.105263	0.0898876	0.0987654	0.0930233
0.641975	0.413462	0.435644	0.0909091	0.55	0.46875	0.670455	0.175258	0.618557	0.392405	0.611765	0.321429	0.444444	0.434343	0.45	0.443299	0.401869	0.589474	0.46875	0.0595238	0.453608	0.427184	0.588889	0.488636	0.421569	0.655556	0.453608	0.425743	0.552083	0.373333	0.435644	0.443299	0.350515	0.55914	0.641975	0.444444	0.40566	0.602273	0.810811	0.483516	0.423077	0.431373	0.189189	0.423077	0.446809	0.457447	0.446809	0.40566	0.438776	0.569892
0.125	0.104651	0.120482	0.189189	0.107527	0.126582	0.130952	0.192308	0.129032	0.16	0.133333	0.204082	0.123457	0.125	0.120482	0.142857	0.166667	0.11236	0.126582	0.37037	0.141026	0.117647	0.123457	0.128571	0.134146	0.197531	0.126582	0.194805	0.114943	0.243902	0.120482	0.189189	0.215385	0.120482	0.125	0.123457	0.114943	0.1125	0.15493	0.121622	0.116279	0.119048	0.285714	0.116279	0.217391	0.118421	0.135135	0.114943	0.1125	0.119048
0.609195	0.621053	0.67033	0.157303	0.572816	0.85	0.524752	0.375	0.607843	0.231579	0.582418	0.552632	0.829268	0.693182	0.809524	0.709302	0.784091	0.612245	0.85	0.230769	0.85	0.655914	0.685393	0.604651	0.67033	0.659574	0.85	0.841463	0.642105	0.111111	0.67033	0.884615	0.604651	0.67033	0.609195	0.685393	0.642105	0.557895	0.46875	0.595506	0.781609	0.663043	0.1875	0.781609	0.743902	0.565217	0.571429	0.642105	0.541667	0.8
0.474227	0.670213	0.648936	0.152174	0.774194	0.572917	0.670213	0.265306	0.721649	0.212121	0.455446	0.287234	0.561224	0.535354	0.55	0.5625	0.495327	0.694737	0.572917	0.125	0.556701	0.635417	0.545455	0.5	0.631579	0.65625	0.572917	0.524752	0.514286	0.313953	0.684783	0.546392	0.368932	0.534653	0.474227	0.7	0.606061	0.451923	0.73494	0.494845	0.663158	0.529412	0.166667	0.628866	0.46	0.47	0.569892	0.639175	0.451923	0.529412
0.5	0.522727	0.571429	0.121622	0.463918	0.6	0.410526	0.402778	0.5	0.114943	0.47619	0.555556	0.585366	0.592593	0.571429	0.607595	0.691358	0.5	0.6	0.310345	0.6	0.55814	0.585366	0.493671	0.571429	0.545455	0.6	0.746667	0.545455	0.0843373	0.571429	0.788732	0.661972	0.571429	0.5	0.585366	0.545455	0.454545	0.344444	0.487805	0.551724	0.564706	0.171875	0.551724	0.64	0.458824	0.464286	0.545455	0.438202	0.564706
0.404762	0.609756	0.666667	0.191176	0.521739	0.555556	0.360825	0.337838	0.42	0.158537	0.386364	0.315068	0.488372	0.476744	0.460674	0.506024	0.43617	0.446809	0.555556	0.15625	0.482353	0.571429	0.542169	0.414634	0.585366	0.353535	0.5	0.465909	0.44086	0.157895	0.710526	0.488095	0.39759	0.477273	0.404762	0.72973	0.55814	0.369565	0.383721	0.411765	0.60241	0.523256	0.280702	0.564706	0.390805	0.452381	0.5125	0.595238	0.369565	0.455556
0.569892	0.632653	0.663158	0.147368	0.75	0.692308	0.777778	0.380435	0.847826	0.217822	0.546392	0.291667	0.733333	0.648936	0.680851	0.738636	0.598039	0.863636	0.692308	0.133333	0.673913	0.666667	0.659574	0.6	0.645833	0.76087	0.75	0.635417	0.636364	0.318182	0.663158	0.663043	0.469388	0.698925	0.569892	0.677419	0.62	0.555556	0.792683	0.644444	0.642857	0.639175	0.202381	0.642857	0.552083	0.546392	0.552083	0.62	0.54	0.639175
0.876712	0.677778	0.752941	0.0869565	0.65625	0.576087	0.556701	0.268817	0.490741	0.373494	0.831169	0.292135	0.615385	0.604396	0.552083	0.636364	0.555556	0.565657	0.576087	0.0568182	0.576087	0.696629	0.729412	0.666667	0.752941	0.545455	0.593407	0.591398	0.719101	0.126316	0.712644	0.617978	0.5	0.77381	0.876712	0.689655	0.681319	0.790123	0.483871	0.674699	0.688889	0.578947	0.194805	0.727273	0.627907	0.62069	0.818182	0.645161	0.593407	0.704545
0.650602	0.556701	0.585106	0.0869565	0.514286	0.576087	0.556701	0.268817	0.642857	0.373494	0.62069	0.4375	0.597826	0.802469	0.552083	0.617978	0.901235	0.534653	0.576087	0.148148	0.576087	0.540816	0.56383	0.666667	0.585106	0.7	0.576087	0.741176	0.561224	0.114583	0.585106	0.777778	0.666667	0.585106	0.650602	0.56383	0.7	0.593407	0.452632	0.635294	0.56701	0.764706	0.179487	0.56701	0.818182	0.831169	0.627907	0.7	0.790123	0.546392
0.780488	0.616162	0.663158	0.147368	0.555556	0.655914	0.509434	0.351064	0.717172	0.5	0.744186	0.278351	0.677419	0.890244	0.628866	0.7	0.811111	0.592233	0.655914	0.133333	0.655914	0.616162	0.813953	0.6	0.663158	0.514019	0.655914	0.670213	0.8	0.115385	0.663158	0.7	0.469388	0.837209	0.780488	0.642105	0.78022	0.711111	0.427184	0.591398	0.642857	0.848837	0.174419	0.642857	0.585106	0.744186	0.568421	0.78022	0.711111	0.786517
0.609195	0.621053	0.67033	0.157303	0.572816	0.85	0.524752	0.375	0.607843	0.231579	0.582418	0.552632	0.829268	0.693182	0.809524	0.709302	0.784091	0.612245	0.85	0.230769	0.85	0.655914	0.685393	0.604651	0.67033	0.659574	0.85	0.841463	0.642105	0.111111	0.67033	0.884615	0.604651	0.67033	0.609195	0.685393	0.642105	0.557895	0.46875	0.595506	0.781609	0.663043	0.1875	0.781609	0.743902	0.565217	0.571429	0.642105	0.541667	0.8
0.623529	0.809524	0.829268	0.16092	0.684211	0.717647	0.52	0.45122	0.60396	0.236559	0.670588	0.303371	0.72093	0.709302	0.685393	0.835443	0.648936	0.625	0.717647	0.146341	0.802469	0.809524	0.701149	0.619048	0.923077	0.524752	0.738095	0.77381	0.655914	0.113402	0.875	0.72619	0.478261	0.704545	0.623529	0.897436	0.790698	0.569892	0.478723	0.627907	0.843373	0.677778	0.192308	0.8	0.678571	0.577778	0.807692	0.833333	0.553191	0.677778
0.602273	0.741573	0.843373	0.155556	0.715789	0.839506	0.519608	0.370787	0.601942	0.229167	0.576087	0.4	0.841463	0.685393	0.8	0.72093	0.628866	0.622449	0.839506	0.141176	0.839506	0.823529	0.677778	0.597701	0.843373	0.524272	0.8625	0.67033	0.635417	0.11	0.8	0.701149	0.463158	0.681319	0.602273	0.819277	0.804598	0.552083	0.479167	0.606742	0.925926	0.655914	0.185185	0.974684	0.582418	0.55914	0.73494	0.764045	0.536082	0.790698
0.723684	0.746988	0.810127	0.0930233	0.7	0.616279	0.611111	0.302326	0.519608	0.255814	0.6875	0.313253	0.719512	0.647059	0.606742	0.746835	0.591398	0.655556	0.616279	0.0609756	0.616279	0.768293	0.602273	0.743243	0.810127	0.580645	0.695122	0.632184	0.615385	0.134831	0.765432	0.662651	0.554217	0.702381	0.723684	0.740741	0.729412	0.674699	0.571429	0.797297	0.738095	0.617978	0.246377	0.780488	0.675	0.666667	0.887324	0.689655	0.654762	0.582418
0.556701	0.755319	0.734043	0.14	0.860215	0.622449	0.755319	0.32	0.767677	0.196262	0.534653	0.264706	0.642857	0.616162	0.598039	0.645833	0.570093	0.778947	0.622449	0.114583	0.606061	0.683673	0.594059	0.585106	0.715789	0.739583	0.622449	0.60396	0.590476	0.287234	0.771739	0.628866	0.446602	0.613861	0.556701	0.75	0.653465	0.528846	0.67033	0.57732	0.747368	0.607843	0.152174	0.71134	0.54	0.55	0.655914	0.686869	0.528846	0.576923
0.639535	0.684783	0.719101	0.155556	0.598039	0.693182	0.55	0.386364	0.755319	0.372093	0.611111	0.293478	0.797619	0.948052	0.681319	0.82716	0.858824	0.691489	0.693182	0.141176	0.693182	0.684783	0.677778	0.654762	0.719101	0.539216	0.77381	0.707865	0.688172	0.121212	0.719101	0.741176	0.51087	0.77907	0.639535	0.696629	0.847059	0.602151	0.510638	0.702381	0.695652	0.901235	0.21519	0.695652	0.617978	0.790123	0.617978	0.847059	0.77381	0.655914
0.518519	0.442105	0.451613	0.102564	0.421569	0.597561	0.457447	0.168539	0.56383	0.449275	0.494118	0.485294	0.583333	0.65	0.569767	0.477273	0.590909	0.438776	0.597561	0.0675676	0.597561	0.442105	0.461538	0.531646	0.451613	0.447917	0.597561	0.456522	0.43299	0.134146	0.451613	0.477273	0.375	0.451613	0.518519	0.461538	0.597701	0.47191	0.530864	0.506024	0.550562	0.619048	0.2	0.550562	0.5	0.693333	0.5	0.597701	0.658228	0.563218
0.554217	0.588889	0.639535	0.0952381	0.572917	0.505495	0.474227	0.195652	0.57732	0.413333	0.528736	0.320988	0.51087	0.682927	0.484211	0.52809	0.622222	0.47	0.505495	0.0625	0.505495	0.625	0.494624	0.567901	0.639535	0.464646	0.522222	0.489362	0.464646	0.125	0.602273	0.511111	0.411111	0.5	0.554217	0.616279	0.8125	0.505495	0.511628	0.559524	0.582418	0.651163	0.2	0.617978	0.534884	0.727273	0.714286	0.768293	0.691358	0.479167
0.683544	0.729412	0.593407	0.0909091	0.55	0.719512	0.75	0.390244	0.524272	0.235955	0.650602	0.423077	0.765432	0.613636	0.858974	0.647059	0.5625	0.589474	0.719512	0.0595238	0.719512	0.689655	0.571429	0.898551	0.593407	0.602151	0.740741	0.6	0.712644	0.211765	0.593407	0.627907	0.679487	0.611111	0.683544	0.571429	0.536082	0.78481	0.522727	0.849315	0.701149	0.586957	0.205479	0.701149	0.658537	0.650602	0.658537	0.536082	0.78481	0.678161
0.606742	0.804598	0.802326	0.152174	0.683673	0.659341	0.524272	0.347826	0.560748	0.212121	0.580645	0.406977	0.7	0.688889	0.631579	0.724138	0.777778	0.61	0.659341	0.222222	0.659341	0.744444	0.645161	0.62069	0.802326	0.65625	0.677778	0.833333	0.639175	0.107843	0.845238	0.875	0.62069	0.684783	0.606742	0.821429	0.728261	0.556701	0.44	0.611111	0.816092	0.659574	0.166667	0.775281	0.759036	0.580645	0.717647	0.766667	0.556701	0.625
0.692308	0.586957	0.6	0.091954	0.54	0.590909	0.586957	0.329412	0.659574	0.397436	0.74359	0.309524	0.613636	0.831169	0.565217	0.716049	0.752941	0.5625	0.590909	0.060241	0.666667	0.553191	0.577778	0.710526	0.674419	0.574468	0.590909	0.682353	0.574468	0.120879	0.6	0.635294	0.529412	0.6	0.692308	0.577778	0.72093	0.627907	0.477778	0.675	0.580645	0.790123	0.191781	0.580645	0.753247	0.888889	0.753247	0.72093	0.842105	0.55914
0.616279	0.663043	0.696629	0.159091	0.578431	0.709302	0.53	0.395349	0.771739	0.380952	0.588889	0.3	0.77381	0.922078	0.696629	0.802469	0.835294	0.670213	0.709302	0.144578	0.709302	0.7	0.693182	0.630952	0.696629	0.519608	0.792683	0.685393	0.666667	0.123711	0.696629	0.717647	0.48913	0.755814	0.616279	0.712644	0.86747	0.580645	0.521739	0.678571	0.673913	0.876543	0.220779	0.673913	0.595506	0.765432	0.595506	0.86747	0.75	0.67033
0.595506	0.608247	0.655914	0.153846	0.561905	0.829268	0.514563	0.366667	0.765957	0.367816	0.569892	0.395349	0.809524	0.8875	0.790698	0.693182	0.806818	0.6	0.829268	0.139535	0.829268	0.642105	0.67033	0.590909	0.655914	0.519231	0.829268	0.663043	0.628866	0.108911	0.655914	0.693182	0.458333	0.655914	0.595506	0.67033	0.816092	0.546392	0.459184	0.582418	0.764045	0.845238	0.182927	0.764045	0.576087	0.738095	0.55914	0.816092	0.704545	0.781609
0.604396	0.73913	0.837209	0.147368	0.69697	0.655914	0.509434	0.351064	0.717172	0.351648	0.578947	0.278351	0.695652	0.890244	0.628866	0.719101	0.811111	0.607843	0.655914	0.133333	0.655914	0.777778	0.642105	0.6	0.837209	0.514019	0.673913	0.670213	0.636364	0.104762	0.795455	0.7	0.469388	0.680851	0.604396	0.772727	0.97561	0.555556	0.441176	0.608696	0.769231	0.848837	0.174419	0.808989	0.585106	0.744186	0.732558	0.928571	0.711111	0.622449
0.5125	0.534091	0.6625	0.183099	0.489583	0.697368	0.43617	0.569231	0.526316	0.166667	0.5625	0.32	0.597561	0.604938	0.583333	0.706667	0.550562	0.527473	0.697368	0.166667	0.697368	0.569767	0.679487	0.506329	0.6625	0.442105	0.6125	0.670886	0.556818	0.151899	0.6625	0.620253	0.506329	0.583333	0.5125	0.679487	0.556818	0.465909	0.370787	0.5	0.563218	0.654321	0.288136	0.563218	0.56962	0.54321	0.55	0.556818	0.449438	0.576471
0.654762	0.663043	0.797619	0.159091	0.61	0.792683	0.561224	0.37931	0.613861	0.234043	0.625	0.426829	0.732558	0.741176	0.677778	0.759036	0.835294	0.652632	0.792683	0.233766	0.709302	0.663043	0.77381	0.650602	0.715909	0.703297	0.709302	0.898734	0.684783	0.123711	0.797619	0.946667	0.650602	0.715909	0.654762	0.77381	0.648936	0.597826	0.473684	0.639535	0.692308	0.788235	0.220779	0.692308	0.797468	0.682353	0.613636	0.648936	0.580645	0.67033
0.404762	0.609756	0.666667	0.191176	0.521739	0.555556	0.360825	0.337838	0.42	0.158537	0.386364	0.315068	0.488372	0.476744	0.460674	0.506024	0.43617	0.446809	0.555556	0.15625	0.482353	0.571429	0.542169	0.414634	0.585366	0.353535	0.5	0.465909	0.44086	0.157895	0.710526	0.488095	0.39759	0.477273	0.404762	0.72973	0.55814	0.369565	0.383721	0.411765	0.60241	0.523256	0.280702	0.564706	0.390805	0.452381	0.5125	0.595238	0.369565	0.455556
0.654762	0.821429	0.715909	0.159091	0.594059	0.709302	0.681319	0.6	0.613861	0.234043	0.702381	0.3	0.752941	0.741176	0.841463	0.871795	0.677419	0.652632	0.709302	0.144578	0.792683	0.821429	0.693182	0.826667	0.797619	0.565657	0.729412	0.807229	0.845238	0.197802	0.715909	0.759036	0.650602	0.735632	0.654762	0.693182	0.648936	0.75	0.489362	0.807692	0.692308	0.707865	0.205128	0.692308	0.710843	0.606742	0.690476	0.648936	0.729412	0.67033
0.790123	0.747253	0.847059	0.148936	0.704082	0.663043	0.514286	0.354839	0.564815	0.340659	0.752941	0.28125	0.703297	0.692308	0.635417	0.727273	0.636364	0.613861	0.663043	0.134831	0.663043	0.786517	0.823529	0.606742	0.847059	0.518868	0.681319	0.677419	0.808989	0.116505	0.804598	0.707865	0.474227	0.869048	0.790123	0.781609	0.769231	0.719101	0.445545	0.615385	0.777778	0.663158	0.176471	0.818182	0.591398	0.568421	0.741176	0.731183	0.545455	0.795455
0.451613	0.475248	0.5	0.180723	0.706522	0.643678	0.585106	0.221053	0.622449	0.230769	0.43299	0.4125	0.611111	0.5	0.597826	0.510638	0.461538	0.738636	0.643678	0.1375	0.625	0.475248	0.510417	0.461538	0.484848	0.572917	0.625	0.489796	0.466019	0.280488	0.5	0.510638	0.33	0.484848	0.451613	0.510417	0.466019	0.415842	0.679012	0.442105	0.578947	0.494949	0.168831	0.578947	0.4375	0.447917	0.4375	0.466019	0.415842	0.591398
0.842105	0.655914	0.788235	0.157303	0.60396	0.783133	0.555556	0.375	0.607843	0.360465	0.8	0.296703	0.724138	0.732558	0.67033	0.75	0.670213	0.645833	0.783133	0.142857	0.701149	0.655914	0.973684	0.642857	0.707865	0.56	0.701149	0.715909	0.857143	0.134021	0.788235	0.75	0.5	0.9	0.842105	0.764706	0.642105	0.761905	0.46875	0.632184	0.684783	0.77907	0.217949	0.684783	0.625	0.674419	0.606742	0.642105	0.574468	0.843373
0.595506	0.95	0.790698	0.153846	0.656566	0.685393	0.625	0.5	0.596154	0.226804	0.569892	0.290323	0.707865	0.677778	0.811765	0.732558	0.622449	0.616162	0.685393	0.139535	0.685393	0.95	0.67033	0.75	0.790698	0.519231	0.724138	0.663043	0.775281	0.191489	0.833333	0.693182	0.590909	0.692308	0.595506	0.853659	0.755556	0.685393	0.489583	0.756098	0.804598	0.648936	0.197531	0.764045	0.576087	0.553191	0.686047	0.795455	0.666667	0.648936
0.45122	0.494382	0.559524	0.0933333	0.484211	0.426966	0.385417	0.219512	0.361905	0.156627	0.430233	0.564516	0.433333	0.422222	0.408602	0.448276	0.511111	0.383838	0.426966	0.190476	0.426966	0.546512	0.417582	0.4625	0.559524	0.516854	0.443182	0.547619	0.391753	0.141026	0.523256	0.575	0.647887	0.423913	0.45122	0.535714	0.534091	0.411111	0.411765	0.457831	0.505618	0.404255	0.233333	0.54023	0.605263	0.430233	0.605263	0.5	0.411111	0.404255
0.132353	0.109756	0.1125	0.212121	0.1	0.133333	0.109756	0.137255	0.0978261	0.173913	0.125	0.1	0.12987	0.116883	0.126582	0.12	0.105882	0.104651	0.133333	0.1	0.133333	0.109756	0.115385	0.136364	0.1125	0.107143	0.133333	0.113924	0.107143	0.175	0.1125	0.12	0.119403	0.1125	0.132353	0.115385	0.107143	0.118421	0.130435	0.128571	0.121951	0.111111	0.333333	0.121951	0.126761	0.125	0.126761	0.107143	0.118421	0.125
0.705128	0.615385	0.629213	0.0909091	0.55	0.602273	0.597826	0.295455	0.670213	0.410256	0.670732	0.305882	0.702381	0.844156	0.593407	0.728395	0.764706	0.641304	0.602273	0.0595238	0.602273	0.597826	0.588889	0.723684	0.629213	0.568421	0.678571	0.617978	0.602151	0.131868	0.629213	0.647059	0.541176	0.686047	0.705128	0.606742	0.752941	0.658824	0.55814	0.776316	0.608696	0.802469	0.239437	0.608696	0.658537	0.876712	0.679012	0.752941	0.855263	0.569892
0.775	0.608247	0.655914	0.153846	0.54717	0.685393	0.5	0.366667	0.580952	0.352273	0.738095	0.411765	0.67033	0.677778	0.655914	0.693182	0.766667	0.584158	0.685393	0.225	0.685393	0.642105	0.853659	0.590909	0.655914	0.628866	0.685393	0.821429	0.795455	0.12	0.655914	0.8625	0.590909	0.833333	0.775	0.67033	0.628866	0.704545	0.444444	0.582418	0.635417	0.648936	0.182927	0.635417	0.72619	0.553191	0.55914	0.628866	0.530612	0.823529
0.638554	0.685393	0.72093	0.164706	0.612245	0.894737	0.5625	0.409639	0.632653	0.241758	0.609195	0.425	0.972973	0.72619	0.873418	0.833333	0.663043	0.711111	0.894737	0.15	0.894737	0.724138	0.717647	0.654321	0.72093	0.55102	1	0.709302	0.688889	0.12766	0.72093	0.743902	0.505618	0.783133	0.638554	0.738095	0.688889	0.6	0.556818	0.703704	0.841463	0.693182	0.22973	0.841463	0.616279	0.590909	0.616279	0.688889	0.582418	0.839506
0.5625	0.576923	0.62	0.153061	0.810526	0.628866	0.690722	0.31	0.705882	0.198113	0.54	0.391304	0.632653	0.622449	0.588235	0.635417	0.704082	0.846154	0.628866	0.204545	0.612245	0.561905	0.6	0.574468	0.60396	0.844444	0.612245	0.75	0.580952	0.237113	0.62	0.784091	0.574468	0.60396	0.5625	0.6	0.551402	0.519231	0.589474	0.55102	0.601942	0.613861	0.153846	0.601942	0.7	0.555556	0.545455	0.551402	0.519231	0.582524
0.623529	0.809524	0.829268	0.16092	0.684211	0.717647	0.52	0.45122	0.60396	0.236559	0.670588	0.303371	0.72093	0.709302	0.685393	0.835443	0.648936	0.625	0.717647	0.146341	0.802469	0.809524	0.701149	0.619048	0.923077	0.524752	0.738095	0.77381	0.655914	0.113402	0.875	0.72619	0.478261	0.704545	0.623529	0.897436	0.790698	0.569892	0.478723	0.627907	0.843373	0.677778	0.192308	0.8	0.678571	0.577778	0.807692	0.833333	0.553191	0.677778
0.662651	0.67033	0.724138	0.16092	0.616162	0.871795	0.56701	0.45122	0.62	0.236559	0.710843	0.414634	0.897436	0.75	0.829268	0.858974	0.684783	0.659574	0.871795	0.146341	0.972973	0.67033	0.701149	0.658537	0.807229	0.571429	0.871795	0.817073	0.692308	0.113402	0.724138	0.768293	0.511111	0.724138	0.662651	0.701149	0.655914	0.604396	0.478723	0.647059	0.843373	0.715909	0.192308	0.843373	0.719512	0.613636	0.698795	0.655914	0.586957	0.819277
0.701299	0.593407	0.702381	0.0930233	0.561224	0.695122	0.611111	0.287356	0.534653	0.241379	0.666667	0.472973	0.639535	0.647059	0.588889	0.662651	0.741176	0.585106	0.695122	0.16	0.616279	0.576087	0.678571	0.72	0.625	0.771084	0.616279	0.797468	0.597826	0.134831	0.702381	0.84	0.72	0.625	0.701299	0.678571	0.56383	0.635294	0.5	0.683544	0.604396	0.694118	0.228571	0.604396	0.887324	0.753247	0.675	0.56383	0.635294	0.582418
0.72973	0.613636	0.627907	0.0963855	0.5625	0.619048	0.613636	0.282353	0.688889	0.418919	0.692308	0.325	0.642857	0.876712	0.590909	0.666667	0.790123	0.586957	0.619048	0.0632911	0.619048	0.577778	0.604651	0.75	0.627907	0.6	0.619048	0.635294	0.6	0.126437	0.627907	0.666667	0.555556	0.627907	0.72973	0.604651	0.756098	0.658537	0.5	0.710526	0.606742	0.831169	0.202899	0.606742	0.701299	0.941176	0.701299	0.756098	0.888889	0.58427
0.623529	0.767442	0.875	0.16092	0.72043	0.717647	0.52	0.45122	0.60396	0.236559	0.670588	0.303371	0.72093	0.709302	0.685393	0.835443	0.648936	0.625	0.717647	0.146341	0.802469	0.853659	0.701149	0.619048	0.973684	0.524752	0.738095	0.77381	0.655914	0.113402	0.829268	0.72619	0.478261	0.704545	0.623529	0.85	0.833333	0.569892	0.478723	0.627907	0.8	0.677778	0.192308	0.843373	0.678571	0.577778	0.855263	0.790698	0.553191	0.677778
0.763889	0.658824	0.759494	0.097561	0.602151	0.730769	0.658824	0.317073	0.556701	0.268293	0.723684	0.329114	0.75641	0.679012	0.635294	0.786667	0.617978	0.705882	0.730769	0.0641026	0.646341	0.639535	0.7125	0.785714	0.674699	0.625	0.730769	0.662651	0.643678	0.154762	0.759494	0.696203	0.582278	0.7375	0.763889	0.734177	0.606742	0.708861	0.620253	0.842857	0.651163	0.728395	0.301587	0.651163	0.710526	0.794521	0.733333	0.606742	0.6875	0.609195
0.540816	0.666667	0.771739	0.151515	0.94382	0.65625	0.65	0.333333	0.732673	0.207547	0.519608	0.277228	0.642857	0.616162	0.613861	0.645833	0.570093	0.836957	0.65625	0.126316	0.639175	0.736842	0.626263	0.536082	0.752688	0.653465	0.65625	0.60396	0.575472	0.234694	0.734043	0.628866	0.419048	0.613861	0.540816	0.75	0.721649	0.5	0.617021	0.545455	0.71134	0.607843	0.164835	0.747368	0.524752	0.519608	0.655914	0.686869	0.485981	0.607843
0.733333	0.777778	0.651163	0.0941176	0.56701	0.623529	0.756098	0.423077	0.54	0.258824	0.696203	0.317073	0.728395	0.654762	0.753086	0.75641	0.597826	0.662921	0.623529	0.0617284	0.623529	0.756098	0.609195	0.939394	0.651163	0.604396	0.703704	0.639535	0.759036	0.219512	0.651163	0.670732	0.706667	0.710843	0.733333	0.627907	0.586957	0.84	0.597561	1	0.629213	0.625	0.25	0.629213	0.683544	0.675	0.705128	0.586957	0.815789	0.588889
0.588889	0.744444	0.648936	0.152174	0.542056	0.677778	0.618557	0.493976	0.757895	0.363636	0.56383	0.287234	0.681319	0.876543	0.802326	0.704545	0.797753	0.594059	0.677778	0.137931	0.677778	0.784091	0.663043	0.740741	0.648936	0.514286	0.696629	0.655914	0.766667	0.189474	0.648936	0.685393	0.58427	0.666667	0.588889	0.663043	0.806818	0.677778	0.469388	0.72619	0.628866	0.835294	0.195122	0.628866	0.569892	0.729412	0.553191	0.806818	0.864198	0.642105
0.270833	0.307692	0.34	0.133333	0.515789	0.368421	0.402062	0.170455	0.46	0.0645161	0.26	0.5625	0.346939	0.336735	0.34	0.34375	0.418367	0.538462	0.368421	0.3	0.354167	0.320388	0.346939	0.276596	0.326733	0.533333	0.354167	0.445652	0.314286	0.260274	0.34	0.465909	0.411765	0.326733	0.270833	0.346939	0.314286	0.25	0.464286	0.265306	0.330097	0.336634	0.132353	0.330097	0.388889	0.272727	0.262626	0.314286	0.25	0.336634
0.227273	0.104651	0.107143	0.189189	0.0957447	0.1125	0.104651	0.169811	0.09375	0.318182	0.214286	0.0727273	0.109756	0.111111	0.107143	0.113924	0.101124	0.1	0.1125	0.121212	0.1125	0.104651	0.197368	0.128571	0.107143	0.102273	0.1125	0.108434	0.182927	0.214286	0.107143	0.113924	0.128571	0.192308	0.227273	0.109756	0.102273	0.202703	0.123288	0.121622	0.103448	0.105882	0.333333	0.103448	0.12	0.118421	0.12	0.102273	0.1125	0.189873
0.775	0.752809	0.655914	0.153846	0.54717	0.685393	0.625	0.5	0.596154	0.352273	0.738095	0.290323	0.688889	0.677778	0.811765	0.712644	0.622449	0.6	0.685393	0.139535	0.685393	0.793103	0.853659	0.75	0.655914	0.519231	0.704545	0.663043	0.975	0.204301	0.655914	0.693182	0.590909	0.855422	0.775	0.67033	0.628866	0.875	0.474227	0.73494	0.635417	0.648936	0.197531	0.635417	0.576087	0.553191	0.55914	0.628866	0.666667	0.823529
0.6625	0.670455	0.8125	0.170732	0.614583	0.855263	0.56383	0.480519	0.652632	0.25	0.7125	0.321429	0.743902	0.753086	0.72619	0.866667	0.685393	0.659341	0.855263	0.155844	0.855263	0.709302	0.833333	0.658228	0.8125	0.568421	0.7625	0.822785	0.693182	0.131868	0.8125	0.772152	0.505747	0.72619	0.6625	0.833333	0.693182	0.602273	0.505618	0.646341	0.701149	0.802469	0.239437	0.701149	0.721519	0.691358	0.7	0.693182	0.58427	0.717647
0.941176	0.586957	0.694118	0.091954	0.555556	0.686747	0.604396	0.284091	0.529412	0.397436	0.888889	0.309524	0.632184	0.639535	0.582418	0.654762	0.585106	0.595745	0.686747	0.060241	0.609195	0.569892	0.868421	0.710526	0.617978	0.591398	0.609195	0.625	0.761905	0.146067	0.694118	0.654762	0.529412	0.8	0.941176	0.670588	0.557895	0.842105	0.511364	0.696203	0.597826	0.686047	0.242857	0.597826	0.666667	0.74359	0.666667	0.557895	0.627907	0.746988
0.639535	0.648936	0.77907	0.155556	0.598039	0.77381	0.55	0.370787	0.774194	0.372093	0.611111	0.293478	0.715909	0.948052	0.663043	0.741176	0.858824	0.639175	0.77381	0.141176	0.693182	0.648936	0.755814	0.635294	0.7	0.554455	0.693182	0.707865	0.670213	0.121212	0.77907	0.741176	0.494624	0.7	0.639535	0.755814	0.825581	0.585106	0.463918	0.625	0.677419	1	0.21519	0.677419	0.617978	0.883117	0.6	0.825581	0.752941	0.655914
0.125	0.104651	0.107143	0.189189	0.107527	0.186667	0.117647	0.215686	0.105263	0.137255	0.148649	0.204082	0.181818	0.111111	0.177215	0.142857	0.101124	0.11236	0.186667	0.0882353	0.219178	0.104651	0.109756	0.128571	0.134146	0.114943	0.186667	0.135802	0.102273	0.214286	0.107143	0.113924	0.128571	0.107143	0.125	0.109756	0.102273	0.1125	0.138889	0.121622	0.170732	0.105882	0.241379	0.170732	0.150685	0.118421	0.150685	0.102273	0.1125	0.175
0.43299	0.457143	0.480392	0.172414	0.677083	0.515464	0.561224	0.212121	0.771739	0.364706	0.415842	0.3	0.49	0.644444	0.480392	0.489796	0.591837	0.706522	0.515464	0.130952	0.5	0.457143	0.49	0.442105	0.466019	0.55	0.5	0.470588	0.448598	0.267442	0.480392	0.489796	0.317308	0.466019	0.43299	0.49	0.597938	0.4	0.647059	0.424242	0.466667	0.634409	0.160494	0.466667	0.42	0.588889	0.42	0.597938	0.547368	0.475728
0.617978	0.795455	0.813953	0.150538	0.676768	0.67033	0.519231	0.358696	0.570093	0.222222	0.591398	0.402299	0.711111	0.7	0.642105	0.735632	0.788889	0.62	0.67033	0.219512	0.67033	0.755556	0.655914	0.613636	0.813953	0.649485	0.688889	0.845238	0.649485	0.106796	0.857143	0.8875	0.613636	0.695652	0.617978	0.833333	0.73913	0.56701	0.45	0.622222	0.827586	0.670213	0.178571	0.786517	0.75	0.574468	0.709302	0.777778	0.55102	0.635417
0.518519	0.457447	0.467391	0.102564	0.611111	0.505747	0.75641	0.181818	0.670455	0.265823	0.494118	0.364865	0.477778	0.466667	0.483516	0.477273	0.428571	0.639535	0.505747	0.0675676	0.488636	0.457447	0.477778	0.551282	0.451613	0.7375	0.488636	0.456522	0.447917	0.409091	0.467391	0.477273	0.390805	0.451613	0.518519	0.477778	0.43299	0.488636	0.907692	0.52439	0.452632	0.462366	0.2	0.452632	0.5	0.511905	0.5	0.43299	0.488636	0.462366
0.0153846	0.0126582	0.012987	0	0.0114943	0.0136986	0.0126582	0.0217391	0.011236	0.0238095	0.0144928	0.0232558	0.0133333	0.0135135	0.012987	0.0138889	0.0121951	0.0120482	0.0136986	0.047619	0.0136986	0.0126582	0.0133333	0.015873	0.012987	0.0123457	0.0136986	0.0131579	0.0123457	0.0285714	0.012987	0.0138889	0.015873	0.012987	0.0153846	0.0133333	0.0123457	0.0136986	0.0151515	0.0149254	0.0125	0.0128205	0.05	0.0125	0.0147059	0.0144928	0.0147059	0.0123457	0.0136986	0.0128205
0.8	0.775281	0.677419	0.150538	0.566038	0.67033	0.645833	0.488095	0.584906	0.344444	0.761905	0.284211	0.711111	0.7	0.793103	0.735632	0.642857	0.62	0.67033	0.136364	0.67033	0.775281	0.833333	0.775	0.677419	0.538462	0.688889	0.684783	1	0.2	0.677419	0.715909	0.613636	0.879518	0.8	0.655914	0.616162	0.9	0.464646	0.759036	0.65625	0.670213	0.192771	0.65625	0.597826	0.574468	0.580645	0.616162	0.688889	0.804598
0.302632	0.345238	0.3875	0.265306	0.301075	0.407895	0.241758	0.777778	0.336957	0.206349	0.355263	0.115942	0.397436	0.402597	0.3875	0.492958	0.364706	0.329545	0.407895	0.25	0.486111	0.378049	0.397436	0.293333	0.460526	0.25	0.407895	0.466667	0.369048	0.169492	0.3875	0.413333	0.293333	0.3875	0.302632	0.397436	0.369048	0.27381	0.190476	0.294872	0.373494	0.382716	0.227273	0.373494	0.36	0.271605	0.342105	0.369048	0.258824	0.382716
0.62069	0.55	0.561224	0.0833333	0.697917	0.674157	0.845238	0.257732	0.71875	0.216495	0.593407	0.383721	0.677778	0.5625	0.645161	0.574468	0.519231	0.728261	0.674157	0.0543478	0.655556	0.519608	0.540816	0.654762	0.545455	0.825581	0.655556	0.55102	0.539216	0.321429	0.561224	0.574468	0.494624	0.545455	0.62069	0.540816	0.495238	0.585106	0.731707	0.625	0.642105	0.555556	0.170732	0.642105	0.6	0.611111	0.6	0.495238	0.585106	0.621053
0.568421	0.715789	0.61	0.154639	0.819149	0.618557	0.852273	0.413043	0.712871	0.2	0.545455	0.27	0.639175	0.612245	0.712766	0.642105	0.566038	0.876404	0.618557	0.117021	0.602041	0.680412	0.59	0.729412	0.594059	0.701031	0.618557	0.6	0.701031	0.337079	0.61	0.625	0.56383	0.61	0.568421	0.59	0.542056	0.652632	0.630435	0.696629	0.592233	0.60396	0.168539	0.592233	0.55102	0.561224	0.55102	0.542056	0.652632	0.572816
0.569892	0.616162	0.663158	0.159574	0.826087	0.692308	0.702128	0.365591	0.770833	0.217822	0.546392	0.291667	0.733333	0.648936	0.663158	0.738636	0.598039	0.952381	0.692308	0.133333	0.673913	0.649485	0.659574	0.582418	0.645833	0.6875	0.75	0.635417	0.62	0.26087	0.663158	0.663043	0.454545	0.698925	0.569892	0.677419	0.62	0.54	0.709302	0.626374	0.642857	0.639175	0.202381	0.642857	0.552083	0.546392	0.552083	0.62	0.524752	0.639175
0.8	0.628866	0.677419	0.150538	0.566038	0.67033	0.519231	0.358696	0.570093	0.344444	0.761905	0.402299	0.692308	0.7	0.642105	0.715909	0.788889	0.60396	0.67033	0.219512	0.67033	0.628866	0.833333	0.613636	0.677419	0.649485	0.67033	0.845238	0.818182	0.117647	0.677419	0.8875	0.613636	0.857143	0.8	0.655914	0.616162	0.727273	0.435644	0.604396	0.65625	0.670213	0.178571	0.65625	0.75	0.574468	0.580645	0.616162	0.55102	0.804598
0.697368	0.743902	0.78481	0.179487	0.641304	0.802632	0.588889	0.447368	0.663043	0.261905	0.6625	0.3375	0.878378	0.792208	0.78481	0.915493	0.717647	0.75	0.802632	0.164384	0.802632	0.7875	0.782051	0.716216	0.78481	0.576087	0.902778	0.772152	0.746988	0.137931	0.78481	0.813333	0.54878	0.855263	0.697368	0.805195	0.746988	0.650602	0.585366	0.77027	0.756098	0.753086	0.253731	0.756098	0.670886	0.641975	0.670886	0.746988	0.630952	0.753086
0.78481	0.614583	0.663043	0.155556	0.567308	0.839506	0.519608	0.370787	0.601942	0.356322	0.746988	0.4	0.819277	0.685393	0.8	0.701149	0.628866	0.606061	0.839506	0.141176	0.839506	0.648936	0.864198	0.597701	0.663043	0.524272	0.839506	0.67033	0.804598	0.121212	0.663043	0.701149	0.463158	0.843373	0.78481	0.677778	0.635417	0.712644	0.463918	0.588889	0.772727	0.655914	0.185185	0.772727	0.582418	0.55914	0.565217	0.635417	0.536082	1
0.941176	0.586957	0.694118	0.091954	0.555556	0.686747	0.604396	0.284091	0.529412	0.397436	0.888889	0.309524	0.632184	0.639535	0.582418	0.654762	0.585106	0.595745	0.686747	0.060241	0.609195	0.569892	0.868421	0.710526	0.617978	0.591398	0.609195	0.625	0.761905	0.146067	0.694118	0.654762	0.529412	0.8	0.941176	0.670588	0.557895	0.842105	0.511364	0.696203	0.597826	0.686047	0.242857	0.597826	0.666667	0.74359	0.666667	0.557895	0.627907	0.746988
0.321429	0.28866	0.336957	0.104478	0.430108	0.367816	0.54321	0.164557	0.483516	0.128205	0.306818	0.369231	0.301075	0.290323	0.308511	0.296703	0.267327	0.449438	0.367816	0.0634921	0.307692	0.28866	0.344444	0.345679	0.28125	0.53012	0.307692	0.284211	0.282828	0.5	0.336957	0.296703	0.345679	0.28125	0.321429	0.344444	0.27	0.307692	0.647059	0.329412	0.285714	0.333333	0.294118	0.285714	0.310345	0.369048	0.310345	0.27	0.307692	0.291667
0.540816	0.701031	0.734043	0.151515	0.901099	0.65625	0.65	0.333333	0.732673	0.207547	0.519608	0.277228	0.642857	0.616162	0.613861	0.645833	0.570093	0.836957	0.65625	0.126316	0.639175	0.701031	0.626263	0.536082	0.715789	0.653465	0.65625	0.60396	0.575472	0.234694	0.771739	0.628866	0.419048	0.613861	0.540816	0.788889	0.686869	0.5	0.617021	0.545455	0.747368	0.607843	0.164835	0.71134	0.524752	0.519608	0.621053	0.721649	0.485981	0.607843
0.52381	0.543478	0.590909	0.166667	0.485149	0.619048	0.434343	0.513889	0.52	0.153846	0.571429	0.492958	0.604651	0.611765	0.590909	0.708861	0.705882	0.520833	0.619048	0.272727	0.7	0.577778	0.604651	0.518072	0.666667	0.565217	0.619048	0.853333	0.565217	0.126437	0.590909	0.8	0.68	0.590909	0.52381	0.604651	0.565217	0.478261	0.37234	0.511628	0.571429	0.58427	0.220588	0.571429	0.746667	0.483146	0.559524	0.565217	0.462366	0.58427
0.454545	0.613636	0.521739	0.109756	0.428571	0.545455	0.494737	0.513889	0.475728	0.105263	0.434783	0.492958	0.550562	0.539326	0.666667	0.569767	0.629213	0.474747	0.545455	0.272727	0.545455	0.651163	0.533333	0.594937	0.521739	0.515789	0.563218	0.674699	0.636364	0.166667	0.521739	0.708861	0.774648	0.538462	0.454545	0.533333	0.5	0.545455	0.34375	0.585366	0.505263	0.516129	0.169014	0.505263	0.578313	0.419355	0.423913	0.5	0.52809	0.516129
0.6625	0.709302	0.746988	0.170732	0.614583	0.7625	0.56383	0.5	0.635417	0.25	0.7125	0.321429	0.833333	0.753086	0.746988	0.971831	0.685393	0.715909	0.7625	0.155844	0.855263	0.75	0.743902	0.679487	0.835443	0.552083	0.855263	0.822785	0.712644	0.131868	0.746988	0.772152	0.523256	0.8125	0.6625	0.765432	0.712644	0.62069	0.55814	0.730769	0.72093	0.717647	0.239437	0.72093	0.721519	0.611765	0.721519	0.712644	0.602273	0.717647
0.291667	0.35443	0.363636	0.333333	0.306818	0.383562	0.244186	0.345455	0.314607	0.428571	0.276316	0.0923077	0.373333	0.378378	0.363636	0.388889	0.341463	0.321429	0.383562	0.25641	0.383562	0.35443	0.373333	0.3	0.363636	0.238636	0.383562	0.368421	0.345679	0.145455	0.363636	0.388889	0.166667	0.363636	0.291667	0.373333	0.345679	0.2625	0.287671	0.283784	0.35	0.358974	0.2	0.35	0.28	0.276316	0.28	0.345679	0.2625	0.358974
0.566265	0.777778	0.753086	0.177215	0.634409	0.642857	0.484536	0.321429	0.54	0.258824	0.54023	0.317073	0.707317	0.635294	0.632184	0.734177	0.580645	0.626374	0.642857	0.146667	0.642857	0.756098	0.627907	0.580247	0.753086	0.46	0.725	0.62069	0.604396	0.136364	0.797468	0.650602	0.422222	0.690476	0.566265	0.818182	0.717647	0.533333	0.578313	0.62963	0.768293	0.606742	0.25	0.72619	0.528736	0.522727	0.6625	0.759036	0.516484	0.606742
0.765432	0.725275	0.823529	0.152174	0.683673	0.677778	0.495238	0.362637	0.575472	0.348315	0.729412	0.287234	0.681319	0.67033	0.648936	0.704545	0.616162	0.594059	0.677778	0.137931	0.677778	0.804598	0.843373	0.58427	0.823529	0.5	0.696629	0.655914	0.786517	0.118812	0.781609	0.685393	0.453608	0.845238	0.765432	0.8	0.786517	0.696629	0.454545	0.593407	0.755556	0.642105	0.180723	0.795455	0.569892	0.547368	0.717647	0.747253	0.525253	0.813953
0.72973	0.613636	0.627907	0.0963855	0.5625	0.619048	0.613636	0.282353	0.688889	0.418919	0.692308	0.325	0.642857	0.876712	0.590909	0.666667	0.790123	0.586957	0.619048	0.0632911	0.619048	0.577778	0.604651	0.75	0.627907	0.6	0.619048	0.635294	0.6	0.126437	0.627907	0.666667	0.555556	0.627907	0.72973	0.604651	0.756098	0.658537	0.5	0.710526	0.606742	0.831169	0.202899	0.606742	0.701299	0.941176	0.701299	0.756098	0.888889	0.58427
0.733333	0.636364	0.651163	0.0941176	0.583333	0.769231	0.636364	0.305882	0.54	0.258824	0.696203	0.44	0.891892	0.654762	0.753086	0.75641	0.597826	0.681818	0.769231	0.0617284	0.769231	0.617978	0.609195	0.753425	0.651163	0.604396	0.864865	0.639535	0.622222	0.136364	0.651163	0.670732	0.560976	0.710843	0.733333	0.627907	0.586957	0.682927	0.597561	0.808219	0.768293	0.625	0.25	0.768293	0.683544	0.675	0.705128	0.586957	0.662651	0.722892
0.630952	0.841463	0.839506	0.162791	0.691489	0.72619	0.540816	0.404762	0.61	0.23913	0.602273	0.306818	0.792683	0.717647	0.712644	0.822785	0.655914	0.684783	0.72619	0.148148	0.72619	0.841463	0.709302	0.646341	0.839506	0.53	0.8125	0.701149	0.681319	0.126316	0.886076	0.73494	0.5	0.77381	0.630952	0.909091	0.8	0.593407	0.533333	0.695122	0.853659	0.685393	0.226667	0.809524	0.609195	0.58427	0.728395	0.843373	0.576087	0.685393
0.625	0.804598	0.823529	0.152174	0.701031	0.819277	0.539216	0.362637	0.590476	0.22449	0.597826	0.390805	0.865854	0.707865	0.781609	0.744186	0.649485	0.642857	0.819277	0.137931	0.819277	0.764045	0.663043	0.62069	0.823529	0.543689	0.841463	0.692308	0.65625	0.107843	0.86747	0.724138	0.484211	0.703297	0.625	0.843373	0.747253	0.572917	0.469388	0.629213	1	0.677419	0.180723	0.950617	0.604396	0.580645	0.717647	0.786517	0.556701	0.772727
0.609195	0.770115	0.67033	0.157303	0.572816	0.85	0.655914	0.5125	0.623762	0.231579	0.582418	0.404762	0.851852	0.693182	1	0.729412	0.635417	0.628866	0.85	0.142857	0.85	0.811765	0.685393	0.769231	0.67033	0.544554	0.873418	0.677778	0.793103	0.195652	0.67033	0.709302	0.604651	0.688889	0.609195	0.685393	0.642105	0.701149	0.5	0.753086	0.781609	0.663043	0.202532	0.781609	0.588889	0.565217	0.571429	0.642105	0.681818	0.8
0.6875	0.693182	0.8375	0.166667	0.635417	0.833333	0.585106	0.468354	0.639175	0.244444	0.7375	0.313953	0.768293	0.777778	0.709302	0.893333	0.707865	0.681319	0.833333	0.151899	0.833333	0.693182	0.8125	0.683544	0.8375	0.589474	0.743902	0.848101	0.715909	0.129032	0.8375	0.797468	0.528736	0.75	0.6875	0.8125	0.677778	0.625	0.494505	0.670732	0.724138	0.82716	0.232877	0.724138	0.746835	0.716049	0.725	0.677778	0.606742	0.701149
0.790123	0.528846	0.554455	0.08	0.67	0.561224	0.806818	0.26	0.707071	0.340659	0.752941	0.28125	0.565657	0.555556	0.539216	0.56701	0.514019	0.715789	0.561224	0.0520833	0.545455	0.514286	0.684783	0.625	0.539216	0.788889	0.545455	0.544554	0.677083	0.321839	0.554455	0.56701	0.474227	0.688172	0.790123	0.534653	0.490741	0.738636	0.717647	0.615385	0.538462	0.54902	0.176471	0.538462	0.574468	0.585106	0.574468	0.490741	0.561224	0.663158
0.2625	0.4375	0.345238	0.163636	0.268041	0.3625	0.321839	0.822222	0.315789	0.130435	0.25	0.128571	0.37037	0.358025	0.486842	0.384615	0.325843	0.307692	0.3625	0.23913	0.3625	0.474359	0.353659	0.394366	0.345238	0.231579	0.379747	0.349398	0.4625	0.245614	0.345238	0.367089	0.394366	0.361446	0.2625	0.353659	0.329545	0.3625	0.172414	0.391892	0.333333	0.341176	0.142857	0.333333	0.253012	0.235294	0.238095	0.329545	0.345679	0.341176
0.683544	0.729412	0.593407	0.0909091	0.55	0.719512	0.75	0.390244	0.524272	0.235955	0.650602	0.423077	0.765432	0.613636	0.858974	0.647059	0.5625	0.589474	0.719512	0.0595238	0.719512	0.689655	0.571429	0.898551	0.593407	0.602151	0.740741	0.6	0.712644	0.211765	0.593407	0.627907	0.679487	0.611111	0.683544	0.571429	0.536082	0.78481	0.522727	0.849315	0.701149	0.586957	0.205479	0.701149	0.658537	0.650602	0.658537	0.536082	0.78481	0.678161
0.461538	0.5	0.510417	0.185185	0.722222	0.549451	0.670455	0.23913	0.706522	0.235955	0.442105	0.321429	0.521277	0.510638	0.526316	0.521739	0.470588	0.755814	0.549451	0.141026	0.532609	0.5	0.521277	0.488636	0.494845	0.655556	0.532609	0.5	0.49	0.355263	0.510417	0.521739	0.350515	0.494845	0.461538	0.521277	0.475248	0.438776	0.786667	0.467391	0.494949	0.505155	0.173333	0.494949	0.446809	0.457447	0.446809	0.475248	0.438776	0.505155
0.647059	0.790698	0.9	0.157303	0.741935	0.701149	0.54	0.440476	0.592233	0.231579	0.694118	0.296703	0.744186	0.732558	0.67033	0.860759	0.670213	0.645833	0.701149	0.142857	0.783133	0.833333	0.685393	0.642857	1	0.544554	0.72093	0.797619	0.677419	0.111111	0.853659	0.75	0.5	0.727273	0.647059	0.829268	0.813953	0.591398	0.46875	0.651163	0.823529	0.7	0.1875	0.86747	0.702381	0.6	0.881579	0.772727	0.574468	0.663043
0.595506	0.772727	0.790698	0.153846	0.656566	0.685393	0.5	0.366667	0.580952	0.226804	0.569892	0.411765	0.688889	0.677778	0.655914	0.712644	0.766667	0.6	0.685393	0.225	0.685393	0.772727	0.67033	0.590909	0.790698	0.628866	0.704545	0.821429	0.628866	0.108911	0.833333	0.8625	0.590909	0.673913	0.595506	0.853659	0.755556	0.546392	0.459184	0.6	0.804598	0.648936	0.182927	0.764045	0.72619	0.553191	0.686047	0.795455	0.530612	0.648936
0.765432	0.725275	0.823529	0.152174	0.683673	0.677778	0.495238	0.362637	0.575472	0.348315	0.729412	0.287234	0.681319	0.67033	0.648936	0.704545	0.616162	0.594059	0.677778	0.137931	0.677778	0.804598	0.843373	0.58427	0.823529	0.5	0.696629	0.655914	0.786517	0.118812	0.781609	0.685393	0.453608	0.845238	0.765432	0.8	0.786517	0.696629	0.454545	0.593407	0.755556	0.642105	0.180723	0.795455	0.569892	0.547368	0.717647	0.747253	0.525253	0.813953
0.775	0.752809	0.655914	0.153846	0.54717	0.685393	0.625	0.5	0.596154	0.352273	0.738095	0.290323	0.688889	0.677778	0.811765	0.712644	0.622449	0.6	0.685393	0.139535	0.685393	0.793103	0.853659	0.75	0.655914	0.519231	0.704545	0.663043	0.975	0.204301	0.655914	0.693182	0.590909	0.855422	0.775	0.67033	0.628866	0.875	0.474227	0.73494	0.635417	0.648936	0.197531	0.635417	0.576087	0.553191	0.55914	0.628866	0.666667	0.823529
0.794118	0.658537	0.675	0.103896	0.6	0.666667	0.658537	0.373333	0.553191	0.269231	0.852941	0.351351	0.692308	0.701299	0.634146	0.816901	0.635294	0.627907	0.666667	0.0684932	0.756757	0.619048	0.65	0.818182	0.763158	0.642857	0.666667	0.773333	0.642857	0.135802	0.675	0.72	0.6	0.675	0.794118	0.65	0.604651	0.710526	0.5375	0.771429	0.650602	0.666667	0.222222	0.650602	0.865672	0.75	0.865672	0.604651	0.710526	0.626506
0.159091	0.487179	0.325581	0.160714	0.278351	0.235955	0.234043	0.537037	0.211538	0.112676	0.152174	0.111111	0.258427	0.233333	0.341176	0.267442	0.214286	0.22449	0.235955	0.208333	0.235955	0.45	0.230769	0.282051	0.325581	0.145631	0.264368	0.228261	0.325843	0.241379	0.357143	0.238636	0.265823	0.252747	0.159091	0.365854	0.311111	0.25	0.170455	0.283951	0.344828	0.223404	0.117647	0.314607	0.153846	0.152174	0.25	0.340909	0.25	0.223404
0.666667	0.8625	0.75	0.0888889	0.670213	0.571429	0.712644	0.380952	0.5	0.230769	0.635294	0.298851	0.629213	0.6	0.689655	0.651163	0.55102	0.57732	0.571429	0.0581395	0.571429	0.8625	0.55914	0.873239	0.75	0.572917	0.606742	0.586957	0.696629	0.206897	0.709302	0.613636	0.6625	0.615385	0.666667	0.686047	0.677778	0.765432	0.511111	0.851351	0.685393	0.574468	0.2	0.724138	0.642857	0.635294	0.84	0.641304	0.765432	0.541667
0.593407	0.606061	0.635417	0.16129	0.855556	0.645161	0.728261	0.369565	0.72449	0.207921	0.637363	0.28125	0.648936	0.638298	0.602041	0.727273	0.588235	0.895349	0.645161	0.122222	0.7	0.574257	0.614583	0.606742	0.688172	0.712766	0.62766	0.695652	0.594059	0.25	0.635417	0.652174	0.459184	0.618557	0.593407	0.614583	0.563107	0.545455	0.622222	0.580645	0.616162	0.628866	0.162791	0.616162	0.644444	0.585106	0.644444	0.563107	0.545455	0.59596
0.539474	0.559524	0.697368	0.19403	0.51087	0.736111	0.455556	0.507692	0.549451	0.175	0.5125	0.338028	0.628205	0.636364	0.6125	0.653333	0.576471	0.551724	0.736111	0.177419	0.644737	0.597561	0.716216	0.533333	0.6125	0.461538	0.644737	0.620253	0.583333	0.16	0.697368	0.653333	0.533333	0.6125	0.539474	0.716216	0.583333	0.488095	0.388235	0.525641	0.590361	0.688312	0.309091	0.590361	0.518987	0.571429	0.5	0.583333	0.470588	0.604938
0.815789	0.67033	0.704545	0.16092	0.584158	0.717647	0.535354	0.4	0.60396	0.369048	0.775	0.303371	0.783133	0.709302	0.704545	0.8125	0.648936	0.677419	0.717647	0.146341	0.717647	0.707865	0.897436	0.638554	0.704545	0.524752	0.802469	0.693182	0.855422	0.136842	0.704545	0.72619	0.494505	0.973684	0.815789	0.72093	0.673913	0.759036	0.527473	0.686747	0.681319	0.677778	0.223684	0.681319	0.602273	0.577778	0.602273	0.673913	0.569892	0.864198
0.36	0.303371	0.373494	0.12069	0.305263	0.527778	0.333333	0.169014	0.298969	0.144928	0.341772	0.6	0.435897	0.321429	0.425	0.329268	0.293478	0.318681	0.527778	0.0740741	0.447368	0.303371	0.382716	0.369863	0.310345	0.325843	0.447368	0.313953	0.296703	0.2	0.373494	0.329268	0.369863	0.310345	0.36	0.382716	0.296703	0.325301	0.391892	0.350649	0.409639	0.369048	0.357143	0.409639	0.346154	0.413333	0.346154	0.296703	0.325301	0.419753
0.8	0.795455	0.793103	0.150538	0.676768	0.652174	0.519231	0.344086	0.555556	0.344444	0.761905	0.270833	0.692308	0.681319	0.625	0.715909	0.626263	0.62	0.652174	0.123596	0.652174	0.736264	0.811765	0.613636	0.793103	0.509434	0.67033	0.666667	0.797753	0.117647	0.835294	0.696629	0.463918	0.857143	0.8	0.811765	0.72043	0.727273	0.45	0.622222	0.806818	0.652632	0.178571	0.766667	0.580645	0.574468	0.709302	0.758242	0.55102	0.784091
0.705128	0.615385	0.629213	0.0909091	0.55	0.602273	0.597826	0.295455	0.670213	0.410256	0.670732	0.305882	0.702381	0.844156	0.593407	0.728395	0.764706	0.641304	0.602273	0.0595238	0.602273	0.597826	0.588889	0.723684	0.629213	0.568421	0.678571	0.617978	0.602151	0.131868	0.629213	0.647059	0.541176	0.686047	0.705128	0.606742	0.752941	0.658824	0.55814	0.776316	0.608696	0.802469	0.239437	0.608696	0.658537	0.876712	0.679012	0.752941	0.855263	0.569892
0.609195	0.621053	0.67033	0.157303	0.572816	0.85	0.524752	0.375	0.607843	0.231579	0.582418	0.552632	0.829268	0.693182	0.809524	0.709302	0.784091	0.612245	0.85	0.230769	0.85	0.655914	0.685393	0.604651	0.67033	0.659574	0.85	0.841463	0.642105	0.111111	0.67033	0.884615	0.604651	0.67033	0.609195	0.685393	0.642105	0.557895	0.46875	0.595506	0.781609	0.663043	0.1875	0.781609	0.743902	0.565217	0.571429	0.642105	0.541667	0.8
0.638554	0.648352	0.783133	0.164706	0.612245	1	0.5625	0.392857	0.649485	0.241758	0.609195	0.425	0.871795	0.72619	0.85	0.743902	0.663043	0.655914	1	0.15	0.894737	0.685393	0.802469	0.634146	0.701149	0.56701	0.894737	0.709302	0.67033	0.12766	0.783133	0.743902	0.488889	0.701149	0.638554	0.802469	0.67033	0.582418	0.505495	0.623529	0.819277	0.77381	0.22973	0.819277	0.616279	0.666667	0.597701	0.67033	0.565217	0.839506
0.0769231	0.152941	0.0666667	0.0681818	0.0707071	0.15	0.166667	0.25	0.08	0.0517241	0.0731707	0.24	0.160494	0.0689655	0.246753	0.0833333	0.0631579	0.0851064	0.15	0.0810811	0.15	0.152941	0.0681818	0.188406	0.0666667	0.0869565	0.164557	0.0674157	0.149425	0.317073	0.0666667	0.0705882	0.188406	0.0786517	0.0769231	0.0681818	0.0638298	0.164557	0.118421	0.178082	0.137931	0.0659341	0.114286	0.137931	0.0740741	0.0731707	0.0740741	0.0638298	0.164557	0.141176
0.654762	0.821429	0.715909	0.159091	0.594059	0.709302	0.681319	0.6	0.613861	0.234043	0.702381	0.3	0.752941	0.741176	0.841463	0.871795	0.677419	0.652632	0.709302	0.144578	0.792683	0.821429	0.693182	0.826667	0.797619	0.565657	0.729412	0.807229	0.845238	0.197802	0.715909	0.759036	0.650602	0.735632	0.654762	0.693182	0.648936	0.75	0.489362	0.807692	0.692308	0.707865	0.205128	0.692308	0.710843	0.606742	0.690476	0.648936	0.729412	0.67033
0.666667	0.8625	0.75	0.0888889	0.670213	0.571429	0.712644	0.380952	0.5	0.230769	0.635294	0.298851	0.629213	0.6	0.689655	0.651163	0.55102	0.57732	0.571429	0.0581395	0.571429	0.8625	0.55914	0.873239	0.75	0.572917	0.606742	0.586957	0.696629	0.206897	0.709302	0.613636	0.6625	0.615385	0.666667	0.686047	0.677778	0.765432	0.511111	0.851351	0.685393	0.574468	0.2	0.724138	0.642857	0.635294	0.84	0.641304	0.765432	0.541667
0.370787	0.563218	0.55814	0.118421	0.469388	0.460674	0.320388	0.271605	0.390476	0.1	0.354839	0.538462	0.466667	0.455556	0.44086	0.482759	0.544444	0.4	0.460674	0.3	0.460674	0.545455	0.450549	0.37931	0.55814	0.4375	0.477273	0.583333	0.42268	0.0823529	0.595238	0.6125	0.518987	0.456522	0.370787	0.609756	0.533333	0.340206	0.336957	0.377778	0.574713	0.43617	0.149254	0.539326	0.506024	0.354839	0.470588	0.568182	0.340206	0.43617
0.609195	0.621053	0.67033	0.157303	0.572816	0.85	0.524752	0.375	0.607843	0.231579	0.582418	0.552632	0.829268	0.693182	0.809524	0.709302	0.784091	0.612245	0.85	0.230769	0.85	0.655914	0.685393	0.604651	0.67033	0.659574	0.85	0.841463	0.642105	0.111111	0.67033	0.884615	0.604651	0.67033	0.609195	0.685393	0.642105	0.557895	0.46875	0.595506	0.781609	0.663043	0.1875	0.781609	0.743902	0.565217	0.571429	0.642105	0.541667	0.8
0.546392	0.576923	0.62	0.141414	0.70297	0.663158	0.726316	0.350515	0.8125	0.209524	0.524752	0.391304	0.632653	0.622449	0.636364	0.635417	0.704082	0.75	0.663158	0.204545	0.645833	0.607843	0.632653	0.557895	0.60396	0.886364	0.645833	0.75	0.596154	0.290323	0.62	0.784091	0.557895	0.60396	0.546392	0.632653	0.580952	0.519231	0.677778	0.55102	0.601942	0.613861	0.166667	0.601942	0.663043	0.524752	0.514851	0.580952	0.504762	0.613861
0.556701	0.736842	0.734043	0.151515	0.94382	0.622449	0.683673	0.306931	0.699029	0.196262	0.534653	0.264706	0.642857	0.616162	0.582524	0.645833	0.570093	0.857143	0.622449	0.114583	0.606061	0.666667	0.594059	0.568421	0.715789	0.67	0.622449	0.60396	0.575472	0.234694	0.771739	0.628866	0.432692	0.613861	0.556701	0.75	0.653465	0.514286	0.6	0.561224	0.747368	0.607843	0.152174	0.71134	0.54	0.55	0.655914	0.686869	0.514286	0.576923
0.557895	0.572816	0.632653	0.15625	0.789474	0.793103	0.670103	0.34375	0.755102	0.213592	0.535354	0.369565	0.755556	0.635417	0.73913	0.648936	0.586538	0.844444	0.793103	0.130435	0.772727	0.60396	0.645833	0.553191	0.616162	0.673469	0.772727	0.622449	0.592233	0.242105	0.632653	0.648936	0.431373	0.616162	0.557895	0.645833	0.592233	0.514563	0.619565	0.546392	0.715789	0.626263	0.170455	0.715789	0.540816	0.535354	0.525253	0.592233	0.5	0.731183
0.588889	0.602041	0.648936	0.152174	0.542056	0.677778	0.495238	0.362637	0.739583	0.363636	0.56383	0.406977	0.663043	0.876543	0.648936	0.685393	0.975309	0.578431	0.677778	0.222222	0.677778	0.635417	0.663043	0.58427	0.648936	0.622449	0.677778	0.811765	0.622449	0.107843	0.648936	0.851852	0.58427	0.648936	0.588889	0.663043	0.806818	0.540816	0.44	0.576087	0.628866	0.835294	0.180723	0.628866	0.717647	0.729412	0.553191	0.806818	0.696629	0.642105
0.370787	0.563218	0.55814	0.118421	0.469388	0.460674	0.320388	0.271605	0.390476	0.1	0.354839	0.538462	0.466667	0.455556	0.44086	0.482759	0.544444	0.4	0.460674	0.3	0.460674	0.545455	0.450549	0.37931	0.55814	0.4375	0.477273	0.583333	0.42268	0.0823529	0.595238	0.6125	0.518987	0.456522	0.370787	0.609756	0.533333	0.340206	0.336957	0.377778	0.574713	0.43617	0.149254	0.539326	0.506024	0.354839	0.470588	0.568182	0.340206	0.43617
0.586667	0.511364	0.523256	0.108108	0.46875	0.671053	0.511364	0.219512	0.459184	0.297297	0.556962	0.515625	0.743243	0.52381	0.658228	0.615385	0.478261	0.556818	0.671053	0.0714286	0.671053	0.528736	0.517647	0.60274	0.523256	0.483516	0.763889	0.511628	0.5	0.155844	0.523256	0.536585	0.426829	0.578313	0.586667	0.535714	0.5	0.54878	0.690141	0.657534	0.634146	0.5	0.298246	0.634146	0.544304	0.5375	0.564103	0.5	0.53012	0.62963
0.623529	0.767442	0.973684	0.16092	0.73913	0.802469	0.535354	0.383721	0.62	0.236559	0.595506	0.303371	0.72093	0.709302	0.685393	0.746988	0.648936	0.642105	0.802469	0.146341	0.717647	0.853659	0.783133	0.619048	0.875	0.54	0.738095	0.693182	0.655914	0.125	0.923077	0.72619	0.478261	0.704545	0.623529	0.947368	0.833333	0.569892	0.494624	0.627907	0.8	0.755814	0.223684	0.843373	0.602273	0.651163	0.7625	0.790698	0.553191	0.677778
0.583333	0.488372	0.575	0.1	0.462366	0.564103	0.505882	0.397059	0.42268	0.166667	0.638889	0.333333	0.512195	0.518519	0.465116	0.613333	0.47191	0.483146	0.564103	0.0606061	0.564103	0.454545	0.55	0.6	0.575	0.494253	0.487805	0.582278	0.477273	0.166667	0.575	0.531646	0.6	0.5	0.583333	0.55	0.444444	0.525	0.385542	0.567568	0.482759	0.567901	0.301887	0.482759	0.647887	0.638889	0.647887	0.444444	0.525	0.45977
0.6	0.612245	0.695652	0.163043	0.865169	0.707865	0.736264	0.315789	0.731959	0.21	0.574468	0.284211	0.655914	0.645161	0.608247	0.659341	0.594059	0.905882	0.707865	0.123596	0.634409	0.58	0.673913	0.613636	0.625	0.72043	0.634409	0.631579	0.6	0.252747	0.695652	0.659341	0.463918	0.625	0.6	0.673913	0.568627	0.55102	0.629213	0.586957	0.622449	0.688172	0.192771	0.622449	0.580645	0.644444	0.580645	0.568627	0.55102	0.602041
0.623529	0.809524	0.829268	0.16092	0.684211	0.717647	0.52	0.45122	0.60396	0.236559	0.670588	0.303371	0.72093	0.709302	0.685393	0.835443	0.648936	0.625	0.717647	0.146341	0.802469	0.809524	0.701149	0.619048	0.923077	0.524752	0.738095	0.77381	0.655914	0.113402	0.875	0.72619	0.478261	0.704545	0.623529	0.897436	0.790698	0.569892	0.478723	0.627907	0.843373	0.677778	0.192308	0.8	0.678571	0.577778	0.807692	0.833333	0.553191	0.677778
0.630952	0.677778	0.712644	0.162791	0.59	0.72619	0.540816	0.404762	0.61	0.23913	0.602273	0.4375	0.792683	0.717647	0.712644	0.822785	0.811765	0.684783	0.72619	0.24	0.72619	0.715909	0.709302	0.646341	0.712644	0.663043	0.8125	0.873418	0.681319	0.126316	0.712644	0.92	0.646341	0.77381	0.630952	0.729412	0.681319	0.593407	0.533333	0.695122	0.688889	0.685393	0.226667	0.688889	0.772152	0.58427	0.609195	0.681319	0.576087	0.685393
0.593407	0.528846	0.539216	0.08	0.67	0.545455	0.806818	0.247525	0.877778	0.340659	0.568421	0.28125	0.55	0.711111	0.524272	0.55102	0.653061	0.697917	0.545455	0.0520833	0.53	0.5	0.519608	0.625	0.524272	0.788889	0.53	0.529412	0.518868	0.306818	0.539216	0.55102	0.474227	0.524272	0.593407	0.519608	0.626263	0.561224	0.697674	0.597826	0.52381	0.698925	0.162791	0.52381	0.574468	0.77381	0.574468	0.626263	0.738636	0.504762
0.666667	0.712644	0.597826	0.0888889	0.524272	0.588889	0.712644	0.39759	0.514286	0.230769	0.635294	0.448718	0.629213	0.617978	0.709302	0.651163	0.707865	0.561224	0.588889	0.151899	0.588889	0.693182	0.576087	0.873239	0.597826	0.735632	0.606742	0.759036	0.715909	0.206897	0.597826	0.797468	0.873239	0.615385	0.666667	0.576087	0.540816	0.765432	0.494505	0.826667	0.578947	0.591398	0.2	0.578947	0.84	0.635294	0.642857	0.540816	0.765432	0.557895
0.595506	0.772727	0.790698	0.153846	0.656566	0.685393	0.5	0.366667	0.580952	0.226804	0.569892	0.411765	0.688889	0.677778	0.655914	0.712644	0.766667	0.6	0.685393	0.225	0.685393	0.772727	0.67033	0.590909	0.790698	0.628866	0.704545	0.821429	0.628866	0.108911	0.833333	0.8625	0.590909	0.673913	0.595506	0.853659	0.755556	0.546392	0.459184	0.6	0.804598	0.648936	0.182927	0.764045	0.72619	0.553191	0.686047	0.795455	0.530612	0.648936
0.6	0.795455	0.772727	0.150538	0.676768	0.634409	0.519231	0.329787	0.69697	0.344444	0.574468	0.270833	0.673913	0.865854	0.608247	0.696629	0.788889	0.60396	0.634409	0.123596	0.634409	0.717391	0.621053	0.613636	0.772727	0.509434	0.652174	0.648936	0.616162	0.106796	0.813953	0.677778	0.463918	0.659574	0.6	0.790698	0.904762	0.55102	0.435644	0.604396	0.786517	0.825581	0.164706	0.747253	0.580645	0.761905	0.709302	0.95122	0.727273	0.602041
0.6	0.795455	0.772727	0.150538	0.676768	0.634409	0.519231	0.329787	0.69697	0.344444	0.574468	0.270833	0.673913	0.865854	0.608247	0.696629	0.788889	0.60396	0.634409	0.123596	0.634409	0.717391	0.621053	0.613636	0.772727	0.509434	0.652174	0.648936	0.616162	0.106796	0.813953	0.677778	0.463918	0.659574	0.6	0.790698	0.904762	0.55102	0.435644	0.604396	0.786517	0.825581	0.164706	0.747253	0.580645	0.761905	0.709302	0.95122	0.727273	0.602041
0.333333	0.300971	0.32	0.0921053	0.434343	0.347368	0.54023	0.16092	0.5	0.114943	0.319149	0.580645	0.326531	0.316327	0.333333	0.322917	0.397959	0.452632	0.347368	0.1875	0.333333	0.313725	0.326531	0.356322	0.306931	0.7	0.333333	0.423913	0.307692	0.428571	0.32	0.443182	0.512821	0.306931	0.333333	0.326531	0.295238	0.319588	0.635135	0.340659	0.31068	0.316832	0.209677	0.31068	0.464286	0.333333	0.322581	0.295238	0.319588	0.316832
0.602273	0.761364	0.663043	0.155556	0.552381	0.693182	0.631579	0.506173	0.601942	0.229167	0.576087	0.416667	0.696629	0.685393	0.821429	0.72093	0.775281	0.606061	0.693182	0.227848	0.693182	0.802326	0.677778	0.759494	0.663043	0.652632	0.712644	0.831325	0.784091	0.193548	0.663043	0.873418	0.759494	0.681319	0.602273	0.677778	0.635417	0.693182	0.479167	0.743902	0.642105	0.655914	0.2	0.642105	0.73494	0.55914	0.565217	0.635417	0.674157	0.655914
0.650602	0.556701	0.585106	0.0869565	0.514286	0.576087	0.556701	0.268817	0.642857	0.373494	0.62069	0.4375	0.597826	0.802469	0.552083	0.617978	0.901235	0.534653	0.576087	0.148148	0.576087	0.540816	0.56383	0.666667	0.585106	0.7	0.576087	0.741176	0.561224	0.114583	0.585106	0.777778	0.666667	0.585106	0.650602	0.56383	0.7	0.593407	0.452632	0.635294	0.56701	0.764706	0.179487	0.56701	0.818182	0.831169	0.627907	0.7	0.790123	0.546392
0.696629	0.571429	0.613861	0.14	0.696078	0.65625	0.71875	0.346939	0.804124	0.319588	0.666667	0.277228	0.626263	0.616162	0.63	0.628866	0.570093	0.742268	0.65625	0.126316	0.639175	0.601942	0.788889	0.552083	0.598039	0.721649	0.639175	0.60396	0.739583	0.301075	0.613861	0.628866	0.432692	0.752688	0.696629	0.626263	0.575472	0.65625	0.67033	0.545455	0.596154	0.607843	0.164835	0.596154	0.524752	0.519608	0.509804	0.575472	0.5	0.763441
0.474227	0.652632	0.648936	0.164835	0.853933	0.572917	0.602041	0.252525	0.653465	0.212121	0.455446	0.287234	0.561224	0.535354	0.534653	0.5625	0.495327	0.769231	0.572917	0.125	0.556701	0.618557	0.545455	0.484211	0.631579	0.59	0.572917	0.524752	0.5	0.255556	0.684783	0.546392	0.355769	0.534653	0.474227	0.7	0.606061	0.438095	0.655172	0.479592	0.663158	0.529412	0.166667	0.628866	0.46	0.47	0.569892	0.639175	0.438095	0.529412
0.625	0.784091	0.684783	0.152174	0.571429	0.677778	0.652632	0.493976	0.590476	0.22449	0.597826	0.406977	0.719101	0.707865	0.802326	0.744186	0.797753	0.626263	0.677778	0.222222	0.677778	0.784091	0.663043	0.78481	0.684783	0.673684	0.696629	0.855422	0.806818	0.189474	0.684783	0.898734	0.78481	0.703297	0.625	0.663043	0.622449	0.715909	0.469388	0.768293	0.663158	0.677419	0.195122	0.663158	0.759036	0.580645	0.586957	0.622449	0.696629	0.642105
0.646341	0.655556	0.709302	0.166667	0.585859	0.743902	0.536082	0.39759	0.806818	0.4	0.616279	0.313953	0.72619	0.972603	0.709302	0.753086	0.876543	0.62766	0.743902	0.151899	0.743902	0.693182	0.72619	0.641975	0.709302	0.540816	0.743902	0.717647	0.677778	0.117021	0.709302	0.753086	0.494382	0.709302	0.646341	0.72619	0.8875	0.588889	0.478261	0.630952	0.685393	0.922078	0.2	0.685393	0.623529	0.805195	0.604651	0.8875	0.765432	0.701149
0.666667	0.568421	0.580645	0.0888889	0.539216	0.702381	0.585106	0.26087	0.65625	0.382716	0.635294	0.4125	0.72619	0.8	0.670455	0.613636	0.727273	0.561224	0.702381	0.0581395	0.702381	0.536082	0.55914	0.683544	0.580645	0.572917	0.702381	0.586957	0.556701	0.117021	0.580645	0.613636	0.511364	0.580645	0.666667	0.55914	0.696629	0.606742	0.478261	0.650602	0.685393	0.761905	0.184211	0.685393	0.642857	0.853333	0.642857	0.696629	0.810127	0.662921
0.595506	0.95	0.790698	0.153846	0.656566	0.685393	0.625	0.5	0.596154	0.226804	0.569892	0.290323	0.707865	0.677778	0.811765	0.732558	0.622449	0.616162	0.685393	0.139535	0.685393	0.95	0.67033	0.75	0.790698	0.519231	0.724138	0.663043	0.775281	0.191489	0.833333	0.693182	0.590909	0.692308	0.595506	0.853659	0.755556	0.685393	0.489583	0.756098	0.804598	0.648936	0.197531	0.764045	0.576087	0.553191	0.686047	0.795455	0.666667	0.648936
0.632184	0.642105	0.692308	0.153846	0.592233	0.829268	0.544554	0.366667	0.596154	0.226804	0.604396	0.538462	0.853659	0.715909	0.790698	0.732558	0.806818	0.632653	0.829268	0.225	0.829268	0.642105	0.67033	0.627907	0.692308	0.680851	0.829268	0.865854	0.663158	0.108911	0.692308	0.910256	0.627907	0.692308	0.632184	0.67033	0.628866	0.578947	0.459184	0.617978	0.804598	0.684783	0.182927	0.804598	0.768293	0.586957	0.593407	0.628866	0.5625	0.781609
0.611111	0.766667	0.670213	0.148936	0.560748	0.663043	0.639175	0.482353	0.742268	0.355556	0.585106	0.28125	0.703297	0.901235	0.784091	0.727273	0.820225	0.613861	0.663043	0.134831	0.663043	0.766667	0.648936	0.765432	0.670213	0.533333	0.681319	0.677419	0.788889	0.185567	0.670213	0.707865	0.606742	0.688172	0.611111	0.648936	0.788889	0.7	0.46	0.75	0.649485	0.858824	0.190476	0.649485	0.591398	0.752941	0.574468	0.788889	0.888889	0.628866
0.540816	0.71875	0.734043	0.14	0.821053	0.65625	0.71875	0.346939	0.804124	0.207547	0.519608	0.277228	0.642857	0.616162	0.63	0.645833	0.570093	0.760417	0.65625	0.126316	0.639175	0.71875	0.626263	0.552083	0.715789	0.721649	0.65625	0.60396	0.590476	0.287234	0.771739	0.628866	0.432692	0.613861	0.540816	0.788889	0.686869	0.514286	0.688889	0.561224	0.747368	0.607843	0.164835	0.71134	0.524752	0.519608	0.621053	0.721649	0.5	0.607843
0.616279	0.62766	0.755814	0.159091	0.578431	0.792683	0.53	0.37931	0.791209	0.380952	0.588889	0.3	0.693182	0.922078	0.677778	0.717647	0.835294	0.618557	0.792683	0.144578	0.709302	0.663043	0.77381	0.611765	0.677778	0.534653	0.709302	0.685393	0.648936	0.123711	0.755814	0.717647	0.473118	0.677778	0.616279	0.77381	0.845238	0.56383	0.473684	0.602273	0.655914	0.974026	0.220779	0.655914	0.595506	0.857143	0.577778	0.845238	0.729412	0.67033
0.582418	0.755556	0.772727	0.150538	0.643564	0.67033	0.490566	0.358696	0.731959	0.359551	0.557895	0.284211	0.673913	0.865854	0.642105	0.696629	0.788889	0.588235	0.67033	0.136364	0.67033	0.755556	0.655914	0.577778	0.772727	0.495327	0.688889	0.648936	0.616162	0.106796	0.813953	0.677778	0.44898	0.659574	0.582418	0.833333	0.95122	0.535354	0.45	0.586957	0.786517	0.825581	0.178571	0.747253	0.56383	0.72093	0.670455	1	0.688889	0.635417
0.739726	0.62069	0.654762	0.097561	0.568421	0.646341	0.62069	0.301205	0.540816	0.253012	0.701299	0.5	0.670732	0.679012	0.616279	0.696203	0.777778	0.593407	0.646341	0.169014	0.646341	0.602273	0.630952	0.760563	0.654762	0.7875	0.646341	0.84	0.625	0.127907	0.654762	0.887324	0.760563	0.654762	0.739726	0.630952	0.588889	0.666667	0.505882	0.72	0.632184	0.647059	0.205882	0.632184	0.940299	0.701299	0.710526	0.588889	0.666667	0.609195
0.6625	0.8375	0.72619	0.170732	0.597938	0.7625	0.689655	0.561644	0.652632	0.25	0.630952	0.321429	0.765432	0.753086	0.907895	0.794872	0.685393	0.659341	0.7625	0.155844	0.7625	0.884615	0.743902	0.84507	0.72619	0.568421	0.78481	0.73494	0.8625	0.211765	0.72619	0.772152	0.658228	0.746988	0.6625	0.743902	0.693182	0.7625	0.522727	0.824324	0.701149	0.717647	0.222222	0.701149	0.638554	0.611765	0.619048	0.693182	0.740741	0.717647
0.617978	0.795455	0.813953	0.150538	0.676768	0.67033	0.519231	0.358696	0.570093	0.222222	0.591398	0.402299	0.711111	0.7	0.642105	0.735632	0.788889	0.62	0.67033	0.219512	0.67033	0.755556	0.655914	0.613636	0.813953	0.649485	0.688889	0.845238	0.649485	0.106796	0.857143	0.8875	0.613636	0.695652	0.617978	0.833333	0.73913	0.56701	0.45	0.622222	0.827586	0.670213	0.178571	0.786517	0.75	0.574468	0.709302	0.777778	0.55102	0.635417
0.790123	0.786517	0.804598	0.148936	0.67	0.663043	0.514286	0.354839	0.564815	0.340659	0.752941	0.28125	0.703297	0.692308	0.635417	0.727273	0.636364	0.613861	0.663043	0.134831	0.663043	0.747253	0.823529	0.606742	0.804598	0.518868	0.681319	0.677419	0.808989	0.116505	0.847059	0.707865	0.474227	0.869048	0.790123	0.823529	0.731183	0.719101	0.445545	0.615385	0.818182	0.663158	0.176471	0.777778	0.591398	0.568421	0.701149	0.769231	0.545455	0.795455
0.135802	0.12766	0.130435	0.145833	0.23913	0.136364	0.325	0.216667	0.288889	0.15	0.156627	0.09375	0.120879	0.122222	0.130435	0.151163	0.112245	0.25	0.136364	0.0909091	0.149425	0.12766	0.133333	0.153846	0.142857	0.317073	0.123596	0.144444	0.125	0.675676	0.130435	0.125	0.139241	0.11828	0.135802	0.133333	0.113402	0.136364	0.38806	0.146341	0.114583	0.129032	0.205128	0.114583	0.158537	0.142857	0.158537	0.113402	0.136364	0.117021
0.647059	0.833333	0.948718	0.157303	0.723404	0.783133	0.555556	0.375	0.607843	0.231579	0.617978	0.296703	0.744186	0.732558	0.67033	0.771084	0.670213	0.663158	0.783133	0.142857	0.701149	0.790698	0.764706	0.642857	0.853659	0.56	0.72093	0.715909	0.677419	0.122449	1	0.75	0.5	0.727273	0.647059	0.973684	0.772727	0.591398	0.484211	0.651163	0.86747	0.77907	0.217949	0.823529	0.625	0.674419	0.743902	0.813953	0.574468	0.663043
0.842105	0.692308	0.727273	0.157303	0.60396	0.701149	0.555556	0.390805	0.592233	0.360465	0.8	0.296703	0.807229	0.732558	0.688889	0.8375	0.670213	0.698925	0.701149	0.142857	0.701149	0.692308	0.875	0.662651	0.727273	0.544554	0.783133	0.715909	0.879518	0.134021	0.727273	0.75	0.516484	1	0.842105	0.704545	0.659574	0.783133	0.516129	0.710843	0.703297	0.7	0.217949	0.703297	0.625	0.6	0.625	0.659574	0.591398	0.843373
0.52381	0.543478	0.666667	0.166667	0.5	0.7	0.44898	0.434211	0.535354	0.153846	0.5	0.492958	0.604651	0.611765	0.590909	0.626506	0.705882	0.536842	0.7	0.272727	0.619048	0.577778	0.682927	0.518072	0.590909	0.582418	0.619048	0.759494	0.565217	0.139535	0.666667	0.8	0.68	0.590909	0.52381	0.682927	0.565217	0.478261	0.387097	0.511628	0.571429	0.658824	0.257576	0.571429	0.658228	0.552941	0.488636	0.565217	0.462366	0.58427
0.646341	0.655556	0.709302	0.166667	0.585859	0.743902	0.536082	0.39759	0.806818	0.4	0.616279	0.313953	0.72619	0.972603	0.709302	0.753086	0.876543	0.62766	0.743902	0.151899	0.743902	0.693182	0.72619	0.641975	0.709302	0.540816	0.743902	0.717647	0.677778	0.117021	0.709302	0.753086	0.494382	0.709302	0.646341	0.72619	0.8875	0.588889	0.478261	0.630952	0.685393	0.922078	0.2	0.685393	0.623529	0.805195	0.604651	0.8875	0.765432	0.701149
0.901408	0.568421	0.597826	0.0888889	0.539216	0.722892	0.585106	0.274725	0.514286	0.382716	0.853333	0.4125	0.746988	0.617978	0.689655	0.632184	0.56701	0.57732	0.722892	0.0581395	0.722892	0.552083	0.746988	0.683544	0.597826	0.572917	0.722892	0.604396	0.735632	0.129032	0.597826	0.632184	0.511364	0.771084	0.901408	0.576087	0.540816	0.810127	0.494505	0.670732	0.704545	0.591398	0.2	0.704545	0.642857	0.635294	0.642857	0.540816	0.606742	0.873418
0.654762	0.663043	0.715909	0.159091	0.594059	0.709302	0.545455	0.445783	0.598039	0.234043	0.702381	0.426829	0.732558	0.741176	0.677778	0.848101	0.835294	0.635417	0.709302	0.233766	0.792683	0.663043	0.693182	0.650602	0.797619	0.684783	0.709302	1	0.684783	0.112245	0.715909	0.946667	0.650602	0.715909	0.654762	0.693182	0.648936	0.597826	0.458333	0.639535	0.692308	0.707865	0.189873	0.692308	0.893333	0.606742	0.690476	0.648936	0.580645	0.67033
0.638554	0.648352	0.701149	0.164706	0.59596	0.894737	0.546392	0.4625	0.632653	0.241758	0.686747	0.425	0.871795	0.72619	0.85	0.833333	0.663043	0.638298	0.894737	0.15	1	0.685393	0.717647	0.634146	0.783133	0.55102	0.894737	0.792683	0.67033	0.115789	0.701149	0.743902	0.488889	0.701149	0.638554	0.717647	0.67033	0.582418	0.48913	0.623529	0.819277	0.693182	0.197368	0.819277	0.695122	0.590909	0.674699	0.67033	0.565217	0.839506
0.623529	0.809524	0.923077	0.16092	0.702128	0.802469	0.535354	0.383721	0.62	0.236559	0.595506	0.303371	0.72093	0.709302	0.685393	0.746988	0.648936	0.642105	0.802469	0.146341	0.717647	0.809524	0.783133	0.619048	0.829268	0.54	0.738095	0.693182	0.655914	0.125	0.973684	0.72619	0.478261	0.704545	0.623529	1	0.790698	0.569892	0.494624	0.627907	0.843373	0.755814	0.223684	0.8	0.602273	0.651163	0.719512	0.833333	0.553191	0.677778
0.638554	0.829268	0.72093	0.164706	0.59596	0.73494	0.666667	0.539474	0.632653	0.241758	0.609195	0.310345	0.802469	0.72619	0.873418	0.833333	0.663043	0.692308	0.73494	0.15	0.73494	0.875	0.717647	0.810811	0.72093	0.55102	0.822785	0.709302	0.831325	0.204545	0.72093	0.743902	0.634146	0.783133	0.638554	0.738095	0.688889	0.73494	0.556818	0.864865	0.696629	0.693182	0.22973	0.696629	0.616279	0.590909	0.616279	0.688889	0.714286	0.693182
0.623529	0.767442	0.973684	0.16092	0.73913	0.802469	0.535354	0.383721	0.62	0.236559	0.595506	0.303371	0.72093	0.709302	0.685393	0.746988	0.648936	0.642105	0.802469	0.146341	0.717647	0.853659	0.783133	0.619048	0.875	0.54	0.738095	0.693182	0.655914	0.125	0.923077	0.72619	0.478261	0.704545	0.623529	0.947368	0.833333	0.569892	0.494624	0.627907	0.8	0.755814	0.223684	0.843373	0.602273	0.651163	0.7625	0.790698	0.553191	0.677778
0.630952	0.797619	0.886076	0.162791	0.728261	0.72619	0.540816	0.404762	0.61	0.23913	0.602273	0.306818	0.792683	0.717647	0.712644	0.822785	0.655914	0.684783	0.72619	0.148148	0.72619	0.8875	0.709302	0.646341	0.886076	0.53	0.8125	0.701149	0.681319	0.126316	0.839506	0.73494	0.5	0.77381	0.630952	0.860759	0.843373	0.593407	0.533333	0.695122	0.809524	0.685393	0.226667	0.853659	0.609195	0.58427	0.772152	0.8	0.576087	0.685393
0.710526	0.756098	0.613636	0.0941176	0.55102	0.604651	0.756098	0.48	0.524752	0.244186	0.763158	0.317073	0.647059	0.635294	0.731707	0.75641	0.580645	0.591398	0.604651	0.0617284	0.682927	0.714286	0.590909	0.939394	0.690476	0.604396	0.623529	0.698795	0.738095	0.219512	0.613636	0.650602	0.706667	0.632184	0.710526	0.590909	0.553191	0.815789	0.523256	0.885714	0.593407	0.606742	0.214286	0.593407	0.773333	0.675	0.773333	0.553191	0.815789	0.571429
0.654762	0.7	0.735632	0.159091	0.61	0.709302	0.561224	0.395349	0.598039	0.234043	0.625	0.426829	0.817073	0.741176	0.696629	0.848101	0.835294	0.706522	0.709302	0.233766	0.709302	0.7	0.693182	0.670732	0.735632	0.684783	0.792683	0.898734	0.703297	0.123711	0.735632	0.946667	0.670732	0.797619	0.654762	0.712644	0.666667	0.615385	0.521739	0.719512	0.711111	0.707865	0.220779	0.711111	0.797468	0.606742	0.632184	0.666667	0.597826	0.67033
0.371795	0.32967	0.337079	0.129032	0.29	0.337209	0.315217	0.205479	0.423913	0.615385	0.353659	0.148649	0.392857	0.506494	0.337079	0.407407	0.458824	0.358696	0.337209	0.0677966	0.337209	0.344444	0.329545	0.381579	0.337079	0.294737	0.402439	0.325843	0.322581	0.132353	0.337079	0.341176	0.235294	0.383721	0.371795	0.344828	0.481928	0.352941	0.44	0.434211	0.326087	0.481481	0.347826	0.326087	0.341463	0.520548	0.358025	0.481928	0.513158	0.318681
0.484375	0.238636	0.258824	0.16	0.21875	0.271605	0.238636	0.206349	0.226804	0.756098	0.455882	0.0895522	0.26506	0.268293	0.258824	0.275	0.244444	0.241758	0.271605	0.0851064	0.271605	0.252874	0.418919	0.291667	0.258824	0.233333	0.271605	0.261905	0.3875	0.160714	0.258824	0.275	0.1625	0.407895	0.484375	0.26506	0.247191	0.430556	0.297297	0.293333	0.25	0.255814	0.219512	0.25	0.272727	0.269231	0.272727	0.247191	0.256098	0.402597
0.451613	0.475248	0.5	0.180723	0.706522	0.643678	0.585106	0.221053	0.622449	0.230769	0.43299	0.4125	0.611111	0.5	0.597826	0.510638	0.461538	0.738636	0.643678	0.1375	0.625	0.475248	0.510417	0.461538	0.484848	0.572917	0.625	0.489796	0.466019	0.280488	0.5	0.510638	0.33	0.484848	0.451613	0.510417	0.466019	0.415842	0.679012	0.442105	0.578947	0.494949	0.168831	0.578947	0.4375	0.447917	0.4375	0.466019	0.415842	0.591398
0.546392	0.690722	0.62	0.153061	0.773196	0.663158	0.802198	0.455556	0.757576	0.209524	0.524752	0.28	0.649485	0.622449	0.76087	0.652632	0.575472	0.846154	0.663158	0.12766	0.645833	0.726316	0.632653	0.681818	0.60396	0.676768	0.663158	0.61	0.71134	0.333333	0.62	0.635417	0.541667	0.62	0.546392	0.632653	0.580952	0.628866	0.641304	0.67033	0.601942	0.613861	0.179775	0.601942	0.53	0.524752	0.514851	0.580952	0.612245	0.613861
0.714286	0.622222	0.655172	0.091954	0.555556	0.627907	0.604396	0.313953	0.529412	0.252874	0.679012	0.466667	0.731707	0.658824	0.617978	0.759494	0.752941	0.648352	0.627907	0.157895	0.627907	0.622222	0.613636	0.733333	0.655172	0.741176	0.707317	0.810127	0.626374	0.133333	0.655172	0.853333	0.733333	0.714286	0.714286	0.632184	0.591398	0.666667	0.564706	0.786667	0.633333	0.629213	0.242857	0.633333	0.875	0.658537	0.6875	0.591398	0.647059	0.593407
0.808824	0.691358	0.708861	0.102564	0.611111	0.679487	0.670732	0.333333	0.56383	0.282051	0.763889	0.346667	0.797297	0.714286	0.666667	0.830986	0.647059	0.719512	0.679487	0.0675676	0.679487	0.670732	0.6625	0.833333	0.708861	0.635294	0.77027	0.696203	0.674699	0.148148	0.708861	0.733333	0.613333	0.776316	0.808824	0.683544	0.635294	0.746667	0.631579	0.893939	0.682927	0.679012	0.278689	0.682927	0.75	0.739726	0.774648	0.635294	0.723684	0.638554
0.864865	0.55102	0.578947	0.0860215	0.509434	0.569892	0.55102	0.265957	0.636364	0.554054	0.820513	0.288889	0.591398	0.792683	0.546392	0.611111	0.722222	0.544554	0.569892	0.0561798	0.569892	0.535354	0.72093	0.658537	0.578947	0.54	0.569892	0.585106	0.711111	0.125	0.578947	0.611111	0.494505	0.744186	0.864865	0.557895	0.692308	0.780488	0.463158	0.647059	0.561224	0.755814	0.192308	0.561224	0.62069	0.820513	0.62069	0.692308	0.780488	0.696629
0.662651	0.67033	0.807229	0.16092	0.632653	0.972973	0.583333	0.383721	0.636364	0.236559	0.632184	0.414634	0.897436	0.75	0.829268	0.768293	0.684783	0.677419	0.972973	0.146341	0.871795	0.67033	0.783133	0.658537	0.724138	0.587629	0.871795	0.732558	0.692308	0.125	0.807229	0.768293	0.511111	0.724138	0.662651	0.783133	0.655914	0.604396	0.494624	0.647059	0.843373	0.797619	0.223684	0.843373	0.639535	0.690476	0.62069	0.655914	0.586957	0.819277
0.654762	0.821429	0.911392	0.159091	0.75	0.709302	0.561224	0.395349	0.598039	0.234043	0.625	0.3	0.817073	0.741176	0.696629	0.848101	0.677419	0.706522	0.709302	0.144578	0.709302	0.865854	0.693182	0.670732	0.911392	0.55	0.792683	0.724138	0.703297	0.123711	0.864198	0.759036	0.522222	0.797619	0.654762	0.839506	0.823529	0.615385	0.521739	0.719512	0.833333	0.707865	0.220779	0.878049	0.632184	0.606742	0.797468	0.781609	0.597826	0.67033
0.732394	0.442105	0.467391	0.102564	0.421569	0.617284	0.457447	0.181818	0.427184	0.449275	0.693333	0.485294	0.60241	0.483146	0.588235	0.494253	0.443299	0.453608	0.617284	0.0675676	0.617284	0.457447	0.641975	0.531646	0.467391	0.447917	0.617284	0.472527	0.597701	0.148148	0.467391	0.494253	0.375	0.626506	0.732394	0.477778	0.447917	0.658228	0.55	0.52439	0.568182	0.462366	0.21875	0.568182	0.5	0.494118	0.5	0.447917	0.47191	0.766234
0.613636	1	0.790698	0.153846	0.690722	0.648352	0.659574	0.464286	0.566038	0.214286	0.586957	0.276596	0.707865	0.677778	0.770115	0.732558	0.622449	0.632653	0.648352	0.126437	0.648352	0.902439	0.634409	0.794872	0.790698	0.533981	0.685393	0.663043	0.775281	0.191489	0.833333	0.693182	0.609195	0.692308	0.613636	0.809524	0.717391	0.704545	0.474227	0.777778	0.804598	0.648936	0.182927	0.764045	0.593407	0.586957	0.72619	0.755556	0.704545	0.614583
0.888889	0.704545	0.591398	0.0879121	0.519231	0.582418	0.704545	0.392857	0.509434	0.378049	0.842105	0.295455	0.622222	0.611111	0.701149	0.643678	0.561224	0.571429	0.582418	0.0574713	0.582418	0.685393	0.738095	0.861111	0.591398	0.56701	0.6	0.597826	0.9	0.218391	0.591398	0.625	0.654321	0.783133	0.888889	0.569892	0.535354	1	0.505495	0.84	0.572917	0.585106	0.213333	0.572917	0.635294	0.627907	0.635294	0.535354	0.756098	0.712644
0.662651	0.876543	0.851852	0.16092	0.72043	0.697674	0.56701	0.383721	0.588235	0.236559	0.632184	0.288889	0.804878	0.729412	0.685393	0.835443	0.666667	0.714286	0.697674	0.13253	0.697674	0.809524	0.681818	0.679012	0.851852	0.54	0.780488	0.712644	0.692308	0.125	0.898734	0.746988	0.511111	0.785714	0.662651	0.873418	0.770115	0.622222	0.527473	0.728395	0.865854	0.696629	0.223684	0.821429	0.62069	0.613636	0.7625	0.811765	0.604396	0.659341
0.723684	0.746988	0.810127	0.0930233	0.7	0.616279	0.611111	0.302326	0.519608	0.255814	0.6875	0.313253	0.719512	0.647059	0.606742	0.746835	0.591398	0.655556	0.616279	0.0609756	0.616279	0.768293	0.602273	0.743243	0.810127	0.580645	0.695122	0.632184	0.615385	0.134831	0.765432	0.662651	0.554217	0.702381	0.723684	0.740741	0.729412	0.674699	0.571429	0.797297	0.738095	0.617978	0.246377	0.780488	0.675	0.666667	0.887324	0.689655	0.654762	0.582418
0.586667	0.511364	0.523256	0.108108	0.46875	0.671053	0.511364	0.219512	0.459184	0.297297	0.556962	0.515625	0.743243	0.52381	0.658228	0.615385	0.478261	0.556818	0.671053	0.0714286	0.671053	0.528736	0.517647	0.60274	0.523256	0.483516	0.763889	0.511628	0.5	0.155844	0.523256	0.536585	0.426829	0.578313	0.586667	0.535714	0.5	0.54878	0.690141	0.657534	0.634146	0.5	0.298246	0.634146	0.544304	0.5375	0.564103	0.5	0.53012	0.62963
0.701299	0.72619	0.881579	0.0930233	0.719101	0.674699	0.611111	0.272727	0.519608	0.241379	0.666667	0.313253	0.639535	0.627907	0.571429	0.662651	0.574468	0.602151	0.674699	0.0609756	0.597701	0.72619	0.658824	0.72	0.7875	0.597826	0.616279	0.613636	0.580645	0.134831	0.833333	0.642857	0.535714	0.625	0.701299	0.807692	0.709302	0.635294	0.517241	0.705128	0.717647	0.674419	0.228571	0.759036	0.675	0.753247	0.887324	0.670455	0.635294	0.565217
0.474227	0.652632	0.648936	0.164835	0.853933	0.572917	0.602041	0.252525	0.653465	0.212121	0.455446	0.287234	0.561224	0.535354	0.534653	0.5625	0.495327	0.769231	0.572917	0.125	0.556701	0.618557	0.545455	0.484211	0.631579	0.59	0.572917	0.524752	0.5	0.255556	0.684783	0.546392	0.355769	0.534653	0.474227	0.7	0.606061	0.438095	0.655172	0.479592	0.663158	0.529412	0.166667	0.628866	0.46	0.47	0.569892	0.639175	0.438095	0.529412
0.0461538	0.025	0.038961	0	0.0227273	0.0410959	0.025	0.0425532	0.0337079	0.0227273	0.0434783	0.0454545	0.04	0.0405405	0.038961	0.0416667	0.0365854	0.0361446	0.0410959	0	0.0410959	0.0379747	0.04	0.03125	0.038961	0.0243902	0.0410959	0.0394737	0.037037	0.027027	0.038961	0.0416667	0.03125	0.038961	0.0461538	0.04	0.037037	0.0410959	0.0454545	0.0447761	0.0375	0.0384615	0.0952381	0.0375	0.0289855	0.0285714	0.0289855	0.037037	0.027027	0.0384615
0.604396	0.777778	0.795455	0.147368	0.663366	0.655914	0.509434	0.351064	0.717172	0.351648	0.578947	0.278351	0.695652	0.890244	0.628866	0.719101	0.811111	0.607843	0.655914	0.133333	0.655914	0.73913	0.642105	0.6	0.795455	0.514019	0.673913	0.670213	0.636364	0.104762	0.837209	0.7	0.469388	0.680851	0.604396	0.813953	0.928571	0.555556	0.441176	0.608696	0.808989	0.848837	0.174419	0.769231	0.585106	0.744186	0.693182	0.97561	0.711111	0.622449
0.62069	0.823529	0.8	0.155556	0.715789	0.795181	0.55	0.340659	0.571429	0.216495	0.593407	0.383721	0.841463	0.685393	0.758621	0.72093	0.628866	0.639175	0.795181	0.127907	0.795181	0.741573	0.641304	0.635294	0.8	0.539216	0.817073	0.67033	0.635417	0.11	0.843373	0.701149	0.478723	0.681319	0.62069	0.819277	0.725275	0.568421	0.463918	0.625	0.974684	0.655914	0.170732	0.925926	0.6	0.593407	0.73494	0.764045	0.568421	0.75
0.756098	0.59596	0.642105	0.150538	0.537037	0.67033	0.490566	0.358696	0.731959	0.5125	0.72093	0.284211	0.655914	0.865854	0.642105	0.677778	0.788889	0.572816	0.67033	0.136364	0.67033	0.628866	0.833333	0.577778	0.642105	0.495327	0.67033	0.648936	0.777778	0.117647	0.642105	0.677778	0.44898	0.813953	0.756098	0.655914	0.797753	0.688889	0.435644	0.569892	0.622449	0.825581	0.178571	0.622449	0.56383	0.72093	0.547368	0.797753	0.688889	0.804598
0.7	0.704545	0.701149	0.164706	0.59596	0.6	0.442308	0.285714	0.509434	0.378049	0.666667	0.295455	0.604396	0.593407	0.574468	0.625	0.545455	0.54	0.6	0.135802	0.6	0.685393	0.759036	0.522727	0.701149	0.433962	0.617978	0.580645	0.707865	0.12766	0.741176	0.606742	0.381443	0.761905	0.7	0.759036	0.67033	0.636364	0.48913	0.533333	0.715909	0.568421	0.197368	0.677778	0.494624	0.489362	0.616279	0.707865	0.469388	0.732558
0.775	0.608247	0.655914	0.153846	0.54717	0.685393	0.5	0.366667	0.580952	0.352273	0.738095	0.411765	0.67033	0.677778	0.655914	0.693182	0.766667	0.584158	0.685393	0.225	0.685393	0.642105	0.853659	0.590909	0.655914	0.628866	0.685393	0.821429	0.795455	0.12	0.655914	0.8625	0.590909	0.833333	0.775	0.67033	0.628866	0.704545	0.444444	0.582418	0.635417	0.648936	0.182927	0.635417	0.72619	0.553191	0.55914	0.628866	0.530612	0.823529
0.861111	0.662921	0.717647	0.168675	0.591837	0.753086	0.541667	0.402439	0.628866	0.3875	0.815789	0.317647	0.73494	0.743902	0.717647	0.7625	0.677778	0.634409	0.753086	0.153846	0.753086	0.701149	0.945946	0.65	0.717647	0.546392	0.753086	0.72619	0.875	0.130435	0.717647	0.7625	0.5	0.921053	0.861111	0.73494	0.685393	0.775	0.483516	0.638554	0.693182	0.709302	0.202703	0.693182	0.630952	0.604651	0.611765	0.685393	0.577778	0.909091
0.623529	0.809524	0.829268	0.16092	0.684211	0.717647	0.52	0.45122	0.60396	0.236559	0.670588	0.303371	0.72093	0.709302	0.685393	0.835443	0.648936	0.625	0.717647	0.146341	0.802469	0.809524	0.701149	0.619048	0.923077	0.524752	0.738095	0.77381	0.655914	0.113402	0.875	0.72619	0.478261	0.704545	0.623529	0.897436	0.790698	0.569892	0.478723	0.627907	0.843373	0.677778	0.192308	0.8	0.678571	0.577778	0.807692	0.833333	0.553191	0.677778
0.616279	0.62766	0.755814	0.159091	0.578431	0.792683	0.53	0.37931	0.791209	0.380952	0.588889	0.3	0.693182	0.922078	0.677778	0.717647	0.835294	0.618557	0.792683	0.144578	0.709302	0.663043	0.77381	0.611765	0.677778	0.534653	0.709302	0.685393	0.648936	0.123711	0.755814	0.717647	0.473118	0.677778	0.616279	0.77381	0.845238	0.56383	0.473684	0.602273	0.655914	0.974026	0.220779	0.655914	0.595506	0.857143	0.577778	0.845238	0.729412	0.67033
0.552632	0.609756	0.547619	0.0945946	0.443299	0.536585	0.62963	0.455882	0.42	0.158537	0.525	0.315068	0.505882	0.494118	0.585366	0.52439	0.451613	0.478261	0.536585	0.0571429	0.465116	0.571429	0.52381	0.757576	0.477273	0.488889	0.482353	0.482759	0.595238	0.275362	0.547619	0.506024	0.757576	0.494253	0.552632	0.52381	0.425532	0.657895	0.4	0.714286	0.461538	0.541176	0.303571	0.461538	0.531646	0.605263	0.531646	0.425532	0.657895	0.43956
0.211765	0.3	0.292135	0.245283	0.25	0.305882	0.193878	0.473684	0.245098	0.212121	0.244186	0.125	0.298851	0.287356	0.306818	0.341463	0.263158	0.247423	0.305882	0.204082	0.353659	0.3	0.284091	0.231707	0.337209	0.178218	0.305882	0.325581	0.27957	0.15873	0.292135	0.294118	0.216867	0.277778	0.211765	0.298851	0.27957	0.206522	0.195402	0.22093	0.296703	0.274725	0.183673	0.296703	0.247059	0.202247	0.261905	0.27957	0.206522	0.288889
0.662651	0.67033	0.807229	0.16092	0.632653	0.972973	0.583333	0.383721	0.636364	0.236559	0.632184	0.414634	0.897436	0.75	0.829268	0.768293	0.684783	0.677419	0.972973	0.146341	0.871795	0.67033	0.783133	0.658537	0.724138	0.587629	0.871795	0.732558	0.692308	0.125	0.807229	0.768293	0.511111	0.724138	0.662651	0.783133	0.655914	0.604396	0.494624	0.647059	0.843373	0.797619	0.223684	0.843373	0.639535	0.690476	0.62069	0.655914	0.586957	0.819277
0.609195	0.770115	0.67033	0.157303	0.572816	0.85	0.655914	0.5125	0.623762	0.231579	0.582418	0.404762	0.851852	0.693182	1	0.729412	0.635417	0.628866	0.85	0.142857	0.85	0.811765	0.685393	0.769231	0.67033	0.544554	0.873418	0.677778	0.793103	0.195652	0.67033	0.709302	0.604651	0.688889	0.609195	0.685393	0.642105	0.701149	0.5	0.753086	0.781609	0.663043	0.202532	0.781609	0.588889	0.565217	0.571429	0.642105	0.681818	0.8
0.511111	0.704545	0.681818	0.164706	0.59596	0.582418	0.442308	0.271739	0.649485	0.378049	0.489362	0.295455	0.586957	0.768293	0.557895	0.606742	0.7	0.524752	0.582418	0.135802	0.582418	0.666667	0.569892	0.522727	0.681818	0.433962	0.6	0.56383	0.535354	0.115789	0.72093	0.588889	0.381443	0.574468	0.511111	0.738095	0.853659	0.469388	0.473118	0.516484	0.696629	0.732558	0.181818	0.659341	0.494624	0.666667	0.616279	0.9	0.636364	0.552083
0.557895	0.588235	0.632653	0.14433	0.717172	0.793103	0.741935	0.357895	0.829787	0.213592	0.535354	0.369565	0.755556	0.635417	0.758242	0.648936	0.586538	0.765957	0.793103	0.130435	0.772727	0.62	0.645833	0.569892	0.616162	0.744681	0.772727	0.622449	0.607843	0.296703	0.632653	0.648936	0.445545	0.616162	0.557895	0.645833	0.592233	0.529412	0.693182	0.5625	0.715789	0.626263	0.170455	0.715789	0.540816	0.535354	0.525253	0.592233	0.514563	0.731183
0.0617284	0.162791	0.152941	0.25641	0.186813	0.146341	0.111111	0.218182	0.145833	0.0862069	0.0588235	0.0666667	0.142857	0.130952	0.152941	0.148148	0.119565	0.195402	0.146341	0.3125	0.13253	0.162791	0.142857	0.0909091	0.139535	0.0851064	0.146341	0.127907	0.146067	0.191489	0.152941	0.134146	0.0769231	0.139535	0.0617284	0.156627	0.133333	0.0804598	0.115385	0.1	0.134831	0.137931	0.108108	0.134831	0.0595238	0.0714286	0.0722892	0.133333	0.0804598	0.125
0.617978	0.926829	0.857143	0.150538	0.71134	0.67033	0.645833	0.488095	0.584906	0.222222	0.591398	0.284211	0.730337	0.7	0.793103	0.755814	0.642857	0.636364	0.67033	0.136364	0.67033	0.975	0.655914	0.775	0.857143	0.538462	0.707865	0.684783	0.797753	0.1875	0.813953	0.715909	0.613636	0.714286	0.617978	0.790698	0.777778	0.707865	0.479592	0.780488	0.786517	0.670213	0.192771	0.827586	0.597826	0.574468	0.75	0.73913	0.688889	0.635417
0.616279	0.663043	0.696629	0.159091	0.578431	0.709302	0.53	0.395349	0.771739	0.380952	0.588889	0.3	0.77381	0.922078	0.696629	0.802469	0.835294	0.670213	0.709302	0.144578	0.709302	0.7	0.693182	0.630952	0.696629	0.519608	0.792683	0.685393	0.666667	0.123711	0.696629	0.717647	0.48913	0.755814	0.616279	0.712644	0.86747	0.580645	0.521739	0.678571	0.673913	0.876543	0.220779	0.673913	0.595506	0.765432	0.595506	0.86747	0.75	0.67033
0.630952	0.841463	0.839506	0.162791	0.691489	0.72619	0.540816	0.404762	0.61	0.23913	0.602273	0.306818	0.792683	0.717647	0.712644	0.822785	0.655914	0.684783	0.72619	0.148148	0.72619	0.841463	0.709302	0.646341	0.839506	0.53	0.8125	0.701149	0.681319	0.126316	0.886076	0.73494	0.5	0.77381	0.630952	0.909091	0.8	0.593407	0.533333	0.695122	0.853659	0.685393	0.226667	0.809524	0.609195	0.58427	0.728395	0.843373	0.576087	0.685393
0.72	0.606742	0.698795	0.0952381	0.589474	0.851351	0.643678	0.27907	0.545455	0.247059	0.683544	0.445946	0.782051	0.642857	0.719512	0.658537	0.586957	0.615385	0.851351	0.0625	0.75641	0.571429	0.674699	0.739726	0.62069	0.629213	0.75641	0.627907	0.593407	0.137931	0.698795	0.658537	0.54878	0.62069	0.72	0.674699	0.55914	0.650602	0.529412	0.701299	0.73494	0.690476	0.235294	0.73494	0.692308	0.773333	0.692308	0.55914	0.650602	0.710843
0.861111	0.662921	0.717647	0.168675	0.591837	0.753086	0.541667	0.402439	0.628866	0.3875	0.815789	0.317647	0.73494	0.743902	0.717647	0.7625	0.677778	0.634409	0.753086	0.153846	0.753086	0.701149	0.945946	0.65	0.717647	0.546392	0.753086	0.72619	0.875	0.130435	0.717647	0.7625	0.5	0.921053	0.861111	0.73494	0.685393	0.775	0.483516	0.638554	0.693182	0.709302	0.202703	0.693182	0.630952	0.604651	0.611765	0.685393	0.577778	0.909091
0.617978	0.975	0.813953	0.150538	0.676768	0.67033	0.645833	0.488095	0.584906	0.222222	0.591398	0.284211	0.730337	0.7	0.793103	0.755814	0.642857	0.636364	0.67033	0.136364	0.67033	0.926829	0.655914	0.775	0.813953	0.538462	0.707865	0.684783	0.797753	0.1875	0.857143	0.715909	0.613636	0.714286	0.617978	0.833333	0.73913	0.707865	0.479592	0.780488	0.827586	0.670213	0.192771	0.786517	0.597826	0.574468	0.709302	0.777778	0.688889	0.635417
0.0769231	0.152941	0.0666667	0.0681818	0.0707071	0.15	0.166667	0.25	0.08	0.0517241	0.0731707	0.24	0.160494	0.0689655	0.246753	0.0833333	0.0631579	0.0851064	0.15	0.0810811	0.15	0.152941	0.0681818	0.188406	0.0666667	0.0869565	0.164557	0.0674157	0.149425	0.317073	0.0666667	0.0705882	0.188406	0.0786517	0.0769231	0.0681818	0.0638298	0.164557	0.118421	0.178082	0.137931	0.0659341	0.114286	0.137931	0.0740741	0.0731707	0.0740741	0.0638298	0.164557	0.141176
0.584416	0.494505	0.522727	0.0897436	0.454545	0.511628	0.494505	0.373333	0.431373	0.151163	0.636364	0.538462	0.534884	0.541176	0.488889	0.632911	0.635294	0.473684	0.511628	0.181818	0.585366	0.478261	0.5	0.6	0.595238	0.642857	0.511628	0.773333	0.5	0.135802	0.522727	0.72	0.818182	0.522727	0.584416	0.5	0.468085	0.529412	0.382022	0.56962	0.505495	0.516854	0.222222	0.505495	0.865672	0.555556	0.644737	0.468085	0.529412	0.483516
0.876712	0.556701	0.602151	0.0869565	0.514286	0.593407	0.556701	0.282609	0.504673	0.373494	0.831169	0.4375	0.615385	0.622222	0.568421	0.636364	0.711111	0.55	0.593407	0.148148	0.593407	0.556701	0.75	0.666667	0.602151	0.7	0.593407	0.761905	0.738636	0.126316	0.602151	0.8	0.666667	0.77381	0.876712	0.580645	0.545455	0.790123	0.468085	0.654762	0.583333	0.595745	0.194805	0.583333	0.818182	0.62069	0.627907	0.545455	0.593407	0.724138
0.658537	0.685393	0.761905	0.0879121	0.663158	0.582418	0.5625	0.271739	0.495327	0.228261	0.627907	0.443038	0.622222	0.611111	0.557895	0.643678	0.7	0.555556	0.582418	0.15	0.582418	0.704545	0.569892	0.675	0.761905	0.707865	0.6	0.75	0.56701	0.115789	0.72093	0.7875	0.675	0.608696	0.658537	0.697674	0.688889	0.6	0.473118	0.662651	0.696629	0.585106	0.181818	0.735632	0.828947	0.627907	0.828947	0.652174	0.6	0.552083
0.815789	0.634409	0.685393	0.16092	0.568627	0.717647	0.52	0.45122	0.60396	0.369048	0.868421	0.303371	0.701149	0.709302	0.685393	0.8125	0.648936	0.608247	0.717647	0.146341	0.802469	0.67033	0.897436	0.619048	0.764706	0.524752	0.717647	0.77381	0.833333	0.125	0.685393	0.72619	0.478261	0.875	0.815789	0.701149	0.655914	0.738095	0.463158	0.609195	0.663043	0.677778	0.192308	0.663043	0.678571	0.577778	0.658824	0.655914	0.553191	0.864198
0.72	0.606742	0.62069	0.0952381	0.572917	0.75641	0.625	0.341463	0.53	0.247059	0.773333	0.445946	0.782051	0.642857	0.719512	0.74359	0.586957	0.597826	0.75641	0.0625	0.851351	0.571429	0.597701	0.739726	0.698795	0.611111	0.75641	0.707317	0.593407	0.125	0.62069	0.658537	0.54878	0.62069	0.72	0.597701	0.55914	0.650602	0.511628	0.701299	0.73494	0.613636	0.2	0.73494	0.783784	0.683544	0.783784	0.55914	0.650602	0.710843
0.639535	0.684783	0.719101	0.155556	0.598039	0.693182	0.55	0.386364	0.755319	0.372093	0.611111	0.293478	0.797619	0.948052	0.681319	0.82716	0.858824	0.691489	0.693182	0.141176	0.693182	0.684783	0.677778	0.654762	0.719101	0.539216	0.77381	0.707865	0.688172	0.121212	0.719101	0.741176	0.51087	0.77907	0.639535	0.696629	0.847059	0.602151	0.510638	0.702381	0.695652	0.901235	0.21519	0.695652	0.617978	0.790123	0.617978	0.847059	0.77381	0.655914
0.604396	0.73913	0.837209	0.147368	0.69697	0.655914	0.509434	0.351064	0.717172	0.351648	0.578947	0.278351	0.695652	0.890244	0.628866	0.719101	0.811111	0.607843	0.655914	0.133333	0.655914	0.777778	0.642105	0.6	0.837209	0.514019	0.673913	0.670213	0.636364	0.104762	0.795455	0.7	0.469388	0.680851	0.604396	0.772727	0.97561	0.555556	0.441176	0.608696	0.769231	0.848837	0.174419	0.808989	0.585106	0.744186	0.732558	0.928571	0.711111	0.622449
0.0963855	0.153846	0.157303	1	0.153061	0.164706	0.0824742	0.220339	0.138614	0.133333	0.091954	0.0454545	0.16092	0.162791	0.157303	0.166667	0.148936	0.159574	0.164706	0.236842	0.164706	0.153846	0.16092	0.0987654	0.157303	0.0808081	0.164706	0.159091	0.150538	0.12963	0.157303	0.166667	0.0853659	0.157303	0.0963855	0.16092	0.150538	0.0879121	0.0952381	0.0941176	0.152174	0.155556	0.179487	0.152174	0.0930233	0.091954	0.0930233	0.150538	0.0879121	0.155556
0.623529	0.809524	0.923077	0.16092	0.702128	0.802469	0.535354	0.383721	0.62	0.236559	0.595506	0.303371	0.72093	0.709302	0.685393	0.746988	0.648936	0.642105	0.802469	0.146341	0.717647	0.809524	0.783133	0.619048	0.829268	0.54	0.738095	0.693182	0.655914	0.125	0.973684	0.72619	0.478261	0.704545	0.623529	1	0.790698	0.569892	0.494624	0.627907	0.843373	0.755814	0.223684	0.8	0.602273	0.651163	0.719512	0.833333	0.553191	0.677778
0.763889	0.658824	0.759494	0.097561	0.602151	0.730769	0.658824	0.317073	0.556701	0.268293	0.723684	0.329114	0.75641	0.679012	0.635294	0.786667	0.617978	0.705882	0.730769	0.0641026	0.646341	0.639535	0.7125	0.785714	0.674699	0.625	0.730769	0.662651	0.643678	0.154762	0.759494	0.696203	0.582278	0.7375	0.763889	0.734177	0.606742	0.708861	0.620253	0.842857	0.651163	0.728395	0.301587	0.651163	0.710526	0.794521	0.733333	0.606742	0.6875	0.609195
0.325	0.276596	0.296703	0.0454545	0.267327	0.425	0.290323	0.115385	0.27451	0.0779221	0.309524	1	0.414634	0.306818	0.404762	0.313953	0.397727	0.278351	0.425	0.24	0.425	0.290323	0.303371	0.333333	0.296703	0.418605	0.425	0.426829	0.284211	0.101449	0.296703	0.448718	0.507246	0.296703	0.325	0.303371	0.284211	0.295455	0.3375	0.317073	0.390805	0.293478	0.173077	0.390805	0.472973	0.309524	0.313253	0.284211	0.295455	0.4
0.546392	0.561905	0.62	0.153061	0.773196	0.663158	0.656566	0.336735	0.74	0.209524	0.524752	0.391304	0.632653	0.622449	0.62	0.635417	0.704082	0.826087	0.663158	0.204545	0.645833	0.592233	0.632653	0.541667	0.60396	0.804348	0.645833	0.75	0.580952	0.237113	0.62	0.784091	0.541667	0.60396	0.546392	0.632653	0.580952	0.504762	0.606383	0.535354	0.601942	0.613861	0.166667	0.601942	0.663043	0.524752	0.514851	0.580952	0.490566	0.613861
0.662651	0.853659	0.744186	0.16092	0.616162	0.717647	0.688889	0.525641	0.62	0.236559	0.632184	0.303371	0.82716	0.75	0.851852	0.858974	0.684783	0.714286	0.717647	0.146341	0.717647	0.853659	0.701149	0.837838	0.744186	0.571429	0.802469	0.732558	0.855422	0.2	0.744186	0.768293	0.658537	0.807229	0.662651	0.72093	0.673913	0.759036	0.544444	0.891892	0.719101	0.715909	0.223684	0.719101	0.639535	0.613636	0.639535	0.673913	0.738095	0.677778
0.6875	0.8625	0.75	0.166667	0.618557	0.743902	0.712644	0.546667	0.639175	0.244444	0.654762	0.313953	0.790123	0.777778	0.884615	0.820513	0.707865	0.681319	0.743902	0.151899	0.743902	0.8625	0.72619	0.873239	0.75	0.589474	0.765432	0.759036	0.8875	0.206897	0.75	0.797468	0.683544	0.771084	0.6875	0.72619	0.677778	0.7875	0.511111	0.851351	0.724138	0.741176	0.216216	0.724138	0.662651	0.635294	0.642857	0.677778	0.765432	0.701149
0.72	0.606742	0.62069	0.0952381	0.572917	0.75641	0.625	0.341463	0.53	0.247059	0.773333	0.445946	0.782051	0.642857	0.719512	0.74359	0.586957	0.597826	0.75641	0.0625	0.851351	0.571429	0.597701	0.739726	0.698795	0.611111	0.75641	0.707317	0.593407	0.125	0.62069	0.658537	0.54878	0.62069	0.72	0.597701	0.55914	0.650602	0.511628	0.701299	0.73494	0.613636	0.2	0.73494	0.783784	0.683544	0.783784	0.55914	0.650602	0.710843
0.842105	0.655914	0.707865	0.157303	0.588235	0.701149	0.54	0.440476	0.592233	0.360465	0.894737	0.296703	0.724138	0.732558	0.67033	0.8375	0.670213	0.628866	0.701149	0.142857	0.783133	0.655914	0.875	0.642857	0.788235	0.544554	0.701149	0.797619	0.857143	0.122449	0.707865	0.75	0.5	0.9	0.842105	0.685393	0.642105	0.761905	0.453608	0.632184	0.684783	0.7	0.1875	0.684783	0.702381	0.6	0.682353	0.642105	0.574468	0.843373
0.178082	0.0526316	0.0652174	0.0652174	0.0485437	0.0681818	0.0526316	0.0806452	0.0576923	0.235294	0.168831	0.230769	0.0666667	0.0674157	0.0652174	0.0689655	0.131868	0.0505051	0.0681818	0.4	0.0681818	0.0638298	0.170732	0.0632911	0.0652174	0.133333	0.0681818	0.141176	0.159091	0.0980392	0.0652174	0.148148	0.166667	0.166667	0.178082	0.0666667	0.0625	0.160494	0.0609756	0.060241	0.0631579	0.0645161	0.108108	0.0631579	0.155844	0.0588235	0.0595238	0.0625	0.0561798	0.164706
0.642857	0.853659	0.923077	0.16092	0.73913	0.759036	0.56701	0.352273	0.588235	0.223404	0.613636	0.288889	0.72093	0.709302	0.648352	0.746988	0.648936	0.659574	0.759036	0.13253	0.678161	0.767442	0.741176	0.658537	0.829268	0.555556	0.697674	0.693182	0.655914	0.125	0.973684	0.72619	0.494505	0.704545	0.642857	0.947368	0.75	0.586957	0.478723	0.647059	0.843373	0.755814	0.207792	0.8	0.62069	0.690476	0.7625	0.790698	0.586957	0.641304
0.616279	0.62766	0.677778	0.159091	0.563107	0.709302	0.514851	0.445783	0.771739	0.380952	0.662791	0.3	0.693182	0.922078	0.677778	0.802469	0.835294	0.602041	0.709302	0.144578	0.792683	0.663043	0.693182	0.611765	0.755814	0.519608	0.709302	0.764706	0.648936	0.112245	0.677778	0.717647	0.473118	0.677778	0.616279	0.693182	0.845238	0.56383	0.458333	0.602273	0.655914	0.876543	0.189873	0.655914	0.670588	0.765432	0.651163	0.845238	0.729412	0.67033
0.815789	0.67033	0.704545	0.16092	0.584158	0.717647	0.535354	0.4	0.60396	0.369048	0.775	0.303371	0.783133	0.709302	0.704545	0.8125	0.648936	0.677419	0.717647	0.146341	0.717647	0.707865	0.897436	0.638554	0.704545	0.524752	0.802469	0.693182	0.855422	0.136842	0.704545	0.72619	0.494505	0.973684	0.815789	0.72093	0.673913	0.759036	0.527473	0.686747	0.681319	0.677778	0.223684	0.681319	0.602273	0.577778	0.602273	0.673913	0.569892	0.864198
0.121622	0.154762	0.130952	0.179487	0.141304	0.123457	0.197531	0.207547	0.150538	0.176471	0.115385	0.0701754	0.120482	0.108434	0.144578	0.125	0.0989011	0.147727	0.123457	0.114286	0.109756	0.154762	0.120482	0.173913	0.117647	0.164706	0.123457	0.105882	0.137931	0.394737	0.130952	0.111111	0.157143	0.117647	0.121622	0.134146	0.11236	0.151899	0.217391	0.180556	0.113636	0.116279	0.266667	0.113636	0.116883	0.12987	0.131579	0.11236	0.151899	0.103448
0.296875	0.24359	0.25	0.210526	0.22093	0.263889	0.24359	0.207547	0.215909	0.463415	0.279412	0.109091	0.256757	0.260274	0.25	0.267606	0.234568	0.231707	0.263889	0.114286	0.263889	0.24359	0.256757	0.306452	0.25	0.2375	0.263889	0.253333	0.2375	0.177778	0.25	0.267606	0.191176	0.25	0.296875	0.256757	0.2375	0.263889	0.292308	0.287879	0.240506	0.246753	0.266667	0.240506	0.283582	0.279412	0.283582	0.2375	0.263889	0.246753
0.0461538	0.0379747	0.038961	0.107143	0.0344828	0.0410959	0.0379747	0.0652174	0.0337079	0.0714286	0.0434783	0.0222222	0.04	0.0405405	0.038961	0.0416667	0.0365854	0.0361446	0.0410959	0.0434783	0.0410959	0.0379747	0.04	0.047619	0.038961	0.037037	0.0410959	0.0394737	0.037037	0.0857143	0.038961	0.0416667	0.047619	0.038961	0.0461538	0.04	0.037037	0.0410959	0.0454545	0.0447761	0.0375	0.0384615	0.15	0.0375	0.0441176	0.0434783	0.0441176	0.037037	0.0410959	0.0384615
0.632184	0.793103	0.692308	0.153846	0.592233	0.829268	0.677419	0.5	0.61165	0.226804	0.604396	0.395349	0.876543	0.715909	0.974359	0.752941	0.65625	0.649485	0.829268	0.139535	0.829268	0.793103	0.67033	0.794872	0.692308	0.564356	0.851852	0.7	0.816092	0.191489	0.692308	0.732558	0.627907	0.711111	0.632184	0.67033	0.628866	0.724138	0.489583	0.777778	0.804598	0.684783	0.197531	0.804598	0.611111	0.586957	0.593407	0.628866	0.704545	0.781609
0.888889	0.685393	0.741176	0.164706	0.612245	0.73494	0.5625	0.392857	0.616162	0.378049	0.842105	0.310345	0.759036	0.768293	0.701149	0.7875	0.7	0.655914	0.73494	0.15	0.73494	0.685393	0.921053	0.675	0.741176	0.56701	0.73494	0.75	0.9	0.12766	0.741176	0.7875	0.522727	0.947368	0.888889	0.717647	0.67033	0.8	0.473118	0.662651	0.715909	0.732558	0.197368	0.715909	0.654762	0.627907	0.635294	0.67033	0.6	0.886076
0.479167	0.608247	0.673913	0.166667	0.906977	0.5625	0.608247	0.242424	0.643564	0.214286	0.46	0.290323	0.55102	0.525253	0.524752	0.552083	0.485981	0.777778	0.5625	0.126437	0.546392	0.642105	0.535354	0.489362	0.655914	0.59596	0.5625	0.514851	0.490566	0.258427	0.638298	0.536082	0.359223	0.524752	0.479167	0.652174	0.628866	0.442308	0.662791	0.484536	0.618557	0.519608	0.168675	0.652632	0.464646	0.474747	0.611111	0.59596	0.442308	0.519608
0.941176	0.622222	0.636364	0.091954	0.555556	0.609195	0.604396	0.298851	0.514563	0.397436	0.888889	0.309524	0.710843	0.639535	0.6	0.7375	0.585106	0.648352	0.609195	0.060241	0.609195	0.604396	0.775	0.733333	0.636364	0.574468	0.686747	0.625	0.783133	0.146067	0.636364	0.654762	0.547619	0.894737	0.941176	0.613636	0.574468	0.866667	0.564706	0.786667	0.615385	0.611111	0.242857	0.615385	0.666667	0.658537	0.6875	0.574468	0.647059	0.746988
0.0461538	0.0379747	0.038961	0.107143	0.0344828	0.0410959	0.0379747	0.0652174	0.0337079	0.0714286	0.0434783	0.0222222	0.04	0.0405405	0.038961	0.0416667	0.0365854	0.0361446	0.0410959	0.0434783	0.0410959	0.0379747	0.04	0.047619	0.038961	0.037037	0.0410959	0.0394737	0.037037	0.0857143	0.038961	0.0416667	0.047619	0.038961	0.0461538	0.04	0.037037	0.0410959	0.0454545	0.0447761	0.0375	0.0384615	0.15	0.0375	0.0441176	0.0434783	0.0441176	0.037037	0.0410959	0.0384615
0.642857	0.56701	0.630435	0.0860215	0.72043	0.640449	0.876543	0.265957	0.741935	0.223404	0.613636	0.303371	0.591398	0.580645	0.5625	0.593407	0.534653	0.752809	0.640449	0.0561798	0.569892	0.535354	0.608696	0.679012	0.5625	0.855422	0.569892	0.568421	0.555556	0.333333	0.630435	0.593407	0.511111	0.5625	0.642857	0.608696	0.509804	0.604396	0.759494	0.647059	0.561224	0.623656	0.207792	0.561224	0.62069	0.690476	0.62069	0.509804	0.604396	0.540816
0.7	0.704545	0.701149	0.164706	0.59596	0.6	0.442308	0.285714	0.509434	0.378049	0.666667	0.295455	0.604396	0.593407	0.574468	0.625	0.545455	0.54	0.6	0.135802	0.6	0.685393	0.759036	0.522727	0.701149	0.433962	0.617978	0.580645	0.707865	0.12766	0.741176	0.606742	0.381443	0.761905	0.7	0.759036	0.67033	0.636364	0.48913	0.533333	0.715909	0.568421	0.197368	0.677778	0.494624	0.489362	0.616279	0.707865	0.469388	0.732558
0.714286	0.622222	0.655172	0.091954	0.555556	0.627907	0.604396	0.313953	0.529412	0.252874	0.679012	0.466667	0.731707	0.658824	0.617978	0.759494	0.752941	0.648352	0.627907	0.157895	0.627907	0.622222	0.613636	0.733333	0.655172	0.741176	0.707317	0.810127	0.626374	0.133333	0.655172	0.853333	0.733333	0.714286	0.714286	0.632184	0.591398	0.666667	0.564706	0.786667	0.633333	0.629213	0.242857	0.633333	0.875	0.658537	0.6875	0.591398	0.647059	0.593407
0.618421	0.650602	0.708861	0.102564	0.611111	0.559524	0.522222	0.238095	0.47	0.282051	0.5875	0.346667	0.621951	0.552941	0.551724	0.64557	0.505376	0.566667	0.559524	0.0675676	0.559524	0.7125	0.546512	0.635135	0.708861	0.494624	0.6375	0.54023	0.527473	0.148148	0.666667	0.566265	0.457831	0.607143	0.618421	0.683544	0.674699	0.578313	0.631579	0.689189	0.642857	0.52809	0.278689	0.682927	0.575	0.567901	0.774648	0.635294	0.559524	0.52809
0.654762	0.821429	0.797619	0.159091	0.61	0.792683	0.7	0.518987	0.63	0.234043	0.625	0.3	0.752941	0.741176	0.841463	0.780488	0.677419	0.670213	0.792683	0.144578	0.709302	0.821429	0.77381	0.826667	0.715909	0.581633	0.729412	0.724138	0.845238	0.211111	0.797619	0.759036	0.650602	0.735632	0.654762	0.77381	0.648936	0.75	0.505376	0.807692	0.692308	0.788235	0.236842	0.692308	0.632184	0.682353	0.613636	0.648936	0.729412	0.67033
0.204819	0.390244	0.365854	0.26	0.311828	0.285714	0.175258	0.5	0.24	0.184615	0.238095	0.0985915	0.294118	0.282353	0.272727	0.35443	0.258065	0.255319	0.285714	0.217391	0.333333	0.357143	0.27907	0.209877	0.417722	0.171717	0.301205	0.321429	0.26087	0.166667	0.4	0.289157	0.195122	0.287356	0.204819	0.410256	0.348837	0.186813	0.188235	0.214286	0.385542	0.269663	0.195652	0.352941	0.240964	0.195402	0.337662	0.380952	0.186813	0.269663
0.623529	0.767442	0.875	0.16092	0.72043	0.717647	0.52	0.45122	0.60396	0.236559	0.670588	0.303371	0.72093	0.709302	0.685393	0.835443	0.648936	0.625	0.717647	0.146341	0.802469	0.853659	0.701149	0.619048	0.973684	0.524752	0.738095	0.77381	0.655914	0.113402	0.829268	0.72619	0.478261	0.704545	0.623529	0.85	0.833333	0.569892	0.478723	0.627907	0.8	0.677778	0.192308	0.843373	0.678571	0.577778	0.855263	0.790698	0.553191	0.677778
0.482759	0.505263	0.532609	0.194805	0.755814	0.574713	0.625	0.235955	0.663043	0.247059	0.461538	0.3375	0.544444	0.533333	0.532609	0.545455	0.489796	0.792683	0.574713	0.148649	0.556818	0.505263	0.544444	0.494118	0.516129	0.611111	0.556818	0.521739	0.494845	0.302632	0.532609	0.545455	0.351064	0.516129	0.482759	0.544444	0.494845	0.442105	0.733333	0.47191	0.515789	0.526882	0.183099	0.515789	0.466667	0.477778	0.466667	0.494845	0.442105	0.526882
0.647059	0.833333	0.853659	0.157303	0.705263	0.701149	0.54	0.440476	0.592233	0.231579	0.694118	0.296703	0.744186	0.732558	0.67033	0.860759	0.670213	0.645833	0.701149	0.142857	0.783133	0.790698	0.685393	0.642857	0.948718	0.544554	0.72093	0.797619	0.677419	0.111111	0.9	0.75	0.5	0.727273	0.647059	0.875	0.772727	0.591398	0.46875	0.651163	0.86747	0.7	0.1875	0.823529	0.702381	0.6	0.833333	0.813953	0.574468	0.663043
0.511111	0.5625	0.608696	0.0879121	0.755556	0.5	0.724138	0.193878	0.649485	0.228261	0.489362	0.310345	0.489796	0.464646	0.48	0.489583	0.429907	0.638298	0.5	0.0574713	0.484536	0.595745	0.474747	0.54023	0.591398	0.707865	0.5	0.455446	0.447619	0.341772	0.574468	0.474227	0.395833	0.465347	0.511111	0.586957	0.56701	0.484536	0.802632	0.533333	0.556701	0.460784	0.181818	0.589474	0.494624	0.505376	0.654762	0.535354	0.484536	0.460784
0.132353	0.109756	0.1125	0.212121	0.1	0.133333	0.109756	0.137255	0.0978261	0.173913	0.125	0.1	0.12987	0.116883	0.126582	0.12	0.105882	0.104651	0.133333	0.1	0.133333	0.109756	0.115385	0.136364	0.1125	0.107143	0.133333	0.113924	0.107143	0.175	0.1125	0.12	0.119403	0.1125	0.132353	0.115385	0.107143	0.118421	0.130435	0.128571	0.121951	0.111111	0.333333	0.121951	0.126761	0.125	0.126761	0.107143	0.118421	0.125
0.780488	0.616162	0.663158	0.147368	0.555556	0.655914	0.509434	0.351064	0.717172	0.5	0.744186	0.278351	0.677419	0.890244	0.628866	0.7	0.811111	0.592233	0.655914	0.133333	0.655914	0.616162	0.813953	0.6	0.663158	0.514019	0.655914	0.670213	0.8	0.115385	0.663158	0.7	0.469388	0.837209	0.780488	0.642105	0.78022	0.711111	0.427184	0.591398	0.642857	0.848837	0.174419	0.642857	0.585106	0.744186	0.568421	0.78022	0.711111	0.786517
0.580645	0.594059	0.622449	0.157895	0.836957	0.741573	0.712766	0.306122	0.71	0.203883	0.556701	0.358696	0.744444	0.625	0.691489	0.638298	0.576923	0.875	0.741573	0.119565	0.722222	0.563107	0.602041	0.593407	0.606061	0.697917	0.722222	0.612245	0.582524	0.244681	0.622449	0.638298	0.45	0.606061	0.580645	0.602041	0.552381	0.534653	0.608696	0.568421	0.705263	0.616162	0.159091	0.705263	0.5625	0.572917	0.5625	0.552381	0.534653	0.684211
0.815789	0.634409	0.764706	0.16092	0.584158	0.802469	0.535354	0.383721	0.62	0.369048	0.775	0.303371	0.701149	0.709302	0.685393	0.72619	0.648936	0.625	0.802469	0.146341	0.717647	0.67033	1	0.619048	0.685393	0.54	0.717647	0.693182	0.833333	0.136842	0.764706	0.72619	0.478261	0.875	0.815789	0.783133	0.655914	0.738095	0.478723	0.609195	0.663043	0.755814	0.223684	0.663043	0.602273	0.651163	0.58427	0.655914	0.553191	0.864198
0.595506	0.95	0.790698	0.153846	0.656566	0.685393	0.625	0.5	0.596154	0.226804	0.569892	0.290323	0.707865	0.677778	0.811765	0.732558	0.622449	0.616162	0.685393	0.139535	0.685393	0.95	0.67033	0.75	0.790698	0.519231	0.724138	0.663043	0.775281	0.191489	0.833333	0.693182	0.590909	0.692308	0.595506	0.853659	0.755556	0.685393	0.489583	0.756098	0.804598	0.648936	0.197531	0.764045	0.576087	0.553191	0.686047	0.795455	0.666667	0.648936
0.461538	0.413462	0.421569	0.0909091	0.55	0.453608	0.670455	0.163265	0.784091	0.392405	0.442105	0.321429	0.43	0.577778	0.435644	0.428571	0.530612	0.572917	0.453608	0.0595238	0.438776	0.413462	0.43	0.488636	0.407767	0.655556	0.438776	0.411765	0.40566	0.355263	0.421569	0.428571	0.350515	0.407767	0.461538	0.43	0.536082	0.438776	0.786667	0.467391	0.409524	0.569892	0.173333	0.409524	0.446809	0.630952	0.446809	0.536082	0.602273	0.417476
0.595506	0.902439	0.833333	0.153846	0.690722	0.685393	0.625	0.5	0.596154	0.226804	0.569892	0.290323	0.707865	0.677778	0.811765	0.732558	0.622449	0.616162	0.685393	0.139535	0.685393	1	0.67033	0.75	0.833333	0.519231	0.724138	0.663043	0.775281	0.191489	0.790698	0.693182	0.590909	0.692308	0.595506	0.809524	0.795455	0.685393	0.489583	0.756098	0.764045	0.648936	0.197531	0.804598	0.576087	0.553191	0.72619	0.755556	0.666667	0.648936
0.75	0.627907	0.725	0.0987654	0.591398	0.717949	0.647059	0.35443	0.546392	0.256098	0.805556	0.333333	0.658537	0.666667	0.604651	0.773333	0.606742	0.617978	0.717949	0.0649351	0.717949	0.590909	0.7	0.771429	0.725	0.632184	0.634146	0.734177	0.613636	0.142857	0.725	0.683544	0.56962	0.642857	0.75	0.7	0.577778	0.675	0.53012	0.72973	0.62069	0.716049	0.246154	0.62069	0.816901	0.805556	0.816901	0.577778	0.675	0.597701
0.6625	0.709302	0.835443	0.170732	0.631579	0.855263	0.580645	0.425	0.652632	0.25	0.630952	0.321429	0.833333	0.753086	0.746988	0.866667	0.685393	0.735632	0.855263	0.155844	0.7625	0.75	0.833333	0.679487	0.746988	0.568421	0.855263	0.73494	0.712644	0.144444	0.835443	0.772152	0.523256	0.8125	0.6625	0.857143	0.712644	0.62069	0.576471	0.730769	0.72093	0.802469	0.275362	0.72093	0.638554	0.691358	0.638554	0.712644	0.602273	0.717647
0.647059	0.833333	0.853659	0.157303	0.705263	0.701149	0.54	0.440476	0.592233	0.231579	0.694118	0.296703	0.744186	0.732558	0.67033	0.860759	0.670213	0.645833	0.701149	0.142857	0.783133	0.790698	0.685393	0.642857	0.948718	0.544554	0.72093	0.797619	0.677419	0.111111	0.9	0.75	0.5	0.727273	0.647059	0.875	0.772727	0.591398	0.46875	0.651163	0.86747	0.7	0.1875	0.823529	0.702381	0.6	0.833333	0.813953	0.574468	0.663043
0.625	0.764045	0.86747	0.152174	0.736842	0.819277	0.539216	0.362637	0.590476	0.22449	0.597826	0.390805	0.865854	0.707865	0.781609	0.744186	0.649485	0.642857	0.819277	0.137931	0.819277	0.804598	0.663043	0.62069	0.86747	0.543689	0.841463	0.692308	0.65625	0.107843	0.823529	0.724138	0.484211	0.703297	0.625	0.8	0.786517	0.572917	0.469388	0.629213	0.950617	0.677419	0.180723	1	0.604396	0.580645	0.759036	0.747253	0.556701	0.772727
0.697368	0.702381	0.7625	0.179487	0.623656	0.802632	0.571429	0.506849	0.663043	0.261905	0.75	0.3375	0.782051	0.792208	0.7625	0.915493	0.717647	0.670455	0.802632	0.164384	0.902778	0.743902	0.782051	0.693333	0.855263	0.576087	0.802632	0.866667	0.72619	0.125	0.7625	0.813333	0.53012	0.7625	0.697368	0.782051	0.72619	0.630952	0.511628	0.679487	0.73494	0.753086	0.217391	0.73494	0.76	0.641975	0.736842	0.72619	0.611765	0.753086
0.72	0.606742	0.698795	0.0952381	0.589474	0.851351	0.643678	0.27907	0.545455	0.247059	0.683544	0.445946	0.782051	0.642857	0.719512	0.658537	0.586957	0.615385	0.851351	0.0625	0.75641	0.571429	0.674699	0.739726	0.62069	0.629213	0.75641	0.627907	0.593407	0.137931	0.698795	0.658537	0.54878	0.62069	0.72	0.674699	0.55914	0.650602	0.529412	0.701299	0.73494	0.690476	0.235294	0.73494	0.692308	0.773333	0.692308	0.55914	0.650602	0.710843
0.557895	0.572816	0.632653	0.15625	0.789474	0.793103	0.670103	0.34375	0.755102	0.213592	0.535354	0.369565	0.755556	0.635417	0.73913	0.648936	0.586538	0.844444	0.793103	0.130435	0.772727	0.60396	0.645833	0.553191	0.616162	0.673469	0.772727	0.622449	0.592233	0.242105	0.632653	0.648936	0.431373	0.616162	0.557895	0.645833	0.592233	0.514563	0.619565	0.546392	0.715789	0.626263	0.170455	0.715789	0.540816	0.535354	0.525253	0.592233	0.5	0.731183
0.732394	0.442105	0.467391	0.102564	0.421569	0.617284	0.457447	0.181818	0.427184	0.449275	0.693333	0.485294	0.60241	0.483146	0.588235	0.494253	0.443299	0.453608	0.617284	0.0675676	0.617284	0.457447	0.641975	0.531646	0.467391	0.447917	0.617284	0.472527	0.597701	0.148148	0.467391	0.494253	0.375	0.626506	0.732394	0.477778	0.447917	0.658228	0.55	0.52439	0.568182	0.462366	0.21875	0.568182	0.5	0.494118	0.5	0.447917	0.47191	0.766234
0.211765	0.3	0.292135	0.245283	0.25	0.305882	0.193878	0.473684	0.245098	0.212121	0.244186	0.125	0.298851	0.287356	0.306818	0.341463	0.263158	0.247423	0.305882	0.204082	0.353659	0.3	0.284091	0.231707	0.337209	0.178218	0.305882	0.325581	0.27957	0.15873	0.292135	0.294118	0.216867	0.277778	0.211765	0.298851	0.27957	0.206522	0.195402	0.22093	0.296703	0.274725	0.183673	0.296703	0.247059	0.202247	0.261905	0.27957	0.206522	0.288889
0.697368	0.702381	0.855263	0.179487	0.641304	0.902778	0.588889	0.428571	0.681319	0.261905	0.6625	0.3375	0.782051	0.792208	0.7625	0.813333	0.717647	0.689655	0.902778	0.164384	0.802632	0.743902	0.878378	0.693333	0.7625	0.593407	0.802632	0.772152	0.72619	0.137931	0.855263	0.813333	0.53012	0.7625	0.697368	0.878378	0.72619	0.630952	0.529412	0.679487	0.73494	0.844156	0.253731	0.73494	0.670886	0.727273	0.65	0.72619	0.611765	0.753086
0.6875	0.693182	0.8375	0.166667	0.635417	0.833333	0.585106	0.468354	0.639175	0.244444	0.7375	0.313953	0.768293	0.777778	0.709302	0.893333	0.707865	0.681319	0.833333	0.151899	0.833333	0.693182	0.8125	0.683544	0.8375	0.589474	0.743902	0.848101	0.715909	0.129032	0.8375	0.797468	0.528736	0.75	0.6875	0.8125	0.677778	0.625	0.494505	0.670732	0.724138	0.82716	0.232877	0.724138	0.746835	0.716049	0.725	0.677778	0.606742	0.701149
0.535354	0.551402	0.607843	0.15	0.757576	0.649485	0.643564	0.33	0.913043	0.329897	0.514563	0.27451	0.62	0.788889	0.607843	0.622449	0.72449	0.808511	0.649485	0.125	0.632653	0.580952	0.62	0.530612	0.592233	0.647059	0.632653	0.598039	0.570093	0.232323	0.607843	0.622449	0.415094	0.592233	0.535354	0.62	0.731959	0.495327	0.59375	0.524752	0.590476	0.774194	0.163043	0.590476	0.519608	0.677419	0.504854	0.731959	0.632653	0.601942
0.609195	0.770115	0.67033	0.157303	0.572816	0.85	0.655914	0.5125	0.623762	0.231579	0.582418	0.404762	0.851852	0.693182	1	0.729412	0.635417	0.628866	0.85	0.142857	0.85	0.811765	0.685393	0.769231	0.67033	0.544554	0.873418	0.677778	0.793103	0.195652	0.67033	0.709302	0.604651	0.688889	0.609195	0.685393	0.642105	0.701149	0.5	0.753086	0.781609	0.663043	0.202532	0.781609	0.588889	0.565217	0.571429	0.642105	0.681818	0.8
0.125	0.104651	0.107143	0.189189	0.107527	0.186667	0.117647	0.215686	0.105263	0.137255	0.148649	0.204082	0.181818	0.111111	0.177215	0.142857	0.101124	0.11236	0.186667	0.0882353	0.219178	0.104651	0.109756	0.128571	0.134146	0.114943	0.186667	0.135802	0.102273	0.214286	0.107143	0.113924	0.128571	0.107143	0.125	0.109756	0.102273	0.1125	0.138889	0.121622	0.170732	0.105882	0.241379	0.170732	0.150685	0.118421	0.150685	0.102273	0.1125	0.175
0.367647	0.304878	0.3125	0.142857	0.277778	0.294872	0.304878	0.510204	0.244681	0.22807	0.426471	0.126984	0.320513	0.324675	0.280488	0.408451	0.294118	0.290698	0.294872	0.0888889	0.364865	0.27381	0.2875	0.378788	0.381579	0.297619	0.294872	0.386667	0.297619	0.188679	0.3125	0.333333	0.378788	0.3125	0.367647	0.2875	0.267442	0.328947	0.205128	0.357143	0.301205	0.308642	0.230769	0.301205	0.432836	0.347222	0.432836	0.267442	0.328947	0.277108
0.302632	0.345238	0.3875	0.265306	0.301075	0.407895	0.241758	0.777778	0.336957	0.206349	0.355263	0.115942	0.397436	0.402597	0.3875	0.492958	0.364706	0.329545	0.407895	0.25	0.486111	0.378049	0.397436	0.293333	0.460526	0.25	0.407895	0.466667	0.369048	0.169492	0.3875	0.413333	0.293333	0.3875	0.302632	0.397436	0.369048	0.27381	0.190476	0.294872	0.373494	0.382716	0.227273	0.373494	0.36	0.271605	0.342105	0.369048	0.258824	0.382716
0.763889	0.658824	0.674699	0.097561	0.585106	0.646341	0.639535	0.384615	0.540816	0.268293	0.819444	0.329114	0.75641	0.679012	0.635294	0.887324	0.617978	0.686047	0.646341	0.0641026	0.730769	0.639535	0.630952	0.785714	0.759494	0.606742	0.730769	0.746835	0.643678	0.141176	0.674699	0.696203	0.582278	0.7375	0.763889	0.650602	0.606742	0.708861	0.6	0.842857	0.651163	0.647059	0.261538	0.651163	0.805556	0.701299	0.830986	0.606742	0.6875	0.609195
0.639535	0.648936	0.7	0.155556	0.582524	0.693182	0.534653	0.435294	0.755319	0.372093	0.686047	0.293478	0.715909	0.948052	0.663043	0.82716	0.858824	0.622449	0.693182	0.141176	0.77381	0.648936	0.677778	0.635294	0.77907	0.539216	0.693182	0.788235	0.670213	0.11	0.7	0.741176	0.494624	0.7	0.639535	0.677778	0.825581	0.585106	0.44898	0.625	0.677419	0.901235	0.185185	0.677419	0.694118	0.790123	0.674419	0.825581	0.752941	0.655914
0.638554	0.685393	0.72093	0.164706	0.612245	0.894737	0.5625	0.409639	0.632653	0.241758	0.609195	0.425	0.972973	0.72619	0.873418	0.833333	0.663043	0.711111	0.894737	0.15	0.894737	0.724138	0.717647	0.654321	0.72093	0.55102	1	0.709302	0.688889	0.12766	0.72093	0.743902	0.505618	0.783133	0.638554	0.738095	0.688889	0.6	0.556818	0.703704	0.841463	0.693182	0.22973	0.841463	0.616279	0.590909	0.616279	0.688889	0.582418	0.839506
0.595506	0.772727	0.790698	0.153846	0.656566	0.685393	0.5	0.366667	0.580952	0.226804	0.569892	0.411765	0.688889	0.677778	0.655914	0.712644	0.766667	0.6	0.685393	0.225	0.685393	0.772727	0.67033	0.590909	0.790698	0.628866	0.704545	0.821429	0.628866	0.108911	0.833333	0.8625	0.590909	0.673913	0.595506	0.853659	0.755556	0.546392	0.459184	0.6	0.804598	0.648936	0.182927	0.764045	0.72619	0.553191	0.686047	0.795455	0.530612	0.648936
0.697368	0.743902	0.78481	0.179487	0.641304	0.802632	0.588889	0.447368	0.663043	0.261905	0.6625	0.3375	0.878378	0.792208	0.78481	0.915493	0.717647	0.75	0.802632	0.164384	0.802632	0.7875	0.782051	0.716216	0.78481	0.576087	0.902778	0.772152	0.746988	0.137931	0.78481	0.813333	0.54878	0.855263	0.697368	0.805195	0.746988	0.650602	0.585366	0.77027	0.756098	0.753086	0.253731	0.756098	0.670886	0.641975	0.670886	0.746988	0.630952	0.753086
0.864865	0.55102	0.578947	0.0860215	0.509434	0.569892	0.55102	0.265957	0.636364	0.554054	0.820513	0.288889	0.591398	0.792683	0.546392	0.611111	0.722222	0.544554	0.569892	0.0561798	0.569892	0.535354	0.72093	0.658537	0.578947	0.54	0.569892	0.585106	0.711111	0.125	0.578947	0.611111	0.494505	0.744186	0.864865	0.557895	0.692308	0.780488	0.463158	0.647059	0.561224	0.755814	0.192308	0.561224	0.62069	0.820513	0.62069	0.692308	0.780488	0.696629
0.630952	0.641304	0.77381	0.162791	0.59	0.8125	0.540816	0.388235	0.626263	0.23913	0.602273	0.4375	0.709302	0.717647	0.693182	0.73494	0.811765	0.631579	0.8125	0.24	0.72619	0.677778	0.792683	0.626506	0.693182	0.681319	0.72619	0.873418	0.663043	0.126316	0.77381	0.92	0.626506	0.693182	0.630952	0.792683	0.663043	0.576087	0.483871	0.616279	0.67033	0.764706	0.226667	0.67033	0.772152	0.658824	0.590909	0.663043	0.55914	0.685393
0.808824	0.691358	0.708861	0.102564	0.611111	0.679487	0.670732	0.333333	0.56383	0.282051	0.763889	0.346667	0.797297	0.714286	0.666667	0.830986	0.647059	0.719512	0.679487	0.0675676	0.679487	0.670732	0.6625	0.833333	0.708861	0.635294	0.77027	0.696203	0.674699	0.148148	0.708861	0.733333	0.613333	0.776316	0.808824	0.683544	0.635294	0.746667	0.631579	0.893939	0.682927	0.679012	0.278689	0.682927	0.75	0.739726	0.774648	0.635294	0.723684	0.638554
0.597701	0.457143	0.49505	0.172414	0.677083	0.53125	0.561224	0.22449	0.613861	0.364706	0.571429	0.3	0.505051	0.494949	0.49505	0.505155	0.457944	0.725275	0.53125	0.130952	0.515464	0.471154	0.655556	0.442105	0.480392	0.55	0.515464	0.485149	0.597938	0.282353	0.49505	0.505155	0.317308	0.623656	0.597701	0.505051	0.462264	0.547368	0.666667	0.438776	0.480769	0.490196	0.175	0.480769	0.42	0.43	0.42	0.462264	0.4	0.634409
0.647059	0.790698	1	0.157303	0.76087	0.783133	0.555556	0.375	0.607843	0.231579	0.617978	0.296703	0.744186	0.732558	0.67033	0.771084	0.670213	0.663158	0.783133	0.142857	0.701149	0.833333	0.764706	0.642857	0.9	0.56	0.72093	0.715909	0.677419	0.122449	0.948718	0.75	0.5	0.727273	0.647059	0.923077	0.813953	0.591398	0.484211	0.651163	0.823529	0.77907	0.217949	0.86747	0.625	0.674419	0.7875	0.772727	0.574468	0.663043
0.617978	0.975	0.813953	0.150538	0.676768	0.67033	0.645833	0.488095	0.584906	0.222222	0.591398	0.284211	0.730337	0.7	0.793103	0.755814	0.642857	0.636364	0.67033	0.136364	0.67033	0.926829	0.655914	0.775	0.813953	0.538462	0.707865	0.684783	0.797753	0.1875	0.857143	0.715909	0.613636	0.714286	0.617978	0.833333	0.73913	0.707865	0.479592	0.780488	0.827586	0.670213	0.192771	0.786517	0.597826	0.574468	0.709302	0.777778	0.688889	0.635417
0.616279	0.62766	0.677778	0.159091	0.563107	0.709302	0.514851	0.445783	0.771739	0.380952	0.662791	0.3	0.693182	0.922078	0.677778	0.802469	0.835294	0.602041	0.709302	0.144578	0.792683	0.663043	0.693182	0.611765	0.755814	0.519608	0.709302	0.764706	0.648936	0.112245	0.677778	0.717647	0.473118	0.677778	0.616279	0.693182	0.845238	0.56383	0.458333	0.602273	0.655914	0.876543	0.189873	0.655914	0.670588	0.765432	0.651163	0.845238	0.729412	0.67033
0.650602	0.677778	0.732558	0.0869565	0.65625	0.55914	0.556701	0.255319	0.626263	0.373494	0.62069	0.292135	0.597826	0.780488	0.536082	0.617978	0.711111	0.55	0.55914	0.0568182	0.55914	0.677778	0.547368	0.666667	0.732558	0.545455	0.576087	0.574468	0.545455	0.114583	0.693182	0.6	0.5	0.585106	0.650602	0.670455	0.865854	0.593407	0.468085	0.654762	0.67033	0.744186	0.179487	0.707865	0.627907	0.831169	0.818182	0.821429	0.790123	0.530612
0.876712	0.677778	0.752941	0.0869565	0.65625	0.576087	0.556701	0.268817	0.490741	0.373494	0.831169	0.292135	0.615385	0.604396	0.552083	0.636364	0.555556	0.565657	0.576087	0.0568182	0.576087	0.696629	0.729412	0.666667	0.752941	0.545455	0.593407	0.591398	0.719101	0.126316	0.712644	0.617978	0.5	0.77381	0.876712	0.689655	0.681319	0.790123	0.483871	0.674699	0.688889	0.578947	0.194805	0.727273	0.627907	0.62069	0.818182	0.645161	0.593407	0.704545
0.588889	0.744444	0.648936	0.152174	0.542056	0.677778	0.618557	0.493976	0.757895	0.363636	0.56383	0.287234	0.681319	0.876543	0.802326	0.704545	0.797753	0.594059	0.677778	0.137931	0.677778	0.784091	0.663043	0.740741	0.648936	0.514286	0.696629	0.655914	0.766667	0.189474	0.648936	0.685393	0.58427	0.666667	0.588889	0.663043	0.806818	0.677778	0.469388	0.72619	0.628866	0.835294	0.195122	0.628866	0.569892	0.729412	0.553191	0.806818	0.864198	0.642105
0.630952	0.797619	0.693182	0.162791	0.574257	0.72619	0.659341	0.616438	0.626263	0.23913	0.678571	0.306818	0.729412	0.717647	0.8625	0.846154	0.655914	0.631579	0.72619	0.148148	0.8125	0.841463	0.709302	0.8	0.77381	0.545455	0.746988	0.783133	0.821429	0.202247	0.693182	0.73494	0.626506	0.712644	0.630952	0.709302	0.663043	0.72619	0.5	0.782051	0.67033	0.685393	0.210526	0.67033	0.686747	0.58427	0.666667	0.663043	0.705882	0.685393
0.588889	0.602041	0.648936	0.152174	0.542056	0.677778	0.495238	0.362637	0.739583	0.363636	0.56383	0.406977	0.663043	0.876543	0.648936	0.685393	0.975309	0.578431	0.677778	0.222222	0.677778	0.635417	0.663043	0.58427	0.648936	0.622449	0.677778	0.811765	0.622449	0.107843	0.648936	0.851852	0.58427	0.648936	0.588889	0.663043	0.806818	0.540816	0.44	0.576087	0.628866	0.835294	0.180723	0.628866	0.717647	0.729412	0.553191	0.806818	0.696629	0.642105
0.483516	0.520408	0.547368	0.180723	0.744444	0.571429	0.619565	0.26087	0.65625	0.244444	0.463158	0.313953	0.611111	0.531915	0.547368	0.613636	0.490196	0.865854	0.571429	0.1375	0.554348	0.536082	0.542553	0.494382	0.53125	0.589474	0.625	0.520833	0.51	0.296296	0.547368	0.543478	0.357143	0.580645	0.483516	0.55914	0.51	0.459184	0.813333	0.539326	0.530612	0.525773	0.232877	0.530612	0.452632	0.463158	0.468085	0.51	0.444444	0.525773
0.815789	0.634409	0.685393	0.16092	0.568627	0.717647	0.52	0.45122	0.60396	0.369048	0.868421	0.303371	0.701149	0.709302	0.685393	0.8125	0.648936	0.608247	0.717647	0.146341	0.802469	0.67033	0.897436	0.619048	0.764706	0.524752	0.717647	0.77381	0.833333	0.125	0.685393	0.72619	0.478261	0.875	0.815789	0.701149	0.655914	0.738095	0.463158	0.609195	0.663043	0.677778	0.192308	0.663043	0.678571	0.577778	0.658824	0.655914	0.553191	0.864198
0.662651	0.853659	0.744186	0.16092	0.616162	0.717647	0.688889	0.525641	0.62	0.236559	0.632184	0.303371	0.82716	0.75	0.851852	0.858974	0.684783	0.714286	0.717647	0.146341	0.717647	0.853659	0.701149	0.837838	0.744186	0.571429	0.802469	0.732558	0.855422	0.2	0.744186	0.768293	0.658537	0.807229	0.662651	0.72093	0.673913	0.759036	0.544444	0.891892	0.719101	0.715909	0.223684	0.719101	0.639535	0.613636	0.639535	0.673913	0.738095	0.677778
0.658537	0.685393	0.761905	0.0879121	0.663158	0.582418	0.5625	0.271739	0.495327	0.228261	0.627907	0.443038	0.622222	0.611111	0.557895	0.643678	0.7	0.555556	0.582418	0.15	0.582418	0.704545	0.569892	0.675	0.761905	0.707865	0.6	0.75	0.56701	0.115789	0.72093	0.7875	0.675	0.608696	0.658537	0.697674	0.688889	0.6	0.473118	0.662651	0.696629	0.585106	0.181818	0.735632	0.828947	0.627907	0.828947	0.652174	0.6	0.552083
0.941176	0.586957	0.617978	0.091954	0.54	0.609195	0.586957	0.345238	0.514563	0.397436	1	0.309524	0.632184	0.639535	0.582418	0.7375	0.585106	0.578947	0.609195	0.060241	0.686747	0.569892	0.775	0.710526	0.694118	0.574468	0.609195	0.702381	0.761905	0.133333	0.617978	0.654762	0.529412	0.8	0.941176	0.595506	0.557895	0.842105	0.494382	0.696203	0.597826	0.611111	0.208333	0.597826	0.753247	0.658537	0.753247	0.557895	0.627907	0.746988
0.223684	0.215909	0.206897	0.142857	0.185567	0.216867	0.202247	0.345455	0.17	0.22807	0.25974	0.145161	0.211765	0.2	0.22093	0.25	0.182796	0.180851	0.216867	0.0888889	0.2625	0.215909	0.197674	0.246575	0.25	0.184783	0.216867	0.238095	0.197802	0.188679	0.206897	0.204819	0.246575	0.193182	0.223684	0.211765	0.197802	0.216867	0.205128	0.233766	0.213483	0.191011	0.230769	0.213483	0.263158	0.2125	0.28	0.197802	0.216867	0.204545
0.630952	0.641304	0.693182	0.162791	0.574257	0.72619	0.525253	0.45679	0.61	0.23913	0.678571	0.4375	0.709302	0.717647	0.693182	0.822785	0.811765	0.614583	0.72619	0.24	0.8125	0.677778	0.709302	0.626506	0.77381	0.663043	0.72619	0.973333	0.663043	0.114583	0.693182	0.92	0.626506	0.693182	0.630952	0.709302	0.663043	0.576087	0.468085	0.616279	0.67033	0.685393	0.194805	0.67033	0.866667	0.58427	0.666667	0.663043	0.55914	0.685393
0.642857	0.853659	0.829268	0.16092	0.72043	0.678161	0.55102	0.416667	0.572816	0.223404	0.690476	0.288889	0.72093	0.709302	0.648352	0.835443	0.648936	0.642105	0.678161	0.13253	0.759036	0.767442	0.662921	0.658537	0.923077	0.54	0.697674	0.77381	0.655914	0.113402	0.875	0.72619	0.494505	0.704545	0.642857	0.85	0.75	0.586957	0.463158	0.647059	0.843373	0.677778	0.177215	0.8	0.698795	0.613636	0.855263	0.790698	0.586957	0.641304
0.642857	0.853659	0.923077	0.16092	0.73913	0.759036	0.56701	0.352273	0.588235	0.223404	0.613636	0.288889	0.72093	0.709302	0.648352	0.746988	0.648936	0.659574	0.759036	0.13253	0.678161	0.767442	0.741176	0.658537	0.829268	0.555556	0.697674	0.693182	0.655914	0.125	0.973684	0.72619	0.494505	0.704545	0.642857	0.947368	0.75	0.586957	0.478723	0.647059	0.843373	0.755814	0.207792	0.8	0.62069	0.690476	0.7625	0.790698	0.586957	0.641304
0.617978	0.755556	0.857143	0.150538	0.71134	0.67033	0.519231	0.358696	0.570093	0.222222	0.591398	0.402299	0.711111	0.7	0.642105	0.735632	0.788889	0.62	0.67033	0.219512	0.67033	0.795455	0.655914	0.613636	0.857143	0.649485	0.688889	0.845238	0.649485	0.106796	0.813953	0.8875	0.613636	0.695652	0.617978	0.790698	0.777778	0.56701	0.45	0.622222	0.786517	0.670213	0.178571	0.827586	0.75	0.574468	0.75	0.73913	0.55102	0.635417
0.611111	0.766667	0.670213	0.148936	0.560748	0.663043	0.639175	0.482353	0.742268	0.355556	0.585106	0.28125	0.703297	0.901235	0.784091	0.727273	0.820225	0.613861	0.663043	0.134831	0.663043	0.766667	0.648936	0.765432	0.670213	0.533333	0.681319	0.677419	0.788889	0.185567	0.670213	0.707865	0.606742	0.688172	0.611111	0.648936	0.788889	0.7	0.46	0.75	0.649485	0.858824	0.190476	0.649485	0.591398	0.752941	0.574468	0.788889	0.888889	0.628866
0.355263	0.426829	0.306818	0.118644	0.27551	0.290698	0.426829	0.714286	0.257426	0.19403	0.407895	0.125	0.329412	0.317647	0.402439	0.410256	0.290323	0.301075	0.290698	0.0727273	0.353659	0.392857	0.284091	0.530303	0.369048	0.307692	0.305882	0.373494	0.416667	0.327273	0.306818	0.325301	0.530303	0.321839	0.355263	0.284091	0.265957	0.460526	0.223529	0.5	0.296703	0.303371	0.208333	0.296703	0.413333	0.3375	0.413333	0.265957	0.460526	0.274725
0.790123	0.747253	0.847059	0.148936	0.704082	0.663043	0.514286	0.354839	0.564815	0.340659	0.752941	0.28125	0.703297	0.692308	0.635417	0.727273	0.636364	0.613861	0.663043	0.134831	0.663043	0.786517	0.823529	0.606742	0.847059	0.518868	0.681319	0.677419	0.808989	0.116505	0.804598	0.707865	0.474227	0.869048	0.790123	0.781609	0.769231	0.719101	0.445545	0.615385	0.777778	0.663158	0.176471	0.818182	0.591398	0.568421	0.741176	0.731183	0.545455	0.795455
0.488095	0.654762	0.630952	0.173333	0.47	0.6625	0.544444	0.630769	0.520408	0.159091	0.465909	0.303797	0.588235	0.576471	0.7125	0.609756	0.526882	0.521277	0.6625	0.157143	0.583333	0.695122	0.646341	0.64	0.556818	0.438776	0.60241	0.563218	0.678571	0.25	0.630952	0.590361	0.64	0.574713	0.488095	0.646341	0.532609	0.583333	0.384615	0.628205	0.538462	0.623529	0.290323	0.538462	0.471264	0.517647	0.454545	0.532609	0.564706	0.550562
0.552083	0.697917	0.626263	0.142857	0.71	0.670213	0.873563	0.460674	0.821053	0.211538	0.53	0.282828	0.65625	0.628866	0.769231	0.659574	0.580952	0.776596	0.670213	0.129032	0.652632	0.734043	0.639175	0.689655	0.61	0.736842	0.670213	0.616162	0.71875	0.383721	0.626263	0.642105	0.547368	0.626263	0.552083	0.639175	0.586538	0.635417	0.704545	0.677778	0.607843	0.62	0.181818	0.607843	0.535354	0.53	0.52	0.586538	0.618557	0.62
0.654762	0.7	0.735632	0.159091	0.61	0.709302	0.561224	0.395349	0.598039	0.234043	0.625	0.426829	0.817073	0.741176	0.696629	0.848101	0.835294	0.706522	0.709302	0.233766	0.709302	0.7	0.693182	0.670732	0.735632	0.684783	0.792683	0.898734	0.703297	0.123711	0.735632	0.946667	0.670732	0.797619	0.654762	0.712644	0.666667	0.615385	0.521739	0.719512	0.711111	0.707865	0.220779	0.711111	0.797468	0.606742	0.632184	0.666667	0.597826	0.67033
0.767123	0.588889	0.658824	0.0952381	0.572917	0.522222	0.474227	0.208791	0.443396	0.413333	0.727273	0.320988	0.527473	0.516484	0.5	0.545455	0.474747	0.484848	0.522222	0.0625	0.522222	0.643678	0.674699	0.567901	0.658824	0.464646	0.539326	0.505376	0.629213	0.137931	0.62069	0.52809	0.411111	0.678571	0.767123	0.635294	0.629213	0.691358	0.529412	0.578313	0.6	0.494737	0.217391	0.636364	0.534884	0.528736	0.714286	0.593407	0.505495	0.651163
0.647059	0.587629	0.6	0.0842105	0.723404	0.591398	0.878049	0.287234	0.744681	0.231579	0.617978	0.296703	0.666667	0.585106	0.583333	0.670455	0.539216	0.837209	0.591398	0.0549451	0.574468	0.571429	0.5625	0.682927	0.583333	0.835294	0.644444	0.572917	0.575758	0.341463	0.6	0.597826	0.516484	0.634409	0.647059	0.578947	0.529412	0.626374	0.855263	0.731707	0.581633	0.57732	0.217949	0.581633	0.606742	0.617978	0.625	0.529412	0.608696	0.545455
0.675	0.701149	0.759036	0.0898876	0.695652	0.710843	0.591398	0.263736	0.504762	0.233333	0.642857	0.417722	0.756098	0.606742	0.678161	0.639535	0.556701	0.583333	0.710843	0.0588235	0.710843	0.701149	0.565217	0.692308	0.759036	0.578947	0.731707	0.593407	0.5625	0.11828	0.717647	0.62069	0.517241	0.604396	0.675	0.694118	0.685393	0.613636	0.5	0.679012	0.839506	0.580645	0.186667	0.886076	0.650602	0.642857	0.851351	0.648352	0.613636	0.670455
0.658537	0.704545	0.574468	0.0879121	0.519231	0.565217	0.704545	0.376471	0.649485	0.378049	0.627907	0.295455	0.604396	0.790123	0.681818	0.625	0.719101	0.555556	0.565217	0.0574713	0.565217	0.666667	0.553191	0.861111	0.574468	0.56701	0.582418	0.580645	0.688889	0.204545	0.574468	0.606742	0.654321	0.591398	0.658537	0.553191	0.688889	0.756098	0.48913	0.815789	0.556701	0.752941	0.197368	0.556701	0.635294	0.842105	0.635294	0.688889	1	0.536082
0.650602	0.677778	0.732558	0.0869565	0.65625	0.55914	0.556701	0.255319	0.626263	0.373494	0.62069	0.292135	0.597826	0.780488	0.536082	0.617978	0.711111	0.55	0.55914	0.0568182	0.55914	0.677778	0.547368	0.666667	0.732558	0.545455	0.576087	0.574468	0.545455	0.114583	0.693182	0.6	0.5	0.585106	0.650602	0.670455	0.865854	0.593407	0.468085	0.654762	0.67033	0.744186	0.179487	0.707865	0.627907	0.831169	0.818182	0.821429	0.790123	0.530612
0.675	0.574468	0.604396	0.0898876	0.544554	0.731707	0.591398	0.277778	0.519231	0.233333	0.642857	0.6	0.756098	0.625	0.697674	0.639535	0.715909	0.56701	0.731707	0.153846	0.731707	0.557895	0.582418	0.692308	0.604396	0.744186	0.731707	0.768293	0.578947	0.11828	0.604396	0.807692	0.692308	0.604396	0.675	0.582418	0.546392	0.613636	0.483516	0.658537	0.712644	0.597826	0.186667	0.712644	0.851351	0.642857	0.650602	0.546392	0.613636	0.689655
0.630952	0.841463	0.839506	0.162791	0.691489	0.72619	0.540816	0.404762	0.61	0.23913	0.602273	0.306818	0.792683	0.717647	0.712644	0.822785	0.655914	0.684783	0.72619	0.148148	0.72619	0.841463	0.709302	0.646341	0.839506	0.53	0.8125	0.701149	0.681319	0.126316	0.886076	0.73494	0.5	0.77381	0.630952	0.909091	0.8	0.593407	0.533333	0.695122	0.853659	0.685393	0.226667	0.809524	0.609195	0.58427	0.728395	0.843373	0.576087	0.685393
0.630952	0.797619	0.886076	0.162791	0.728261	0.72619	0.540816	0.404762	0.61	0.23913	0.602273	0.306818	0.792683	0.717647	0.712644	0.822785	0.655914	0.684783	0.72619	0.148148	0.72619	0.8875	0.709302	0.646341	0.886076	0.53	0.8125	0.701149	0.681319	0.126316	0.839506	0.73494	0.5	0.77381	0.630952	0.860759	0.843373	0.593407	0.533333	0.695122	0.809524	0.685393	0.226667	0.853659	0.609195	0.58427	0.772152	0.8	0.576087	0.685393
0.582418	0.717391	0.813953	0.150538	0.676768	0.67033	0.490566	0.358696	0.731959	0.359551	0.557895	0.284211	0.673913	0.865854	0.642105	0.696629	0.788889	0.588235	0.67033	0.136364	0.67033	0.795455	0.655914	0.577778	0.813953	0.495327	0.688889	0.648936	0.616162	0.106796	0.772727	0.677778	0.44898	0.659574	0.582418	0.790698	1	0.535354	0.45	0.586957	0.747253	0.825581	0.178571	0.786517	0.56383	0.72093	0.709302	0.95122	0.688889	0.635417
0.630952	0.677778	0.712644	0.162791	0.59	0.72619	0.540816	0.404762	0.61	0.23913	0.602273	0.4375	0.792683	0.717647	0.712644	0.822785	0.811765	0.684783	0.72619	0.24	0.72619	0.715909	0.709302	0.646341	0.712644	0.663043	0.8125	0.873418	0.681319	0.126316	0.712644	0.92	0.646341	0.77381	0.630952	0.729412	0.681319	0.593407	0.533333	0.695122	0.688889	0.685393	0.226667	0.688889	0.772152	0.58427	0.609195	0.681319	0.576087	0.685393
0.635294	0.561224	0.572917	0.0851064	0.712766	0.580645	0.865854	0.318681	0.734043	0.221053	0.682353	0.3	0.585106	0.574468	0.556701	0.659091	0.529412	0.744444	0.580645	0.0555556	0.633333	0.53	0.552083	0.670732	0.623656	0.845238	0.56383	0.630435	0.55	0.329268	0.572917	0.586957	0.505495	0.556701	0.635294	0.552083	0.504854	0.597826	0.75	0.639535	0.555556	0.56701	0.175	0.555556	0.690476	0.625	0.690476	0.504854	0.597826	0.535354
0.723684	0.72619	0.881579	0.175	0.663043	0.878378	0.611111	0.417722	0.666667	0.255814	0.6875	0.329268	0.807692	0.818182	0.743902	0.84	0.741176	0.712644	0.878378	0.16	0.782051	0.72619	0.855263	0.72	0.7875	0.615385	0.782051	0.797468	0.75	0.134831	0.881579	0.84	0.554217	0.7875	0.723684	0.855263	0.709302	0.654762	0.517241	0.705128	0.759036	0.87013	0.246377	0.759036	0.696203	0.753247	0.675	0.709302	0.635294	0.73494
0.654762	0.865854	0.864198	0.159091	0.712766	0.709302	0.561224	0.395349	0.598039	0.234043	0.625	0.3	0.817073	0.741176	0.696629	0.848101	0.677419	0.706522	0.709302	0.144578	0.709302	0.821429	0.693182	0.670732	0.864198	0.55	0.792683	0.724138	0.703297	0.123711	0.911392	0.759036	0.522222	0.797619	0.654762	0.886076	0.781609	0.615385	0.521739	0.719512	0.878049	0.707865	0.220779	0.833333	0.632184	0.606742	0.753086	0.823529	0.597826	0.67033
0.723684	0.768293	0.810127	0.175	0.663043	0.782051	0.611111	0.435897	0.648936	0.255814	0.6875	0.329268	0.905405	0.818182	0.765432	0.943662	0.741176	0.77381	0.782051	0.16	0.782051	0.768293	0.7625	0.743243	0.810127	0.597826	0.878378	0.797468	0.771084	0.134831	0.810127	0.84	0.573171	0.881579	0.723684	0.78481	0.729412	0.674699	0.571429	0.797297	0.780488	0.777778	0.246377	0.780488	0.696203	0.666667	0.696203	0.729412	0.654762	0.73494
0.876712	0.556701	0.602151	0.0869565	0.514286	0.593407	0.556701	0.282609	0.504673	0.373494	0.831169	0.4375	0.615385	0.622222	0.568421	0.636364	0.711111	0.55	0.593407	0.148148	0.593407	0.556701	0.75	0.666667	0.602151	0.7	0.593407	0.761905	0.738636	0.126316	0.602151	0.8	0.666667	0.77381	0.876712	0.580645	0.545455	0.790123	0.468085	0.654762	0.583333	0.595745	0.194805	0.583333	0.818182	0.62069	0.627907	0.545455	0.593407	0.724138
0.595506	0.608247	0.655914	0.153846	0.561905	0.829268	0.514563	0.366667	0.765957	0.367816	0.569892	0.395349	0.809524	0.8875	0.790698	0.693182	0.806818	0.6	0.829268	0.139535	0.829268	0.642105	0.67033	0.590909	0.655914	0.519231	0.829268	0.663043	0.628866	0.108911	0.655914	0.693182	0.458333	0.655914	0.595506	0.67033	0.816092	0.546392	0.459184	0.582418	0.764045	0.845238	0.182927	0.764045	0.576087	0.738095	0.55914	0.816092	0.704545	0.781609
0.6625	0.709302	0.746988	0.170732	0.614583	0.7625	0.56383	0.5	0.635417	0.25	0.7125	0.321429	0.833333	0.753086	0.746988	0.971831	0.685393	0.715909	0.7625	0.155844	0.855263	0.75	0.743902	0.679487	0.835443	0.552083	0.855263	0.822785	0.712644	0.131868	0.746988	0.772152	0.523256	0.8125	0.6625	0.765432	0.712644	0.62069	0.55814	0.730769	0.72093	0.717647	0.239437	0.72093	0.721519	0.611765	0.721519	0.712644	0.602273	0.717647
0.765432	0.764045	0.781609	0.152174	0.65	0.677778	0.495238	0.362637	0.575472	0.348315	0.729412	0.287234	0.681319	0.67033	0.648936	0.704545	0.616162	0.594059	0.677778	0.137931	0.677778	0.764045	0.843373	0.58427	0.781609	0.5	0.696629	0.655914	0.786517	0.118812	0.823529	0.685393	0.453608	0.845238	0.765432	0.843373	0.747253	0.696629	0.454545	0.593407	0.795455	0.642105	0.180723	0.755556	0.569892	0.547368	0.678161	0.786517	0.525253	0.813953
0.3	0.336735	0.402174	0.212121	0.561798	0.436782	0.43956	0.225	0.484211	0.119048	0.287234	0.338028	0.365591	0.354839	0.357895	0.362637	0.326733	0.588235	0.436782	0.15873	0.373626	0.336735	0.411111	0.306818	0.34375	0.430108	0.373626	0.347368	0.33	0.359375	0.402174	0.362637	0.306818	0.34375	0.3	0.411111	0.33	0.27551	0.512821	0.293478	0.346939	0.397849	0.263158	0.346939	0.290323	0.344444	0.290323	0.33	0.27551	0.354167
0.617978	0.755556	0.857143	0.150538	0.71134	0.67033	0.519231	0.358696	0.570093	0.222222	0.591398	0.402299	0.711111	0.7	0.642105	0.735632	0.788889	0.62	0.67033	0.219512	0.67033	0.795455	0.655914	0.613636	0.857143	0.649485	0.688889	0.845238	0.649485	0.106796	0.813953	0.8875	0.613636	0.695652	0.617978	0.790698	0.777778	0.56701	0.45	0.622222	0.786517	0.670213	0.178571	0.827586	0.75	0.574468	0.75	0.73913	0.55102	0.635417
0.692308	0.586957	0.6	0.091954	0.54	0.590909	0.586957	0.329412	0.659574	0.397436	0.74359	0.309524	0.613636	0.831169	0.565217	0.716049	0.752941	0.5625	0.590909	0.060241	0.666667	0.553191	0.577778	0.710526	0.674419	0.574468	0.590909	0.682353	0.574468	0.120879	0.6	0.635294	0.529412	0.6	0.692308	0.577778	0.72093	0.627907	0.477778	0.675	0.580645	0.790123	0.191781	0.580645	0.753247	0.888889	0.753247	0.72093	0.842105	0.55914
0.8	0.795455	0.793103	0.150538	0.676768	0.652174	0.519231	0.344086	0.555556	0.344444	0.761905	0.270833	0.692308	0.681319	0.625	0.715909	0.626263	0.62	0.652174	0.123596	0.652174	0.736264	0.811765	0.613636	0.793103	0.509434	0.67033	0.666667	0.797753	0.117647	0.835294	0.696629	0.463918	0.857143	0.8	0.811765	0.72043	0.727273	0.45	0.622222	0.806818	0.652632	0.178571	0.766667	0.580645	0.574468	0.709302	0.758242	0.55102	0.784091
0.623529	0.809524	0.923077	0.16092	0.702128	0.802469	0.535354	0.383721	0.62	0.236559	0.595506	0.303371	0.72093	0.709302	0.685393	0.746988	0.648936	0.642105	0.802469	0.146341	0.717647	0.809524	0.783133	0.619048	0.829268	0.54	0.738095	0.693182	0.655914	0.125	0.973684	0.72619	0.478261	0.704545	0.623529	1	0.790698	0.569892	0.494624	0.627907	0.843373	0.755814	0.223684	0.8	0.602273	0.651163	0.719512	0.833333	0.553191	0.677778
0.765432	0.764045	0.781609	0.152174	0.65	0.677778	0.495238	0.362637	0.575472	0.348315	0.729412	0.287234	0.681319	0.67033	0.648936	0.704545	0.616162	0.594059	0.677778	0.137931	0.677778	0.764045	0.843373	0.58427	0.781609	0.5	0.696629	0.655914	0.786517	0.118812	0.823529	0.685393	0.453608	0.845238	0.765432	0.843373	0.747253	0.696629	0.454545	0.593407	0.795455	0.642105	0.180723	0.755556	0.569892	0.547368	0.678161	0.786517	0.525253	0.813953
0.611111	0.622449	0.670213	0.148936	0.560748	0.663043	0.514286	0.354839	0.72449	0.355556	0.585106	0.397727	0.684783	0.901235	0.635417	0.707865	1	0.598039	0.663043	0.216867	0.663043	0.622449	0.648936	0.606742	0.670213	0.642857	0.663043	0.835294	0.642857	0.105769	0.670213	0.876543	0.606742	0.670213	0.611111	0.648936	0.788889	0.561224	0.431373	0.597826	0.649485	0.858824	0.176471	0.649485	0.741176	0.752941	0.574468	0.788889	0.719101	0.628866
0.595506	0.772727	0.790698	0.153846	0.656566	0.685393	0.5	0.366667	0.580952	0.226804	0.569892	0.411765	0.688889	0.677778	0.655914	0.712644	0.766667	0.6	0.685393	0.225	0.685393	0.772727	0.67033	0.590909	0.790698	0.628866	0.704545	0.821429	0.628866	0.108911	0.833333	0.8625	0.590909	0.673913	0.595506	0.853659	0.755556	0.546392	0.459184	0.6	0.804598	0.648936	0.182927	0.764045	0.72619	0.553191	0.686047	0.795455	0.530612	0.648936
0.558824	0.333333	0.340909	0.131148	0.292929	0.341176	0.318681	0.208333	0.287129	0.596154	0.527778	0.150685	0.39759	0.337209	0.340909	0.4125	0.308511	0.362637	0.341176	0.0689655	0.341176	0.348315	0.487179	0.386667	0.340909	0.297872	0.407407	0.329545	0.46988	0.151515	0.340909	0.345238	0.238095	0.552632	0.558824	0.348837	0.326087	0.52	0.445946	0.44	0.32967	0.322222	0.355556	0.32967	0.345679	0.341463	0.3625	0.326087	0.341176	0.469136
0.733333	0.636364	0.651163	0.0941176	0.583333	0.769231	0.636364	0.305882	0.54	0.258824	0.696203	0.44	0.891892	0.654762	0.753086	0.75641	0.597826	0.681818	0.769231	0.0617284	0.769231	0.617978	0.609195	0.753425	0.651163	0.604396	0.864865	0.639535	0.622222	0.136364	0.651163	0.670732	0.560976	0.710843	0.733333	0.627907	0.586957	0.682927	0.597561	0.808219	0.768293	0.625	0.25	0.768293	0.683544	0.675	0.705128	0.586957	0.662651	0.722892
0.810127	0.635417	0.684783	0.152174	0.586538	0.819277	0.539216	0.362637	0.590476	0.348315	0.771084	0.390805	0.843373	0.707865	0.781609	0.724138	0.649485	0.626263	0.819277	0.137931	0.819277	0.635417	0.843373	0.62069	0.684783	0.543689	0.819277	0.692308	0.827586	0.118812	0.684783	0.724138	0.484211	0.86747	0.810127	0.663043	0.622449	0.735632	0.454545	0.611111	0.795455	0.677419	0.180723	0.795455	0.604396	0.580645	0.586957	0.622449	0.556701	0.974684
0.426471	0.37037	0.379747	0.153846	0.322222	0.381579	0.353659	0.238095	0.315217	0.423077	0.402778	0.171875	0.445946	0.376623	0.379747	0.464789	0.341176	0.402439	0.381579	0.0816327	0.381579	0.3875	0.371795	0.439394	0.379747	0.329412	0.458333	0.367089	0.361446	0.155172	0.379747	0.386667	0.266667	0.434211	0.426471	0.38961	0.361446	0.4	0.507692	0.5	0.365854	0.358025	0.444444	0.365854	0.388889	0.383562	0.408451	0.361446	0.381579	0.358025
0.617978	0.628866	0.677419	0.150538	0.580952	0.809524	0.533981	0.358696	0.75	0.359551	0.591398	0.386364	0.833333	0.9125	0.772727	0.715909	0.829545	0.62	0.809524	0.136364	0.809524	0.628866	0.655914	0.613636	0.677419	0.538462	0.809524	0.684783	0.649485	0.106796	0.677419	0.715909	0.479167	0.677419	0.617978	0.655914	0.797753	0.56701	0.45	0.604396	0.786517	0.869048	0.178571	0.786517	0.597826	0.761905	0.580645	0.797753	0.727273	0.764045
0.901408	0.568421	0.597826	0.0888889	0.539216	0.722892	0.585106	0.274725	0.514286	0.382716	0.853333	0.4125	0.746988	0.617978	0.689655	0.632184	0.56701	0.57732	0.722892	0.0581395	0.722892	0.552083	0.746988	0.683544	0.597826	0.572917	0.722892	0.604396	0.735632	0.129032	0.597826	0.632184	0.511364	0.771084	0.901408	0.576087	0.540816	0.810127	0.494505	0.670732	0.704545	0.591398	0.2	0.704545	0.642857	0.635294	0.642857	0.540816	0.606742	0.873418
0.283784	0.238636	0.244186	0.16	0.21875	0.256098	0.238636	0.1875	0.352273	0.756098	0.269231	0.0895522	0.25	0.424658	0.244186	0.259259	0.382716	0.228261	0.256098	0.0851064	0.256098	0.238636	0.25	0.291667	0.244186	0.233333	0.256098	0.247059	0.233333	0.140351	0.244186	0.259259	0.1625	0.244186	0.283784	0.25	0.3875	0.256098	0.28	0.276316	0.235955	0.402597	0.190476	0.235955	0.272727	0.455882	0.272727	0.3875	0.430556	0.241379
[truncated: 399 more columns]

## Sheet: PC_intermediates_simi
CC	C=O	C=C	CCC	O=CO	C=CC	O=C=O	c1ccccc1	Oc1ccccc1	CCc1ccccc1	[c+]1ccccc1	C=Cc1ccccc1	O=Cc1ccccc1	CC=Cc1ccccc1	O=Cc1ccccc1O	CC(C)c1ccccc1	CCc1ccc(O)cc1	O=Cc1[c+]cccc1	C=Cc1ccc(O)cc1	C=C(C)c1ccccc1	CCc1cccc(C=O)c1	CCc1ccc(OC=O)cc1	C[C+](C)c1ccccc1	C=Cc1cccc(C=O)c1	C=Cc1ccc(OC=O)cc1	CC=Cc1cccc(C=O)c1	CC(C)c1cccc(C=O)c1	C=C(C)c1cccc(C=O)c1	Oc1cccc(c2ccccc2)c1	Oc1cccc(-c2ccccc2)c1	CC(c1ccccc1)c1ccccc1	C(=Cc1ccccc1)c1ccccc1	CCc1ccc2oc3ccccc3c2c1	c1ccc2c(c1)oc1ccccc12	O=Cc1cccc2oc3ccccc3c12	C=Cc1ccc2oc3ccccc3c2c1	CCc1ccc2c(c1)oc1ccccc12	CCc1cccc(c2cccc(O)c2)c1	C=Cc1cccc(c2cccc(O)c2)c1	O=Cc1cccc(C=Cc2ccccc2)c1	C=Cc1ccc2c(c1)oc1ccccc12	CCc1cccc(-c2cccc(O)c2)c1	C=Cc1cccc(-c2cccc(O)c2)c1	CC(c1ccccc1)c1cccc(C=O)c1	CC=Cc1ccc2c(c1)oc1ccccc12	C=Cc1ccc2oc3ccc(O)cc3c2c1	CCc1ccc2oc3ccccc3c(=O)c2c1	CC(C)c1ccc2c(c1)oc1ccccc12	C=Cc1ccc2oc3ccccc3c(=O)c2c1	C=C(C)c1ccc2c(c1)oc1ccccc12
1	0	0	0.2	0	0.142857	0	0	0	0.0555556	0.0714286	0	0	0.0454545	0	0.0555556	0.047619	0	0	0.05	0.0357143	0.037037	0.0555556	0	0	0.0344828	0.0344828	0.0322581	0	0	0.05	0	0.025641	0	0.025641	0	0.025641	0.0294118	0	0	0	0.0294118	0	0.027027	0.0232558	0	0.0243902	0.025	0	0.0243902
0	1	0.25	0	0.125	0.285714	0.166667	0	0	0	0	0.0526316	0.0526316	0.0434783	0.0434783	0	0	0.0416667	0.0454545	0.047619	0.0344828	0.0357143	0	0.0769231	0.0740741	0.0689655	0.0333333	0.0645161	0	0	0	0	0	0	0.025	0.025	0	0.0285714	0.0285714	0.03125	0.025	0.0285714	0.0285714	0.0263158	0.0227273	0.0243902	0.0238095	0	0.0454545	0.0238095
0	0.25	1	0	0	0.142857	0	0	0	0	0	0.0555556	0	0	0	0	0	0	0.047619	0.05	0	0	0	0.0384615	0.037037	0	0.0344828	0.0322581	0	0	0	0	0	0	0	0.025641	0	0	0.0294118	0	0.025641	0	0.0294118	0.027027	0	0.025	0	0	0.0227273	0.0243902
0.2	0	0	1	0	0.111111	0	0	0	0.166667	0	0	0	0.0416667	0	0.05	0.142857	0	0	0.0454545	0.107143	0.111111	0.05	0	0	0.0322581	0.0322581	0.0625	0	0	0.0952381	0	0.0769231	0	0	0	0.0769231	0.0882353	0	0	0	0.0882353	0	0.0810811	0.0222222	0	0.0731707	0.0238095	0.0444444	0.0232558
0	0.125	0	0	1	0.0909091	0.111111	0	0.0555556	0	0	0.0454545	0.15	0.0384615	0.173913	0	0.04	0.12	0.0833333	0.0416667	0.1	0.103448	0	0.107143	0.103448	0.0967742	0.0967742	0.125	0.03125	0.03125	0	0.0454545	0	0	0.1	0.0232558	0	0.0540541	0.0540541	0.0909091	0.0232558	0.0540541	0.0540541	0.0769231	0.0212766	0.0714286	0.0222222	0	0.0425532	0.0222222
0.142857	0.285714	0.142857	0.111111	0.0909091	1	0	0	0	0.0454545	0	0.15	0.0454545	0.125	0.0384615	0.0454545	0.04	0.037037	0.130435	0.0869565	0.0645161	0.0666667	0.0454545	0.107143	0.103448	0.0967742	0.0625	0.0909091	0.03125	0.03125	0.0416667	0.0454545	0.047619	0.0384615	0.0232558	0.0731707	0.047619	0.0540541	0.114286	0.0285714	0.0731707	0.0540541	0.114286	0.05	0.0909091	0.0714286	0.0222222	0.0465116	0.0652174	0.0697674
0	0.166667	0	0	0.111111	0	1	0	0	0	0	0	0.05	0	0.0416667	0	0	0.04	0	0	0.0333333	0.0344828	0	0.0357143	0.0344828	0.0322581	0.0322581	0.030303	0	0	0	0	0	0	0.0243902	0	0	0.0277778	0	0.030303	0	0.0277778	0	0.025641	0	0	0.0232558	0	0.0217391	0
0	0	0	0	0	0	0	1	0.214286	0.166667	0.133333	0.166667	0.166667	0.190476	0.0869565	0.166667	0.0434783	0.04	0.0434783	0.15	0.0689655	0.0344828	0.166667	0.0740741	0.0344828	0.103448	0.0666667	0.0625	0.107143	0.107143	0.15	0.166667	0.05	0.0869565	0.05	0.05	0.05	0.0571429	0.0571429	0.0967742	0.05	0.0571429	0.0571429	0.0810811	0.0697674	0.0238095	0.047619	0.0487805	0.0444444	0.047619
0	0	0	0	0.0555556	0	0	0.214286	1	0.304348	0.0833333	0.304348	0.304348	0.259259	0.259259	0.304348	0.32	0.09375	0.269231	0.333333	0.142857	0.114286	0.428571	0.225806	0.0833333	0.205882	0.138889	0.162162	0.428571	0.428571	0.28	0.304348	0.108696	0.172414	0.133333	0.108696	0.108696	0.243243	0.243243	0.264706	0.108696	0.243243	0.243243	0.195122	0.1	0.130435	0.104167	0.106383	0.0980392	0.12766
0.0555556	0	0	0.166667	0	0.0454545	0	0.166667	0.304348	1	0.0714286	0.259259	0.259259	0.266667	0.151515	0.307692	0.423077	0.0540541	0.0882353	0.285714	0.333333	0.30303	0.307692	0.105263	0.102564	0.153846	0.125	0.146341	0.189189	0.189189	0.333333	0.259259	0.25	0.151515	0.1	0.1	0.25	0.282051	0.0869565	0.175	0.1	0.282051	0.0869565	0.232558	0.113208	0.0566038	0.23913	0.12	0.111111	0.117647
0.0714286	0	0	0	0	0	0	0.133333	0.0833333	0.0714286	1	0.0714286	0.0714286	0.0625	0.0625	0.0714286	0.03125	0.166667	0.03125	0.0666667	0.0526316	0.0263158	0.0714286	0.0555556	0.0263158	0.0512821	0.0789474	0.0487805	0.111111	0.111111	0.0666667	0.0714286	0.0408163	0.0625	0.0625	0.0408163	0.0851064	0.0952381	0.0952381	0.0487805	0.0625	0.0952381	0.0952381	0.0425532	0.0576923	0.0196078	0.06	0.0612245	0.0566038	0.06
0	0.0526316	0.0555556	0	0.0454545	0.15	0	0.166667	0.304348	0.259259	0.0714286	1	0.478261	0.407407	0.1875	0.307692	0.0882353	0.0833333	0.37037	0.285714	0.189189	0.131579	0.259259	0.354839	0.34375	0.216216	0.216216	0.205128	0.189189	0.189189	0.285714	0.478261	0.122449	0.1875	0.122449	0.25	0.122449	0.0869565	0.282051	0.305556	0.25	0.0869565	0.282051	0.261905	0.156863	0.191489	0.0961538	0.166667	0.22449	0.14
0	0.0526316	0	0	0.15	0.0454545	0.05	0.166667	0.304348	0.259259	0.0714286	0.478261	1	0.407407	0.310345	0.259259	0.0882353	0.181818	0.15625	0.241379	0.333333	0.194444	0.259259	0.354839	0.228571	0.363636	0.323529	0.305556	0.189189	0.189189	0.241379	0.478261	0.1	0.151515	0.195652	0.170213	0.1	0.111111	0.162791	0.46875	0.145833	0.111111	0.162791	0.358974	0.134615	0.142857	0.117647	0.0980392	0.153846	0.0961538
0.0454545	0.0434783	0	0.0416667	0.0384615	0.125	0	0.190476	0.259259	0.266667	0.0625	0.407407	0.407407	1	0.166667	0.266667	0.108108	0.075	0.138889	0.25	0.2	0.146341	0.310345	0.179487	0.146341	0.4	0.195122	0.186047	0.170732	0.170732	0.25	0.583333	0.113208	0.135135	0.134615	0.134615	0.113208	0.102041	0.148936	0.378378	0.134615	0.102041	0.148936	0.23913	0.26	0.0909091	0.109091	0.111111	0.122807	0.109091
0	0.0434783	0	0	0.173913	0.0384615	0.0416667	0.0869565	0.259259	0.151515	0.0625	0.1875	0.310345	0.166667	1	0.151515	0.138889	0.162162	0.171429	0.212121	0.2	0.146341	0.1875	0.210526	0.146341	0.195122	0.195122	0.243902	0.170732	0.170732	0.142857	0.1875	0.0925926	0.135135	0.255319	0.134615	0.0925926	0.173913	0.173913	0.214286	0.113208	0.173913	0.173913	0.1875	0.105263	0.153846	0.109091	0.0909091	0.122807	0.109091
0.0555556	0	0	0.05	0	0.0454545	0	0.166667	0.304348	0.307692	0.0714286	0.307692	0.259259	0.266667	0.151515	1	0.121212	0.114286	0.0882353	0.333333	0.128205	0.102564	0.307692	0.105263	0.075	0.153846	0.323529	0.146341	0.189189	0.189189	0.565217	0.259259	0.122449	0.151515	0.1	0.1	0.122449	0.111111	0.0869565	0.175	0.1	0.111111	0.0869565	0.325	0.134615	0.0566038	0.117647	0.244444	0.0909091	0.14
0.047619	0	0	0.142857	0.04	0.04	0	0.0434783	0.32	0.423077	0.03125	0.0882353	0.0882353	0.108108	0.138889	0.121212	1	0.05	0.290323	0.147059	0.236842	0.352941	0.193548	0.125	0.0952381	0.116279	0.0909091	0.136364	0.175	0.175	0.147059	0.0882353	0.208333	0.0789474	0.0740741	0.0545455	0.208333	0.325	0.152174	0.0869565	0.0545455	0.325	0.152174	0.12	0.0689655	0.134615	0.2	0.0727273	0.0862069	0.0909091
0	0.0416667	0	0	0.12	0.037037	0.04	0.04	0.09375	0.0540541	0.166667	0.0833333	0.181818	0.075	0.162162	0.114286	0.05	1	0.0769231	0.0789474	0.195122	0.142857	0.0833333	0.205128	0.170732	0.190476	0.25	0.209302	0.0888889	0.0888889	0.0789474	0.0833333	0.0526316	0.0487805	0.132075	0.0714286	0.0526316	0.1	0.1	0.181818	0.0714286	0.1	0.1	0.208333	0.0666667	0.0892857	0.0689655	0.0701754	0.0833333	0.0689655
0	0.0454545	0.047619	0	0.0833333	0.130435	0	0.0434783	0.269231	0.0882353	0.03125	0.37037	0.15625	0.138889	0.171429	0.0882353	0.290323	0.0769231	1	0.147059	0.146341	0.0952381	0.15625	0.285714	0.352941	0.142857	0.116279	0.162791	0.146341	0.146341	0.0833333	0.15625	0.0740741	0.108108	0.0943396	0.208333	0.0740741	0.12766	0.292683	0.136364	0.208333	0.12766	0.292683	0.0980392	0.127273	0.311111	0.0526316	0.0925926	0.188679	0.111111
0.05	0.047619	0.05	0.0454545	0.0416667	0.0869565	0	0.15	0.333333	0.285714	0.0666667	0.285714	0.241379	0.25	0.212121	0.333333	0.147059	0.0789474	0.147059	1	0.121951	0.153846	0.285714	0.128205	0.125	0.175	0.146341	0.361111	0.210526	0.210526	0.266667	0.241379	0.163265	0.176471	0.14	0.14	0.14	0.130435	0.155556	0.195122	0.14	0.130435	0.155556	0.170213	0.150943	0.0943396	0.18	0.16	0.127273	0.311111
0.0357143	0.0344828	0	0.107143	0.1	0.0645161	0.0333333	0.0689655	0.142857	0.333333	0.0526316	0.189189	0.333333	0.2	0.2	0.128205	0.236842	0.195122	0.146341	0.121951	1	0.325	0.128205	0.368421	0.177778	0.375	0.375	0.390244	0.125	0.125	0.15	0.189189	0.226415	0.0909091	0.160714	0.12069	0.226415	0.333333	0.176471	0.325581	0.12069	0.333333	0.176471	0.369565	0.131148	0.118644	0.240741	0.1	0.147541	0.116667
0.037037	0.0357143	0	0.111111	0.103448	0.0666667	0.0344828	0.0344828	0.114286	0.30303	0.0263158	0.131579	0.194444	0.146341	0.146341	0.102564	0.352941	0.142857	0.0952381	0.153846	0.325	1	0.162162	0.186047	0.444444	0.173913	0.173913	0.217391	0.104167	0.104167	0.125	0.131579	0.185185	0.0681818	0.103448	0.0666667	0.185185	0.255319	0.134615	0.142857	0.0666667	0.255319	0.134615	0.192308	0.0793651	0.0833333	0.222222	0.0655738	0.112903	0.0819672
0.0555556	0	0	0.05	0	0.0454545	0	0.166667	0.428571	0.307692	0.0714286	0.259259	0.259259	0.310345	0.1875	0.307692	0.193548	0.0833333	0.15625	0.285714	0.128205	0.162162	1	0.166667	0.131579	0.184211	0.153846	0.119048	0.257143	0.257143	0.285714	0.259259	0.122449	0.151515	0.1	0.145833	0.122449	0.162791	0.162791	0.175	0.145833	0.162791	0.162791	0.204545	0.156863	0.12	0.117647	0.12	0.132075	0.117647
0	0.0769231	0.0384615	0	0.107143	0.107143	0.0357143	0.0740741	0.225806	0.105263	0.0555556	0.354839	0.354839	0.179487	0.210526	0.105263	0.125	0.205128	0.285714	0.128205	0.368421	0.186047	0.166667	1	0.307692	0.472222	0.358974	0.375	0.181818	0.181818	0.1	0.2	0.105263	0.121951	0.166667	0.235294	0.105263	0.183673	0.414634	0.447368	0.235294	0.183673	0.414634	0.297872	0.135593	0.254902	0.101695	0.122807	0.236364	0.12069
0	0.0740741	0.037037	0	0.103448	0.103448	0.0344828	0.0344828	0.0833333	0.102564	0.0263158	0.34375	0.228571	0.146341	0.146341	0.075	0.0952381	0.170732	0.352941	0.125	0.177778	0.444444	0.131579	0.307692	1	0.173913	0.173913	0.191489	0.0816327	0.0816327	0.0714286	0.162162	0.0666667	0.0930233	0.103448	0.185185	0.0666667	0.0925926	0.229167	0.166667	0.207547	0.0925926	0.229167	0.148148	0.133333	0.203704	0.0819672	0.0833333	0.189655	0.0819672
0.0344828	0.0689655	0	0.0322581	0.0967742	0.0967742	0.0322581	0.103448	0.205882	0.153846	0.0512821	0.216216	0.363636	0.4	0.195122	0.153846	0.116279	0.190476	0.142857	0.175	0.375	0.173913	0.184211	0.472222	0.173913	1	0.365854	0.380952	0.170213	0.170213	0.146341	0.25	0.1	0.0888889	0.178571	0.118644	0.1	0.173077	0.196078	0.567568	0.137931	0.173077	0.196078	0.333333	0.272727	0.135593	0.114754	0.0983607	0.126984	0.114754
0.0344828	0.0333333	0.0344828	0.0322581	0.0967742	0.0625	0.0322581	0.0666667	0.138889	0.125	0.0789474	0.216216	0.323529	0.195122	0.195122	0.323529	0.0909091	0.25	0.116279	0.146341	0.375	0.173913	0.153846	0.358974	0.173913	0.365854	1	0.380952	0.145833	0.145833	0.236842	0.184211	0.1	0.0888889	0.178571	0.118644	0.1	0.173077	0.196078	0.318182	0.137931	0.173077	0.196078	0.52381	0.166667	0.116667	0.114754	0.218182	0.126984	0.114754
0.0322581	0.0645161	0.0322581	0.0625	0.125	0.0909091	0.030303	0.0625	0.162162	0.146341	0.0487805	0.205128	0.305556	0.186047	0.243902	0.146341	0.136364	0.209302	0.162791	0.361111	0.390244	0.217391	0.119048	0.375	0.191489	0.380952	0.380952	1	0.14	0.14	0.113636	0.175	0.133333	0.0851064	0.172414	0.133333	0.114754	0.188679	0.235294	0.333333	0.133333	0.188679	0.235294	0.346939	0.142857	0.15	0.147541	0.112903	0.15873	0.25
0	0	0	0	0.03125	0.03125	0	0.107143	0.428571	0.189189	0.111111	0.189189	0.189189	0.170732	0.170732	0.189189	0.175	0.0888889	0.146341	0.210526	0.125	0.104167	0.257143	0.181818	0.0816327	0.170213	0.145833	0.14	1	1	0.179487	0.189189	0.101695	0.116279	0.12069	0.101695	0.12069	0.463415	0.463415	0.212766	0.101695	0.463415	0.463415	0.166667	0.0952381	0.137931	0.0983607	0.1	0.09375	0.155172
0	0	0	0	0.03125	0.03125	0	0.107143	0.428571	0.189189	0.111111	0.189189	0.189189	0.170732	0.170732	0.189189	0.175	0.0888889	0.146341	0.210526	0.125	0.104167	0.257143	0.181818	0.0816327	0.170213	0.145833	0.14	1	1	0.179487	0.189189	0.101695	0.116279	0.12069	0.101695	0.12069	0.463415	0.463415	0.212766	0.101695	0.463415	0.463415	0.166667	0.0952381	0.137931	0.0983607	0.1	0.09375	0.155172
0.05	0	0	0.0952381	0	0.0416667	0	0.15	0.28	0.333333	0.0666667	0.285714	0.241379	0.25	0.142857	0.565217	0.147059	0.0789474	0.0833333	0.266667	0.15	0.125	0.285714	0.1	0.0714286	0.146341	0.236842	0.113636	0.179487	0.179487	1	0.241379	0.14	0.142857	0.0961538	0.0961538	0.14	0.130435	0.0833333	0.166667	0.117647	0.130435	0.0833333	0.486486	0.150943	0.0545455	0.134615	0.183673	0.107143	0.113208
0	0	0	0	0.0454545	0.0454545	0	0.166667	0.304348	0.259259	0.0714286	0.478261	0.478261	0.583333	0.1875	0.259259	0.0882353	0.0833333	0.15625	0.241379	0.189189	0.131579	0.259259	0.2	0.162162	0.25	0.184211	0.175	0.189189	0.189189	0.241379	1	0.1	0.151515	0.145833	0.145833	0.1	0.0869565	0.162791	0.566667	0.145833	0.0869565	0.162791	0.232558	0.156863	0.0980392	0.0961538	0.0980392	0.132075	0.0961538
0.025641	0	0	0.0769231	0	0.047619	0	0.05	0.108696	0.25	0.0408163	0.122449	0.1	0.113208	0.0925926	0.122449	0.208333	0.0526316	0.0740741	0.163265	0.226415	0.185185	0.122449	0.105263	0.0666667	0.1	0.1	0.133333	0.101695	0.101695	0.14	0.1	1	0.512821	0.266667	0.490196	0.583333	0.20339	0.0923077	0.0967742	0.357143	0.20339	0.0923077	0.138462	0.355932	0.262295	0.625	0.375	0.372881	0.418182
0	0	0	0	0	0.0384615	0	0.0869565	0.172414	0.151515	0.0625	0.1875	0.151515	0.135135	0.135135	0.151515	0.0789474	0.0487805	0.108108	0.176471	0.0909091	0.0681818	0.151515	0.121951	0.0930233	0.0888889	0.0888889	0.0851064	0.116279	0.116279	0.142857	0.151515	0.512821	1	0.372093	0.512821	0.512821	0.08	0.102041	0.108696	0.512821	0.08	0.102041	0.0961538	0.465116	0.25	0.386364	0.5	0.391304	0.487805
0.025641	0.025	0	0	0.1	0.0232558	0.0243902	0.05	0.133333	0.1	0.0625	0.122449	0.195652	0.134615	0.255319	0.1	0.0740741	0.132075	0.0943396	0.14	0.160714	0.103448	0.1	0.166667	0.103448	0.178571	0.178571	0.172414	0.12069	0.12069	0.0961538	0.145833	0.266667	0.372093	1	0.288136	0.266667	0.109375	0.126984	0.192982	0.288136	0.109375	0.126984	0.15625	0.311475	0.184615	0.322034	0.262295	0.306452	0.258065
0	0.025	0.025641	0	0.0232558	0.0731707	0	0.05	0.108696	0.1	0.0408163	0.25	0.170213	0.134615	0.134615	0.1	0.0545455	0.0714286	0.208333	0.14	0.12069	0.0666667	0.145833	0.235294	0.185185	0.118644	0.118644	0.133333	0.101695	0.101695	0.0961538	0.145833	0.490196	0.512821	0.288136	1	0.357143	0.0757576	0.20339	0.133333	0.55102	0.0757576	0.20339	0.121212	0.403509	0.571429	0.322034	0.375	0.62	0.368421
0.025641	0	0	0.0769231	0	0.047619	0	0.05	0.108696	0.25	0.0851064	0.122449	0.1	0.113208	0.0925926	0.122449	0.208333	0.0526316	0.0740741	0.14	0.226415	0.185185	0.122449	0.105263	0.0666667	0.1	0.1	0.114754	0.12069	0.12069	0.14	0.1	0.583333	0.512821	0.266667	0.357143	1	0.224138	0.109375	0.0967742	0.490196	0.224138	0.109375	0.138462	0.481481	0.203125	0.471698	0.509804	0.327869	0.529412
0.0294118	0.0285714	0	0.0882353	0.0540541	0.0540541	0.0277778	0.0571429	0.243243	0.282051	0.0952381	0.0869565	0.111111	0.102041	0.173913	0.111111	0.325	0.1	0.12766	0.130435	0.333333	0.255319	0.162791	0.183673	0.0925926	0.173077	0.173077	0.188679	0.463415	0.463415	0.130435	0.0869565	0.20339	0.08	0.109375	0.0757576	0.224138	1	0.434783	0.145455	0.0757576	1	0.434783	0.169492	0.0869565	0.125	0.216667	0.0909091	0.101449	0.140625
0	0.0285714	0.0294118	0	0.0540541	0.114286	0	0.0571429	0.243243	0.0869565	0.0952381	0.282051	0.162791	0.148936	0.173913	0.0869565	0.152174	0.1	0.292683	0.155556	0.176471	0.134615	0.162791	0.414634	0.229167	0.196078	0.196078	0.235294	0.463415	0.463415	0.0833333	0.162791	0.0923077	0.102041	0.126984	0.20339	0.109375	0.434783	1	0.188679	0.20339	0.434783	1	0.15	0.119403	0.263158	0.0735294	0.107692	0.1875	0.140625
0	0.03125	0	0	0.0909091	0.0285714	0.030303	0.0967742	0.264706	0.175	0.0487805	0.305556	0.46875	0.378378	0.214286	0.175	0.0869565	0.181818	0.136364	0.195122	0.325581	0.142857	0.175	0.447368	0.166667	0.567568	0.318182	0.333333	0.212766	0.212766	0.166667	0.566667	0.0967742	0.108696	0.192982	0.133333	0.0967742	0.145455	0.188679	1	0.133333	0.145455	0.188679	0.346939	0.16129	0.131148	0.111111	0.0952381	0.140625	0.111111
0	0.025	0.025641	0	0.0232558	0.0731707	0	0.05	0.108696	0.1	0.0625	0.25	0.145833	0.134615	0.113208	0.1	0.0545455	0.0714286	0.208333	0.14	0.12069	0.0666667	0.145833	0.235294	0.207547	0.137931	0.137931	0.133333	0.101695	0.101695	0.117647	0.145833	0.357143	0.512821	0.288136	0.55102	0.490196	0.0757576	0.20339	0.133333	1	0.0757576	0.20339	0.138462	0.632653	0.350877	0.278689	0.54	0.446429	0.5
0.0294118	0.0285714	0	0.0882353	0.0540541	0.0540541	0.0277778	0.0571429	0.243243	0.282051	0.0952381	0.0869565	0.111111	0.102041	0.173913	0.111111	0.325	0.1	0.12766	0.130435	0.333333	0.255319	0.162791	0.183673	0.0925926	0.173077	0.173077	0.188679	0.463415	0.463415	0.130435	0.0869565	0.20339	0.08	0.109375	0.0757576	0.224138	1	0.434783	0.145455	0.0757576	1	0.434783	0.169492	0.0869565	0.125	0.216667	0.0909091	0.101449	0.140625
0	0.0285714	0.0294118	0	0.0540541	0.114286	0	0.0571429	0.243243	0.0869565	0.0952381	0.282051	0.162791	0.148936	0.173913	0.0869565	0.152174	0.1	0.292683	0.155556	0.176471	0.134615	0.162791	0.414634	0.229167	0.196078	0.196078	0.235294	0.463415	0.463415	0.0833333	0.162791	0.0923077	0.102041	0.126984	0.20339	0.109375	0.434783	1	0.188679	0.20339	0.434783	1	0.15	0.119403	0.263158	0.0735294	0.107692	0.1875	0.140625
0.027027	0.0263158	0.027027	0.0810811	0.0769231	0.05	0.025641	0.0810811	0.195122	0.232558	0.0425532	0.261905	0.358974	0.23913	0.1875	0.325	0.12	0.208333	0.0980392	0.170213	0.369565	0.192308	0.204545	0.297872	0.148148	0.333333	0.52381	0.346939	0.166667	0.166667	0.486486	0.232558	0.138462	0.0961538	0.15625	0.121212	0.138462	0.169492	0.15	0.346939	0.138462	0.169492	0.15	1	0.164179	0.102941	0.151515	0.153846	0.161765	0.101449
0.0232558	0.0227273	0	0.0222222	0.0212766	0.0909091	0	0.0697674	0.1	0.113208	0.0576923	0.156863	0.134615	0.26	0.105263	0.134615	0.0689655	0.0666667	0.127273	0.150943	0.131148	0.0793651	0.156863	0.135593	0.133333	0.272727	0.166667	0.142857	0.0952381	0.0952381	0.150943	0.156863	0.355932	0.465116	0.311475	0.403509	0.481481	0.0869565	0.119403	0.16129	0.632653	0.0869565	0.119403	0.164179	1	0.246154	0.28125	0.528302	0.328125	0.490909
0	0.0243902	0.025	0	0.0714286	0.0714286	0	0.0238095	0.130435	0.0566038	0.0196078	0.191489	0.142857	0.0909091	0.153846	0.0566038	0.134615	0.0892857	0.311111	0.0943396	0.118644	0.0833333	0.12	0.254902	0.203704	0.135593	0.116667	0.15	0.137931	0.137931	0.0545455	0.0980392	0.262295	0.25	0.184615	0.571429	0.203125	0.125	0.263158	0.131148	0.350877	0.125	0.263158	0.102941	0.246154	1	0.179104	0.21875	0.413793	0.253968
0.0243902	0.0238095	0	0.0731707	0.0222222	0.0222222	0.0232558	0.047619	0.104167	0.23913	0.06	0.0961538	0.117647	0.109091	0.109091	0.117647	0.2	0.0689655	0.0526316	0.18	0.240741	0.222222	0.117647	0.101695	0.0819672	0.114754	0.114754	0.147541	0.0983607	0.0983607	0.134615	0.0961538	0.625	0.386364	0.322034	0.322034	0.471698	0.216667	0.0735294	0.111111	0.278689	0.216667	0.0735294	0.151515	0.28125	0.179104	1	0.295082	0.537037	0.333333
0.025	0	0	0.0238095	0	0.0465116	0	0.0487805	0.106383	0.12	0.0612245	0.166667	0.0980392	0.111111	0.0909091	0.244444	0.0727273	0.0701754	0.0925926	0.16	0.1	0.0655738	0.12	0.122807	0.0833333	0.0983607	0.218182	0.112903	0.1	0.1	0.183673	0.0980392	0.375	0.5	0.262295	0.375	0.509804	0.0909091	0.107692	0.0952381	0.54	0.0909091	0.107692	0.153846	0.528302	0.21875	0.295082	1	0.301587	0.519231
0	0.0454545	0.0227273	0.0444444	0.0425532	0.0652174	0.0217391	0.0444444	0.0980392	0.111111	0.0566038	0.22449	0.153846	0.122807	0.122807	0.0909091	0.0862069	0.0833333	0.188679	0.127273	0.147541	0.112903	0.132075	0.236364	0.189655	0.126984	0.126984	0.15873	0.09375	0.09375	0.107143	0.132075	0.372881	0.391304	0.306452	0.62	0.327869	0.101449	0.1875	0.140625	0.446429	0.101449	0.1875	0.161765	0.328125	0.413793	0.537037	0.301587	1	0.296875
0.0243902	0.0238095	0.0243902	0.0232558	0.0222222	0.0697674	0	0.047619	0.12766	0.117647	0.06	0.14	0.0961538	0.109091	0.109091	0.14	0.0909091	0.0689655	0.111111	0.311111	0.116667	0.0819672	0.117647	0.12069	0.0819672	0.114754	0.114754	0.25	0.155172	0.155172	0.113208	0.0961538	0.418182	0.487805	0.258065	0.368421	0.529412	0.140625	0.140625	0.111111	0.5	0.140625	0.140625	0.101449	0.490909	0.253968	0.333333	0.519231	0.296875	1
0	0.025	0.025641	0	0.047619	0.0731707	0	0.0243902	0.133333	0.0576923	0.0408163	0.195652	0.1	0.0925926	0.113208	0.0784314	0.137255	0.0909091	0.318182	0.117647	0.101695	0.0666667	0.122449	0.235294	0.207547	0.157895	0.137931	0.152542	0.140351	0.140351	0.0961538	0.1	0.151515	0.18	0.151515	0.288136	0.206349	0.126984	0.267857	0.133333	0.52	0.126984	0.267857	0.121212	0.333333	0.425926	0.147059	0.241935	0.285714	0.278689
0.027027	0.0263158	0	0.0810811	0.0243902	0.0243902	0.025641	0.0810811	0.166667	0.292683	0.0425532	0.12766	0.152174	0.14	0.117647	0.177778	0.244444	0.0740741	0.0566038	0.145833	0.26	0.265306	0.177778	0.12963	0.0877193	0.122807	0.142857	0.137931	0.145455	0.145455	0.195652	0.12766	0.233333	0.0961538	0.104478	0.0882353	0.233333	0.254545	0.0952381	0.137931	0.0882353	0.254545	0.0952381	0.220339	0.130435	0.056338	0.266667	0.119403	0.144928	0.117647
0.0425532	0.0204082	0	0.0625	0.0816327	0.0392157	0.02	0.0408163	0.0909091	0.185185	0.0714286	0.0847458	0.142857	0.114754	0.192982	0.0847458	0.196429	0.131148	0.0806452	0.1	0.298246	0.216667	0.0847458	0.180328	0.0895522	0.209677	0.171875	0.203125	0.121212	0.121212	0.1	0.103448	0.287879	0.172414	0.491228	0.164384	0.416667	0.25	0.142857	0.184615	0.197183	0.25	0.142857	0.185714	0.236111	0.178082	0.318182	0.194444	0.216216	0.208333
0.0212766	0.0425532	0.0212766	0	0.0833333	0.0612245	0.0204082	0.0416667	0.0925926	0.0677966	0.0535714	0.188679	0.166667	0.116667	0.196429	0.0677966	0.0645161	0.133333	0.2	0.101695	0.177419	0.107692	0.105263	0.314815	0.241379	0.233333	0.174603	0.206349	0.106061	0.106061	0.0655738	0.125	0.166667	0.196429	0.5	0.292308	0.2	0.112676	0.234375	0.206349	0.423729	0.112676	0.234375	0.15493	0.294118	0.307692	0.178082	0.214286	0.308824	0.211268
0	0.0217391	0	0	0.0869565	0.0204082	0.0212766	0.0212766	0.0363636	0.0338983	0.0363636	0.0701754	0.12963	0.0655738	0.101695	0.0517241	0.0322581	0.157895	0.0666667	0.05	0.126984	0.09375	0.0338983	0.131148	0.111111	0.125	0.16129	0.121212	0.0441176	0.0441176	0.05	0.0701754	0.0933333	0.0833333	0.15493	0.123288	0.108108	0.0547945	0.084507	0.121212	0.171429	0.0547945	0.084507	0.126761	0.131579	0.136986	0.0909091	0.121622	0.115385	0.105263
0	0.0540541	0.027027	0	0.05	0.0769231	0.025641	0.0810811	0.139535	0.12766	0.0888889	0.292683	0.204545	0.163265	0.14	0.152174	0.0566038	0.0943396	0.217391	0.145833	0.145455	0.107143	0.177778	0.270833	0.24	0.142857	0.185185	0.157895	0.145455	0.145455	0.145833	0.177778	0.104478	0.117647	0.121212	0.233333	0.138462	0.112903	0.232143	0.178571	0.254237	0.112903	0.232143	0.2	0.2	0.190476	0.117647	0.153846	0.253968	0.134328
0	0.0204082	0	0	0.06	0.0392157	0.02	0.02	0.0344828	0.0322581	0.0714286	0.0666667	0.103448	0.0793651	0.0793651	0.0491803	0.046875	0.189655	0.0634921	0.047619	0.104478	0.15873	0.0491803	0.107692	0.15873	0.119403	0.119403	0.115942	0.0571429	0.0571429	0.047619	0.0666667	0.0897436	0.0625	0.0897436	0.103896	0.118421	0.0666667	0.0810811	0.115942	0.133333	0.0666667	0.0810811	0.106667	0.126582	0.131579	0.0875	0.116883	0.111111	0.101266
0.0425532	0.0416667	0	0.02	0.0816327	0.06	0.02	0.0625	0.0909091	0.0847458	0.0526316	0.103448	0.163636	0.214286	0.192982	0.103448	0.0806452	0.131148	0.116667	0.118644	0.193548	0.123077	0.122807	0.2	0.15873	0.363636	0.209677	0.222222	0.104478	0.104478	0.1	0.122807	0.164384	0.172414	0.491228	0.197183	0.197183	0.126761	0.142857	0.222222	0.25	0.126761	0.142857	0.185714	0.459016	0.211268	0.191781	0.211268	0.216216	0.208333
0.0204082	0.02	0	0.0196078	0.0588235	0.0588235	0.0196078	0.0196078	0.0338983	0.0655738	0.0338983	0.0833333	0.12069	0.0952381	0.078125	0.0655738	0.0793651	0.111111	0.0967742	0.0634921	0.102941	0.174603	0.0833333	0.0895522	0.174603	0.117647	0.117647	0.114286	0.0416667	0.0416667	0.0634921	0.0655738	0.075	0.0454545	0.075	0.0886076	0.0886076	0.0657895	0.0657895	0.114286	0.116883	0.0657895	0.0657895	0.105263	0.125	0.115385	0.0731707	0.101266	0.0963855	0.0864198
0.0212766	0.0208333	0	0.0204082	0.0612245	0.04	0.0204082	0.0204082	0.0350877	0.0677966	0.0172414	0.105263	0.125	0.0806452	0.0983607	0.0862069	0.0645161	0.133333	0.0819672	0.0483871	0.123077	0.125	0.05	0.109375	0.142857	0.121212	0.174603	0.117647	0.028169	0.028169	0.0655738	0.0677966	0.0632911	0.046875	0.12	0.0769231	0.0769231	0.0533333	0.0675676	0.117647	0.12	0.0533333	0.0675676	0.123288	0.1	0.103896	0.0617284	0.103896	0.0722892	0.075
0.0217391	0	0	0.0652174	0	0.0408163	0	0.0425532	0.0943396	0.215686	0.0357143	0.107143	0.0877193	0.1	0.0819672	0.107143	0.181818	0.046875	0.0655738	0.142857	0.2	0.163934	0.107143	0.09375	0.0597015	0.0895522	0.0895522	0.136364	0.0909091	0.0909091	0.122807	0.0877193	0.765957	0.404255	0.238806	0.40678	0.566038	0.181818	0.0833333	0.0869565	0.360656	0.181818	0.0833333	0.125	0.359375	0.217391	0.517857	0.377049	0.313433	0.416667
0.0192308	0	0	0.0576923	0	0.0363636	0.0185185	0.0377358	0.0847458	0.192982	0.0322581	0.0967742	0.0793651	0.107692	0.0909091	0.0967742	0.163934	0.057971	0.0597015	0.129032	0.181818	0.149254	0.114754	0.0857143	0.0547945	0.0821918	0.0972222	0.109589	0.0833333	0.0833333	0.129032	0.0967742	0.534483	0.358491	0.271429	0.289855	0.508475	0.183099	0.0769231	0.0945946	0.328358	0.183099	0.0769231	0.115385	0.328571	0.184211	0.467742	0.343284	0.287671	0.378788
0.0217391	0	0	0.0652174	0	0.0408163	0	0.0425532	0.0943396	0.215686	0.0357143	0.107143	0.0877193	0.1	0.0819672	0.107143	0.181818	0.046875	0.0655738	0.142857	0.2	0.163934	0.107143	0.09375	0.0597015	0.0895522	0.0895522	0.136364	0.0909091	0.0909091	0.122807	0.0877193	0.765957	0.404255	0.238806	0.40678	0.566038	0.181818	0.0833333	0.0869565	0.360656	0.181818	0.0833333	0.125	0.359375	0.217391	0.517857	0.377049	0.313433	0.416667
0	0.0188679	0.0192308	0	0.0178571	0.0555556	0	0.0377358	0.0847458	0.0793651	0.0322581	0.192982	0.114754	0.125	0.107692	0.0793651	0.0441176	0.0735294	0.163934	0.111111	0.0985915	0.0547945	0.133333	0.1875	0.149254	0.0972222	0.112676	0.109589	0.0833333	0.0833333	0.09375	0.133333	0.289855	0.358491	0.289855	0.534483	0.328358	0.0769231	0.166667	0.125	0.483333	0.0769231	0.166667	0.101266	0.367647	0.384615	0.246575	0.343284	0.46875	0.338235
0.0196078	0.0392157	0.0196078	0.0588235	0.0566038	0.0769231	0.0188679	0.0188679	0.0327869	0.0983607	0.0327869	0.0806452	0.116667	0.0923077	0.0757576	0.046875	0.09375	0.107692	0.0769231	0.078125	0.149254	0.1875	0.0634921	0.102941	0.151515	0.114286	0.0985915	0.142857	0.0547945	0.0547945	0.0615385	0.0634921	0.1	0.0441176	0.0731707	0.0864198	0.113924	0.121622	0.0921053	0.111111	0.113924	0.121622	0.0921053	0.116883	0.108434	0.1125	0.097561	0.0987654	0.0941176	0.097561
0.0208333	0	0	0.0408163	0	0.0392157	0	0.0625	0.132075	0.163636	0.0526316	0.185185	0.122807	0.133333	0.0793651	0.254902	0.0806452	0.0615385	0.0806452	0.157895	0.104478	0.0735294	0.142857	0.107692	0.0735294	0.102941	0.153846	0.084507	0.138462	0.138462	0.375	0.122807	0.349206	0.416667	0.231884	0.328125	0.465517	0.111111	0.111111	0.115942	0.465517	0.111111	0.111111	0.33871	0.459016	0.194444	0.279412	0.622642	0.285714	0.42623
0.0204082	0.0408163	0.0204082	0.0612245	0.0588235	0.0588235	0.0196078	0.0196078	0.0338983	0.101695	0.0338983	0.101695	0.12069	0.078125	0.0952381	0.0655738	0.0967742	0.129032	0.0967742	0.0634921	0.171875	0.15625	0.0483871	0.123077	0.138462	0.117647	0.151515	0.147059	0.0273973	0.0273973	0.0634921	0.0655738	0.116883	0.0615385	0.116883	0.102564	0.146667	0.109589	0.0945946	0.114286	0.146667	0.109589	0.0945946	0.135135	0.111111	0.12987	0.113924	0.101266	0.109756	0.1
0	0.0212766	0.0217391	0	0.02	0.0625	0	0.0425532	0.0943396	0.0877193	0.0357143	0.215686	0.148148	0.118644	0.1	0.0877193	0.0483871	0.0634921	0.181818	0.122807	0.107692	0.0597015	0.127273	0.206897	0.163934	0.106061	0.106061	0.136364	0.0909091	0.0909091	0.0847458	0.127273	0.40678	0.434783	0.257576	0.765957	0.383333	0.0684932	0.181818	0.119403	0.566038	0.0684932	0.181818	0.109589	0.42623	0.5	0.268657	0.4	0.517241	0.393443
0.0192308	0.0188679	0	0.0576923	0	0.0555556	0	0.0377358	0.103448	0.192982	0.0491803	0.0967742	0.0793651	0.107692	0.0909091	0.0967742	0.163934	0.057971	0.0597015	0.111111	0.2	0.149254	0.114754	0.101449	0.0547945	0.112676	0.112676	0.109589	0.114286	0.114286	0.111111	0.0793651	0.435484	0.333333	0.328358	0.271429	0.589286	0.217391	0.105263	0.0945946	0.308824	0.217391	0.105263	0.12987	0.328571	0.184211	0.421875	0.323529	0.305556	0.338235
0	0.0212766	0.0217391	0	0.02	0.0625	0	0.0425532	0.0943396	0.0877193	0.0357143	0.215686	0.148148	0.118644	0.1	0.0877193	0.0483871	0.0634921	0.181818	0.122807	0.107692	0.0597015	0.127273	0.206897	0.163934	0.106061	0.106061	0.136364	0.0909091	0.0909091	0.0847458	0.127273	0.40678	0.434783	0.257576	0.765957	0.383333	0.0684932	0.181818	0.119403	0.566038	0.0684932	0.181818	0.109589	0.42623	0.5	0.268657	0.4	0.517241	0.393443
0.0188679	0.0185185	0.0188679	0.0566038	0.0175439	0.0175439	0.0181818	0.037037	0.0833333	0.15	0.031746	0.078125	0.0952381	0.106061	0.123077	0.112903	0.107692	0.0724638	0.0434783	0.109375	0.144928	0.164179	0.112903	0.084507	0.0985915	0.111111	0.126761	0.108108	0.0972222	0.0972222	0.109375	0.0952381	0.285714	0.258621	0.267606	0.216216	0.304348	0.148649	0.0759494	0.108108	0.232877	0.148649	0.0759494	0.157895	0.253333	0.123457	0.314286	0.263889	0.25	0.243243
0.0222222	0.0217391	0	0.0666667	0	0.0638298	0	0.0434783	0.117647	0.22	0.0555556	0.109091	0.0892857	0.140351	0.12069	0.12963	0.185185	0.0819672	0.0666667	0.145455	0.224138	0.166667	0.109091	0.112903	0.0606061	0.125	0.107692	0.121212	0.126984	0.126984	0.125	0.109091	0.464286	0.354167	0.261538	0.28125	0.64	0.222222	0.115942	0.121212	0.322581	0.222222	0.115942	0.142857	0.34375	0.152778	0.4	0.33871	0.279412	0.354839
0	0.0384615	0.0192308	0.0185185	0.0555556	0.0754717	0.0185185	0.0185185	0.0322581	0.0461538	0.0322581	0.114754	0.114754	0.0746269	0.0909091	0.030303	0.0441176	0.106061	0.109375	0.0769231	0.0985915	0.132353	0.0461538	0.134328	0.184615	0.0972222	0.0821918	0.109589	0.04	0.04	0.0447761	0.0625	0.0853659	0.0746269	0.0853659	0.126582	0.0987654	0.0632911	0.105263	0.109589	0.155844	0.0632911	0.105263	0.0875	0.120482	0.153846	0.0705882	0.097561	0.119048	0.123457
0.0192308	0.0188679	0	0.0576923	0.0178571	0.0178571	0.0185185	0.0377358	0.0847458	0.172414	0.0322581	0.0793651	0.0967742	0.107692	0.125	0.0967742	0.126984	0.0735294	0.0597015	0.129032	0.147059	0.115942	0.0967742	0.0857143	0.0694444	0.112676	0.0972222	0.109589	0.0833333	0.0833333	0.111111	0.0793651	0.308824	0.285714	0.328358	0.236111	0.369231	0.135135	0.0632911	0.0945946	0.253521	0.135135	0.0632911	0.144737	0.273973	0.153846	0.338235	0.285714	0.27027	0.263889
0.0212766	0	0	0.0638298	0	0.04	0	0.0416667	0.0925926	0.211538	0.0535714	0.105263	0.0862069	0.0983607	0.0806452	0.105263	0.178571	0.0461538	0.0645161	0.12069	0.196721	0.16129	0.105263	0.0923077	0.0588235	0.0882353	0.0882353	0.117647	0.106061	0.106061	0.12069	0.0862069	0.555556	0.395833	0.235294	0.354839	0.75	0.19697	0.0972222	0.0857143	0.377049	0.19697	0.0972222	0.123288	0.375	0.197183	0.409836	0.393443	0.289855	0.409836
0	0.0408163	0.0204082	0	0.0588235	0.0588235	0.0196078	0.0196078	0.0338983	0.031746	0.0166667	0.140351	0.12069	0.0615385	0.112903	0.0483871	0.030303	0.111111	0.133333	0.046875	0.102941	0.0882353	0.031746	0.15873	0.174603	0.101449	0.134328	0.114286	0.0273973	0.0273973	0.0307692	0.0655738	0.0617284	0.0615385	0.102564	0.116883	0.075	0.0384615	0.109589	0.114286	0.162162	0.0384615	0.109589	0.0909091	0.097561	0.175676	0.047619	0.0875	0.109756	0.0864198
0	0	0	0	0.0196078	0.04	0	0.0638298	0.156863	0.125	0.0535714	0.235294	0.211538	0.264151	0.0983607	0.145455	0.0645161	0.0625	0.137931	0.160714	0.123077	0.0746269	0.145455	0.163934	0.142857	0.193548	0.15625	0.134328	0.140625	0.140625	0.160714	0.369565	0.3125	0.425532	0.292308	0.377049	0.423729	0.0821918	0.144928	0.357143	0.584906	0.0821918	0.144928	0.188406	0.660377	0.25	0.246377	0.465517	0.308824	0.433333
0	0.037037	0.0185185	0	0.0172414	0.0727273	0	0.0363636	0.0819672	0.09375	0.03125	0.147541	0.09375	0.121212	0.138462	0.0769231	0.057971	0.056338	0.123077	0.142857	0.0810811	0.0533333	0.0769231	0.130435	0.0972222	0.125	0.08	0.106667	0.0810811	0.0810811	0.0746269	0.09375	0.246575	0.298246	0.358209	0.318841	0.3	0.0617284	0.131579	0.0921053	0.338235	0.0617284	0.131579	0.0853659	0.30137	0.226667	0.256757	0.277778	0.315068	0.273973
0.0188679	0	0.0188679	0.0566038	0.0357143	0.0175439	0	0.037037	0.101695	0.189655	0.031746	0.0952381	0.131148	0.123077	0.106061	0.0952381	0.16129	0.0571429	0.0588235	0.109375	0.215385	0.164179	0.0952381	0.115942	0.0684932	0.126761	0.142857	0.15493	0.0972222	0.0972222	0.109375	0.0952381	0.343284	0.258621	0.304348	0.216216	0.323529	0.164384	0.0897436	0.123288	0.216216	0.164384	0.0897436	0.173333	0.220779	0.123457	0.352941	0.246575	0.233766	0.243243
0	0.0384615	0.0192308	0	0.0178571	0.0754717	0	0.0377358	0.0847458	0.0793651	0.0322581	0.192982	0.114754	0.125	0.107692	0.0793651	0.0441176	0.057971	0.163934	0.111111	0.0985915	0.0547945	0.133333	0.1875	0.166667	0.128571	0.128571	0.109589	0.0833333	0.0833333	0.0769231	0.114754	0.271429	0.333333	0.328358	0.412698	0.308824	0.0769231	0.166667	0.109589	0.589286	0.0769231	0.166667	0.101266	0.409091	0.304348	0.28169	0.343284	0.424242	0.318841
0.02	0.04	0	0.0192308	0.0576923	0.0576923	0.0192308	0.0392157	0.0333333	0.0645161	0.0163934	0.0819672	0.118644	0.147541	0.111111	0.0645161	0.0615385	0.109375	0.078125	0.0461538	0.134328	0.119403	0.0645161	0.104478	0.119403	0.184615	0.149254	0.112676	0.027027	0.027027	0.0461538	0.0819672	0.0740741	0.0447761	0.115385	0.0740741	0.0875	0.0649351	0.0649351	0.128571	0.115385	0.0649351	0.0649351	0.103896	0.151899	0.128205	0.0722892	0.0864198	0.0697674	0.0722892
0	0.0555556	0.037037	0	0.0344828	0.0714286	0.0175439	0.0357143	0.0806452	0.0757576	0.0307692	0.145161	0.109375	0.102941	0.171875	0.0923077	0.0422535	0.0857143	0.104478	0.123077	0.0945946	0.111111	0.0923077	0.144928	0.15942	0.123288	0.123288	0.12	0.0945946	0.0945946	0.0735294	0.109375	0.226667	0.271186	0.314286	0.277778	0.260274	0.101266	0.144737	0.12	0.314286	0.101266	0.144737	0.111111	0.263158	0.177215	0.253333	0.256757	0.293333	0.253333
0.0175439	0	0	0.0526316	0	0.0163934	0	0.0344828	0.078125	0.177419	0.0454545	0.0735294	0.0735294	0.084507	0.0694444	0.0895522	0.151515	0.0540541	0.0555556	0.102941	0.169014	0.15493	0.106061	0.0657895	0.0512821	0.0769231	0.105263	0.0886076	0.0921053	0.0921053	0.102941	0.0735294	0.402985	0.262295	0.287671	0.236842	0.362319	0.171053	0.0722892	0.075	0.220779	0.171053	0.0722892	0.135802	0.240506	0.130952	0.391304	0.25	0.269231	0.246753
0.0192308	0	0	0.0576923	0	0.0363636	0.0185185	0.0377358	0.0847458	0.192982	0.0322581	0.0967742	0.0793651	0.107692	0.0909091	0.0967742	0.163934	0.057971	0.0597015	0.129032	0.181818	0.149254	0.114754	0.0857143	0.0547945	0.0821918	0.0972222	0.109589	0.0833333	0.0833333	0.129032	0.0967742	0.534483	0.358491	0.271429	0.289855	0.508475	0.183099	0.0769231	0.0945946	0.328358	0.183099	0.0769231	0.115385	0.328571	0.184211	0.467742	0.343284	0.287671	0.378788
0.0222222	0.0217391	0	0.0666667	0	0.0638298	0	0.0434783	0.117647	0.22	0.0555556	0.109091	0.0892857	0.140351	0.12069	0.12963	0.185185	0.0819672	0.0666667	0.145455	0.224138	0.166667	0.109091	0.112903	0.0606061	0.125	0.107692	0.121212	0.126984	0.126984	0.125	0.109091	0.464286	0.354167	0.261538	0.28125	0.64	0.222222	0.115942	0.121212	0.322581	0.222222	0.115942	0.142857	0.34375	0.152778	0.4	0.33871	0.279412	0.354839
0	0.0208333	0.0212766	0	0.0196078	0.0612245	0	0.0416667	0.0925926	0.0862069	0.0350877	0.211538	0.125	0.116667	0.0983607	0.0862069	0.047619	0.0625	0.178571	0.12069	0.106061	0.0588235	0.125	0.20339	0.180328	0.121212	0.121212	0.134328	0.0895522	0.0895522	0.101695	0.125	0.354839	0.395833	0.253731	0.527273	0.377049	0.0675676	0.179104	0.117647	0.75	0.0675676	0.179104	0.123288	0.491525	0.328125	0.246377	0.416667	0.390625	0.387097
0.0185185	0.037037	0	0.0178571	0.0535714	0.0727273	0.0178571	0.0363636	0.03125	0.0447761	0.03125	0.0606061	0.111111	0.15625	0.0882353	0.0447761	0.0428571	0.102941	0.057971	0.0588235	0.0958904	0.128571	0.0769231	0.0833333	0.128571	0.173913	0.0945946	0.106667	0.038961	0.038961	0.0588235	0.0769231	0.0581395	0.0422535	0.0833333	0.0705882	0.0705882	0.0617284	0.0617284	0.121622	0.0963855	0.0617284	0.0617284	0.0987654	0.158537	0.108434	0.0568182	0.0823529	0.0666667	0.0941176
0	0.0444444	0.0222222	0	0.0204082	0.0869565	0	0.0434783	0.0961538	0.0892857	0.0363636	0.22	0.12963	0.160714	0.140351	0.109091	0.0491803	0.0819672	0.185185	0.145455	0.109375	0.0606061	0.12963	0.210526	0.186441	0.142857	0.125	0.121212	0.0923077	0.0923077	0.0862069	0.150943	0.28125	0.354167	0.261538	0.438596	0.322581	0.0694444	0.184615	0.138462	0.64	0.0694444	0.184615	0.111111	0.433333	0.276923	0.253731	0.360656	0.403226	0.333333
0.0188679	0.0185185	0	0	0.0740741	0.0175439	0.0181818	0.0566038	0.160714	0.112903	0.0483871	0.189655	0.254545	0.237288	0.196721	0.131148	0.0746269	0.121212	0.125	0.145161	0.179104	0.114286	0.131148	0.222222	0.164179	0.269841	0.19403	0.205882	0.161765	0.161765	0.126984	0.326923	0.153846	0.177419	0.47541	0.2	0.184211	0.118421	0.164384	0.438596	0.25	0.118421	0.164384	0.222222	0.305556	0.213333	0.179487	0.197368	0.217949	0.194805
0.0196078	0.0192308	0	0.0188679	0.0181818	0.0769231	0	0.0588235	0.0862069	0.0983607	0.0327869	0.135593	0.116667	0.224138	0.0923077	0.116667	0.0606061	0.0588235	0.111111	0.131148	0.115942	0.0704225	0.135593	0.119403	0.117647	0.238095	0.147059	0.142857	0.084507	0.084507	0.131148	0.135593	0.353846	0.365385	0.275362	0.396825	0.375	0.0779221	0.106667	0.142857	0.491525	0.0779221	0.106667	0.146667	0.769231	0.236111	0.25	0.412698	0.291667	0.384615
0	0.0188679	0.0192308	0	0.0178571	0.0555556	0	0.0377358	0.0847458	0.0793651	0.0322581	0.192982	0.114754	0.125	0.107692	0.0793651	0.0441176	0.0735294	0.163934	0.111111	0.0985915	0.0547945	0.133333	0.1875	0.149254	0.0972222	0.112676	0.109589	0.0833333	0.0833333	0.09375	0.133333	0.289855	0.358491	0.289855	0.534483	0.328358	0.0769231	0.166667	0.125	0.483333	0.0769231	0.166667	0.101266	0.367647	0.384615	0.246575	0.343284	0.46875	0.338235
0.0227273	0	0	0.0681818	0	0.0425532	0	0.0444444	0.0980392	0.22449	0.0769231	0.111111	0.0909091	0.103448	0.103448	0.111111	0.188679	0.0655738	0.0677966	0.127273	0.206897	0.169492	0.111111	0.0967742	0.0615385	0.0923077	0.0923077	0.106061	0.111111	0.111111	0.127273	0.0909091	0.588235	0.422222	0.246154	0.372881	0.8	0.206349	0.117647	0.0895522	0.396552	0.206349	0.117647	0.128571	0.393443	0.205882	0.431034	0.413793	0.30303	0.431034
0	0.0169492	0.0172414	0	0.016129	0.05	0	0.0338983	0.0769231	0.0724638	0.0447761	0.174603	0.104478	0.0985915	0.0833333	0.0724638	0.0405405	0.0675676	0.166667	0.101449	0.0909091	0.0641026	0.104478	0.171429	0.152778	0.0897436	0.103896	0.101266	0.0909091	0.0909091	0.0704225	0.104478	0.266667	0.278689	0.30137	0.376812	0.233766	0.0714286	0.168831	0.101266	0.357143	0.0714286	0.168831	0.107143	0.285714	0.246753	0.24359	0.28	0.369863	0.24359
0.0192308	0	0	0.0576923	0	0.0178571	0	0.0377358	0.103448	0.192982	0.0491803	0.0793651	0.0793651	0.0909091	0.107692	0.0967742	0.163934	0.057971	0.0597015	0.129032	0.164179	0.149254	0.0967742	0.0857143	0.0547945	0.0821918	0.0821918	0.0945946	0.0833333	0.0833333	0.111111	0.0967742	0.390625	0.285714	0.308824	0.253521	0.348485	0.150685	0.0632911	0.0945946	0.236111	0.150685	0.0632911	0.115385	0.24	0.153846	0.4	0.267606	0.253333	0.246575
0	0.0444444	0.0222222	0	0.0204082	0.0869565	0	0.0434783	0.0961538	0.0892857	0.0363636	0.22	0.12963	0.160714	0.140351	0.109091	0.0491803	0.0819672	0.185185	0.145455	0.109375	0.0606061	0.12963	0.210526	0.186441	0.142857	0.125	0.121212	0.0923077	0.0923077	0.0862069	0.150943	0.28125	0.354167	0.261538	0.438596	0.322581	0.0694444	0.184615	0.138462	0.64	0.0694444	0.184615	0.111111	0.433333	0.276923	0.253731	0.360656	0.403226	0.333333
0.0192308	0	0	0.0576923	0	0.0178571	0	0.0377358	0.103448	0.192982	0.0491803	0.0793651	0.0793651	0.0909091	0.107692	0.0967742	0.163934	0.057971	0.0597015	0.129032	0.164179	0.149254	0.0967742	0.0857143	0.0547945	0.0821918	0.0821918	0.0945946	0.0833333	0.0833333	0.111111	0.0967742	0.390625	0.285714	0.308824	0.253521	0.348485	0.150685	0.0632911	0.0945946	0.236111	0.150685	0.0632911	0.115385	0.24	0.153846	0.4	0.267606	0.253333	0.246575
0	0.0188679	0.0392157	0	0.0178571	0.0555556	0	0.0377358	0.0847458	0.0967742	0.0491803	0.214286	0.152542	0.142857	0.107692	0.0793651	0.0597015	0.057971	0.145161	0.111111	0.147059	0.084507	0.0967742	0.206349	0.149254	0.128571	0.144928	0.157143	0.0985915	0.0985915	0.0769231	0.133333	0.253521	0.285714	0.289855	0.348485	0.271429	0.105263	0.183099	0.140845	0.348485	0.105263	0.183099	0.144737	0.273973	0.216216	0.246575	0.285714	0.342857	0.28169
0.0175439	0.0350877	0.0175439	0.0344828	0.0333333	0.0508475	0.0169492	0.0526316	0.078125	0.0895522	0.0298507	0.0895522	0.106061	0.166667	0.149254	0.106061	0.0555556	0.0833333	0.0555556	0.136364	0.106667	0.123288	0.123077	0.0945946	0.108108	0.166667	0.135135	0.131579	0.0921053	0.0921053	0.102941	0.123077	0.236842	0.241935	0.342857	0.220779	0.236842	0.0987654	0.0987654	0.131579	0.236842	0.0987654	0.0987654	0.135802	0.324324	0.130952	0.297297	0.25	0.269231	0.246753
0.02	0.0196078	0	0.0192308	0.0576923	0.0377358	0.0192308	0.0192308	0.0333333	0.047619	0.0163934	0.0819672	0.118644	0.0769231	0.09375	0.118644	0.0454545	0.126984	0.078125	0.0625	0.134328	0.102941	0.047619	0.104478	0.119403	0.115942	0.203125	0.144928	0.027027	0.027027	0.0793651	0.0645161	0.0609756	0.0447761	0.101266	0.0740741	0.0740741	0.0649351	0.0649351	0.112676	0.115385	0.0649351	0.0649351	0.133333	0.109756	0.1	0.0595238	0.128205	0.0697674	0.0853659
0.0185185	0.0181818	0	0.0555556	0	0.0350877	0	0.0363636	0.1	0.186441	0.047619	0.0769231	0.0606061	0.0882353	0.0882353	0.09375	0.177419	0.056338	0.0735294	0.0746269	0.19403	0.144928	0.0769231	0.0985915	0.0533333	0.109589	0.0945946	0.106667	0.111111	0.111111	0.0909091	0.0606061	0.263889	0.15625	0.166667	0.151899	0.378788	0.211268	0.116883	0.0779221	0.181818	0.211268	0.116883	0.1125	0.1875	0.15	0.291667	0.210526	0.2	0.207792
0.0188679	0.0185185	0	0.0181818	0.0545455	0.0545455	0.0181818	0.0181818	0.031746	0.0454545	0.031746	0.0615385	0.112903	0.0895522	0.0735294	0.0952381	0.0434783	0.121212	0.0588235	0.0757576	0.0972222	0.130435	0.0615385	0.084507	0.130435	0.111111	0.142857	0.123288	0.0394737	0.0394737	0.0757576	0.0615385	0.0714286	0.057971	0.097561	0.0843373	0.0843373	0.0759494	0.0625	0.108108	0.111111	0.0759494	0.0625	0.113924	0.13253	0.0963855	0.0697674	0.1375	0.0795455	0.108434
0.0208333	0.0204082	0	0.02	0.0192308	0.0816327	0	0.0625	0.0909091	0.103448	0.0344828	0.142857	0.122807	0.259259	0.133333	0.142857	0.0634921	0.078125	0.116667	0.157895	0.121212	0.0735294	0.142857	0.125	0.123077	0.25	0.153846	0.132353	0.0882353	0.0882353	0.118644	0.163636	0.287879	0.333333	0.287879	0.328125	0.328125	0.0810811	0.111111	0.166667	0.416667	0.0810811	0.111111	0.136986	0.679245	0.194444	0.26087	0.365079	0.304348	0.338462
0.0185185	0.0181818	0	0.0363636	0.0172414	0.0535714	0	0.0555556	0.0819672	0.111111	0.03125	0.09375	0.09375	0.193548	0.138462	0.09375	0.0735294	0.056338	0.0735294	0.16129	0.0958904	0.0675676	0.111111	0.0833333	0.0533333	0.173913	0.0945946	0.121622	0.0810811	0.0810811	0.107692	0.111111	0.263889	0.275862	0.378788	0.263889	0.28169	0.075	0.0886076	0.106667	0.263889	0.075	0.0886076	0.1125	0.357143	0.179487	0.309859	0.277778	0.297297	0.273973
0.0181818	0.0178571	0	0.0175439	0.0169492	0.0714286	0	0.0545455	0.0806452	0.0923077	0.0307692	0.126984	0.109375	0.209677	0.102941	0.109375	0.0571429	0.0555556	0.104478	0.123077	0.109589	0.0666667	0.145161	0.112676	0.111111	0.223881	0.15493	0.12	0.08	0.08	0.106061	0.126984	0.277778	0.315789	0.352941	0.314286	0.314286	0.0875	0.101266	0.135135	0.393939	0.0875	0.101266	0.125	0.627119	0.223684	0.287671	0.347826	0.328767	0.323944
0.0178571	0	0	0.0535714	0	0.0166667	0	0.0350877	0.0793651	0.180328	0.0461538	0.0909091	0.107692	0.101449	0.0704225	0.0746269	0.153846	0.0547945	0.056338	0.0724638	0.242424	0.157143	0.0746269	0.142857	0.0657895	0.152778	0.136986	0.148649	0.108108	0.108108	0.0882353	0.0909091	0.24	0.134328	0.1625	0.134146	0.347826	0.205479	0.128205	0.133333	0.1625	0.205479	0.128205	0.151899	0.168675	0.119048	0.25	0.175	0.166667	0.17284
0	0.037037	0.0185185	0	0.0350877	0.0172414	0.0178571	0.0363636	0.118644	0.0769231	0.047619	0.09375	0.09375	0.104478	0.15625	0.0769231	0.0735294	0.0869565	0.106061	0.125	0.0810811	0.0675676	0.09375	0.114286	0.0821918	0.125	0.08	0.136986	0.142857	0.142857	0.0746269	0.09375	0.0833333	0.0882353	0.109756	0.109756	0.0963855	0.116883	0.116883	0.121622	0.109756	0.116883	0.116883	0.0853659	0.117647	0.108434	0.0941176	0.108434	0.116279	0.148148
0.0227273	0	0	0.0681818	0	0.0425532	0	0.0444444	0.0980392	0.22449	0.0769231	0.111111	0.0909091	0.103448	0.103448	0.111111	0.188679	0.0655738	0.0677966	0.127273	0.206897	0.169492	0.111111	0.0967742	0.0615385	0.0923077	0.0923077	0.106061	0.111111	0.111111	0.127273	0.0909091	0.588235	0.422222	0.246154	0.372881	0.8	0.206349	0.117647	0.0895522	0.396552	0.206349	0.117647	0.128571	0.393443	0.205882	0.431034	0.413793	0.30303	0.431034
0	0.0192308	0.0196078	0	0.0181818	0.0566038	0	0.0384615	0.0862069	0.0806452	0.05	0.196429	0.116667	0.109375	0.126984	0.0806452	0.0447761	0.0746269	0.147541	0.131148	0.1	0.0704225	0.0806452	0.190476	0.151515	0.0985915	0.0985915	0.111111	0.084507	0.084507	0.078125	0.135593	0.275362	0.314815	0.313433	0.396825	0.257143	0.0641026	0.152778	0.142857	0.353846	0.0641026	0.152778	0.102564	0.277778	0.271429	0.267606	0.289855	0.38806	0.267606
0.0169492	0	0	0.0508475	0	0.015873	0	0.0333333	0.0757576	0.171875	0.0597015	0.0714286	0.0714286	0.0821918	0.0675676	0.102941	0.147059	0.0526316	0.04	0.084507	0.164384	0.166667	0.0869565	0.0641026	0.05	0.075	0.102564	0.0864198	0.103896	0.103896	0.1	0.0714286	0.297297	0.179104	0.170732	0.156627	0.391304	0.181818	0.0833333	0.0731707	0.2	0.181818	0.0833333	0.119048	0.190476	0.141176	0.306667	0.227848	0.202381	0.209877
0.0192308	0.0188679	0.0192308	0.0576923	0.0178571	0.0754717	0	0.0185185	0.0491803	0.152542	0.0322581	0.152542	0.0967742	0.0909091	0.0588235	0.0625	0.163934	0.057971	0.163934	0.0769231	0.2	0.166667	0.0967742	0.169231	0.149254	0.0972222	0.0972222	0.140845	0.0684932	0.0684932	0.0769231	0.0793651	0.328358	0.180328	0.126582	0.412698	0.459016	0.166667	0.166667	0.08	0.328358	0.166667	0.166667	0.115385	0.256757	0.451613	0.263889	0.232877	0.362319	0.246575
0.0178571	0.0357143	0.0178571	0.0535714	0.0166667	0.0892857	0	0.0172414	0.0625	0.142857	0.030303	0.142857	0.0746269	0.101449	0.0704225	0.0588235	0.153846	0.0694444	0.153846	0.0724638	0.205882	0.157143	0.107692	0.176471	0.140845	0.121622	0.121622	0.133333	0.0789474	0.0789474	0.0882353	0.0746269	0.273973	0.169231	0.1625	0.328571	0.38806	0.189189	0.173333	0.0897436	0.291667	0.189189	0.173333	0.123457	0.24359	0.362319	0.25	0.205128	0.342466	0.217949
0.0175439	0.0172414	0.0175439	0.0169492	0.0163934	0.0508475	0	0.0526316	0.078125	0.106061	0.0454545	0.123077	0.140625	0.241935	0.1	0.0895522	0.0704225	0.0540541	0.0704225	0.102941	0.152778	0.0933333	0.106061	0.125	0.0789474	0.217391	0.150685	0.146667	0.0921053	0.0921053	0.0869565	0.140625	0.236842	0.241935	0.287671	0.253333	0.253333	0.1125	0.1125	0.146667	0.253333	0.1125	0.1125	0.15	0.342466	0.144578	0.246753	0.25	0.253165	0.246753
0	0.0222222	0.0227273	0	0.0208333	0.0652174	0	0.0444444	0.0980392	0.0909091	0.0566038	0.22449	0.132075	0.122807	0.122807	0.0909091	0.05	0.0833333	0.188679	0.127273	0.111111	0.0615385	0.132075	0.214286	0.189655	0.126984	0.126984	0.123077	0.09375	0.09375	0.107143	0.132075	0.372881	0.422222	0.265625	0.557692	0.396552	0.0704225	0.206349	0.123077	0.8	0.0704225	0.206349	0.128571	0.517857	0.344262	0.257576	0.438596	0.409836	0.40678
0.0169492	0	0	0.0508475	0	0.015873	0	0.0333333	0.0757576	0.171875	0.0597015	0.0714286	0.0714286	0.0821918	0.0675676	0.102941	0.147059	0.0526316	0.04	0.084507	0.164384	0.166667	0.0869565	0.0641026	0.05	0.075	0.102564	0.0864198	0.103896	0.103896	0.1	0.0714286	0.297297	0.179104	0.170732	0.156627	0.391304	0.181818	0.0833333	0.0731707	0.2	0.181818	0.0833333	0.119048	0.190476	0.141176	0.306667	0.227848	0.202381	0.209877
0.0188679	0.0377358	0.0188679	0.0181818	0.0740741	0.0545455	0.0181818	0.0181818	0.0483871	0.0454545	0.015625	0.0952381	0.112903	0.0735294	0.106061	0.078125	0.0588235	0.104478	0.125	0.126984	0.112676	0.114286	0.0454545	0.115942	0.130435	0.126761	0.15942	0.205882	0.0394737	0.0394737	0.0597015	0.078125	0.0588235	0.0428571	0.097561	0.0843373	0.0714286	0.0625	0.0897436	0.138889	0.125	0.0625	0.0897436	0.128205	0.105882	0.123457	0.0574713	0.0963855	0.0795455	0.135802
0	0.037037	0.0185185	0	0.0172414	0.0727273	0	0.0363636	0.1	0.09375	0.03125	0.166667	0.09375	0.104478	0.104478	0.0769231	0.0735294	0.0714286	0.177419	0.0746269	0.126761	0.0821918	0.09375	0.2	0.179104	0.140845	0.109589	0.121622	0.0958904	0.0958904	0.0588235	0.09375	0.166667	0.174603	0.181818	0.263889	0.197368	0.102564	0.194444	0.106667	0.378788	0.102564	0.194444	0.0987654	0.25	0.260274	0.177215	0.226667	0.28	0.207792
0	0.0192308	0.0196078	0	0.0181818	0.0566038	0	0.0384615	0.0862069	0.0806452	0.05	0.196429	0.116667	0.109375	0.126984	0.0806452	0.0447761	0.0746269	0.147541	0.131148	0.1	0.0704225	0.0806452	0.190476	0.151515	0.0985915	0.0985915	0.111111	0.084507	0.084507	0.078125	0.135593	0.275362	0.314815	0.313433	0.396825	0.257143	0.0641026	0.152778	0.142857	0.353846	0.0641026	0.152778	0.102564	0.277778	0.271429	0.267606	0.289855	0.38806	0.267606
0.0169492	0.0166667	0	0.0163934	0.015873	0.0491803	0	0.0508475	0.0757576	0.0869565	0.0441176	0.102941	0.102941	0.19697	0.0821918	0.0869565	0.0540541	0.0666667	0.0985915	0.115942	0.103896	0.0769231	0.119403	0.0921053	0.0909091	0.211268	0.116883	0.113924	0.0897436	0.0897436	0.084507	0.119403	0.263158	0.253968	0.315068	0.28	0.230769	0.0833333	0.0963855	0.128205	0.263158	0.0833333	0.0963855	0.119048	0.408451	0.168675	0.25641	0.24359	0.278481	0.240506
0.0185185	0.037037	0.0185185	0.0178571	0.0727273	0.0727273	0.0178571	0.0178571	0.047619	0.0447761	0.03125	0.0769231	0.111111	0.0882353	0.0882353	0.0606061	0.057971	0.102941	0.0895522	0.125	0.0958904	0.144928	0.0606061	0.114286	0.144928	0.125	0.109589	0.185714	0.0526316	0.0526316	0.0588235	0.0606061	0.0581395	0.0422535	0.0705882	0.0833333	0.0705882	0.075	0.0886076	0.121622	0.123457	0.075	0.0886076	0.1125	0.104651	0.121951	0.0568182	0.0952381	0.0786517	0.148148
0.030303	0	0	0.0909091	0	0.027027	0.0285714	0.0285714	0.0714286	0.225	0.0227273	0.0652174	0.0652174	0.0816327	0.06	0.0888889	0.238095	0.0588235	0.0612245	0.108696	0.229167	0.208333	0.0888889	0.0754717	0.0545455	0.0909091	0.111111	0.127273	0.0727273	0.0727273	0.108696	0.0652174	0.489362	0.232558	0.206897	0.206897	0.346154	0.203704	0.0655738	0.0689655	0.166667	0.203704	0.0655738	0.114754	0.174603	0.20339	0.469388	0.183333	0.229508	0.220339
0	0.0169492	0.0172414	0	0.016129	0.05	0	0.0338983	0.0769231	0.0724638	0.0447761	0.174603	0.104478	0.0985915	0.0833333	0.0882353	0.0405405	0.0675676	0.149254	0.0857143	0.0909091	0.0921053	0.104478	0.171429	0.185714	0.103896	0.118421	0.101266	0.0909091	0.0909091	0.0704225	0.104478	0.1875	0.2	0.1875	0.283784	0.202532	0.0714286	0.168831	0.101266	0.397059	0.0714286	0.168831	0.107143	0.253165	0.263158	0.182927	0.246753	0.298701	0.2125
0	0.0169492	0.0172414	0	0.016129	0.05	0	0.0338983	0.0769231	0.0724638	0.0447761	0.174603	0.104478	0.0985915	0.0833333	0.0882353	0.0405405	0.0675676	0.149254	0.0857143	0.0909091	0.0921053	0.104478	0.171429	0.185714	0.103896	0.118421	0.101266	0.0909091	0.0909091	0.0704225	0.104478	0.1875	0.2	0.1875	0.283784	0.202532	0.0714286	0.168831	0.101266	0.397059	0.0714286	0.168831	0.107143	0.253165	0.263158	0.182927	0.246753	0.298701	0.2125
0.030303	0.0294118	0	0.0909091	0	0.0857143	0	0.0285714	0.097561	0.225	0.0465116	0.0888889	0.0652174	0.104167	0.104167	0.113636	0.238095	0.08	0.0833333	0.108696	0.255319	0.208333	0.0888889	0.117647	0.0740741	0.132075	0.111111	0.127273	0.113208	0.113208	0.108696	0.0652174	0.320755	0.177778	0.147541	0.147541	0.489362	0.25	0.12069	0.0877193	0.186441	0.25	0.12069	0.133333	0.213115	0.163934	0.285714	0.20339	0.171875	0.220339
0.0212766	0.0208333	0.0212766	0.0638298	0.0196078	0.0833333	0.0204082	0.0204082	0.0535714	0.166667	0.0172414	0.166667	0.0862069	0.0983607	0.0634921	0.0677966	0.178571	0.0625	0.178571	0.101695	0.216667	0.180328	0.105263	0.183333	0.16129	0.104478	0.121212	0.169231	0.057971	0.057971	0.0833333	0.0862069	0.4	0.196429	0.183099	0.4	0.292308	0.161765	0.161765	0.0857143	0.272727	0.161765	0.161765	0.123288	0.205479	0.393443	0.365079	0.180556	0.412698	0.211268
0.0227273	0	0	0.0681818	0	0.0425532	0	0.0217391	0.0566038	0.176471	0.037037	0.0714286	0.0526316	0.0666667	0.0491803	0.0714286	0.188679	0.0483871	0.0677966	0.0877193	0.186441	0.169492	0.0714286	0.0793651	0.0615385	0.0757576	0.0757576	0.123077	0.0769231	0.0769231	0.0877193	0.0526316	0.472727	0.185185	0.125	0.208955	0.5	0.1875	0.0857143	0.057971	0.208955	0.1875	0.0857143	0.0972222	0.214286	0.223881	0.360656	0.223881	0.194444	0.257576
0.0212766	0	0	0.0638298	0	0.04	0	0.0204082	0.0727273	0.188679	0.0535714	0.0677966	0.05	0.0634921	0.046875	0.0677966	0.222222	0.0625	0.0645161	0.0833333	0.177419	0.285714	0.105263	0.0923077	0.125	0.0724638	0.0724638	0.101449	0.0895522	0.0895522	0.0833333	0.05	0.272727	0.155172	0.105263	0.166667	0.448276	0.19697	0.112676	0.0555556	0.183099	0.19697	0.112676	0.0933333	0.189189	0.180556	0.246377	0.197183	0.186667	0.228571
0.0181818	0.0363636	0.0181818	0.0545455	0.0526316	0.0714286	0.0175439	0.0175439	0.0307692	0.109375	0.0307692	0.0923077	0.0923077	0.0869565	0.0714286	0.0441176	0.104478	0.101449	0.0882353	0.0735294	0.157143	0.176471	0.0441176	0.112676	0.142857	0.0933333	0.0933333	0.135135	0.0519481	0.0519481	0.057971	0.0597015	0.15	0.056338	0.0823529	0.108434	0.135802	0.12987	0.101266	0.0909091	0.135802	0.12987	0.101266	0.111111	0.103448	0.134146	0.160494	0.0813953	0.141176	0.105882
0.0178571	0.0357143	0.0178571	0.0535714	0.0166667	0.0892857	0	0.0172414	0.0625	0.142857	0.030303	0.142857	0.0746269	0.101449	0.0704225	0.0588235	0.153846	0.0694444	0.153846	0.0724638	0.205882	0.157143	0.107692	0.176471	0.140845	0.121622	0.121622	0.133333	0.0789474	0.0789474	0.0882353	0.0746269	0.273973	0.169231	0.1625	0.328571	0.38806	0.189189	0.173333	0.0897436	0.291667	0.189189	0.173333	0.123457	0.24359	0.362319	0.25	0.205128	0.342466	0.217949
0.0192308	0.0188679	0.0192308	0.0576923	0.0178571	0.0754717	0	0.0185185	0.0491803	0.152542	0.0322581	0.152542	0.0967742	0.0909091	0.0588235	0.0625	0.163934	0.057971	0.163934	0.0769231	0.2	0.166667	0.0967742	0.169231	0.149254	0.0972222	0.0972222	0.140845	0.0684932	0.0684932	0.0769231	0.0793651	0.328358	0.180328	0.126582	0.412698	0.459016	0.166667	0.166667	0.08	0.328358	0.166667	0.166667	0.115385	0.256757	0.451613	0.263889	0.232877	0.362319	0.246575
0.0192308	0.0188679	0.0192308	0.0576923	0.0178571	0.0754717	0	0.0185185	0.0491803	0.152542	0.0322581	0.152542	0.0967742	0.0909091	0.0588235	0.0625	0.163934	0.057971	0.163934	0.0769231	0.2	0.166667	0.0967742	0.169231	0.149254	0.0972222	0.0972222	0.140845	0.0684932	0.0684932	0.0769231	0.0793651	0.328358	0.180328	0.126582	0.412698	0.459016	0.166667	0.166667	0.08	0.328358	0.166667	0.166667	0.115385	0.256757	0.451613	0.263889	0.232877	0.362319	0.246575
0	0.0222222	0.0227273	0	0.0208333	0.0652174	0	0.0444444	0.0980392	0.0909091	0.0566038	0.22449	0.132075	0.122807	0.122807	0.0909091	0.05	0.0833333	0.188679	0.127273	0.111111	0.0615385	0.132075	0.214286	0.189655	0.126984	0.126984	0.123077	0.09375	0.09375	0.107143	0.132075	0.372881	0.422222	0.265625	0.557692	0.396552	0.0704225	0.206349	0.123077	0.8	0.0704225	0.206349	0.128571	0.517857	0.344262	0.257576	0.438596	0.409836	0.40678
0.0188679	0.0185185	0.0188679	0.0566038	0.0175439	0.0175439	0.0181818	0.037037	0.0833333	0.15	0.031746	0.078125	0.0952381	0.106061	0.123077	0.112903	0.107692	0.0724638	0.0434783	0.109375	0.144928	0.164179	0.112903	0.084507	0.0985915	0.111111	0.126761	0.108108	0.0972222	0.0972222	0.109375	0.0952381	0.285714	0.258621	0.267606	0.216216	0.304348	0.148649	0.0759494	0.108108	0.232877	0.148649	0.0759494	0.157895	0.253333	0.123457	0.314286	0.263889	0.25	0.243243
0.0175439	0.0172414	0.0175439	0.0526316	0	0.0333333	0.0169492	0.0344828	0.0952381	0.15873	0.0454545	0.123077	0.106061	0.1	0.084507	0.106061	0.134328	0.0833333	0.0857143	0.119403	0.152778	0.138889	0.123077	0.0945946	0.0933333	0.0909091	0.105263	0.131579	0.121622	0.121622	0.102941	0.0895522	0.160494	0.1	0.0804598	0.105882	0.175	0.155844	0.1125	0.102564	0.13253	0.155844	0.1125	0.121951	0.113636	0.117647	0.156627	0.144578	0.11236	0.142857
0.0208333	0.0204082	0	0.02	0.0192308	0.0816327	0	0.0625	0.0909091	0.103448	0.0526316	0.142857	0.122807	0.236364	0.114754	0.122807	0.0634921	0.078125	0.116667	0.137931	0.121212	0.0735294	0.142857	0.125	0.123077	0.25	0.153846	0.132353	0.0882353	0.0882353	0.137931	0.142857	0.370968	0.387755	0.287879	0.416667	0.393443	0.0810811	0.126761	0.149254	0.517857	0.0810811	0.126761	0.152778	0.816327	0.246377	0.26087	0.433333	0.304348	0.403226
0.0357143	0.0172414	0	0.0344828	0.0689655	0.0333333	0.0169492	0.0526316	0.131148	0.140625	0.0454545	0.15873	0.177419	0.149254	0.184615	0.216667	0.0857143	0.130435	0.0857143	0.136364	0.169014	0.108108	0.123077	0.173913	0.0933333	0.2	0.217391	0.162162	0.152778	0.152778	0.315789	0.140625	0.175	0.166667	0.446154	0.175	0.205128	0.141026	0.141026	0.211268	0.220779	0.141026	0.141026	0.393939	0.25641	0.17284	0.2	0.266667	0.207317	0.185185
0.0175439	0.0172414	0	0.0169492	0.0163934	0.0508475	0	0.0526316	0.0952381	0.106061	0.0298507	0.106061	0.0895522	0.184615	0.1	0.106061	0.0857143	0.0684932	0.117647	0.0869565	0.136986	0.0933333	0.106061	0.125	0.123288	0.235294	0.135135	0.131579	0.0921053	0.0921053	0.0869565	0.106061	0.160494	0.149254	0.205128	0.189873	0.189873	0.1125	0.126582	0.131579	0.236842	0.1125	0.126582	0.121951	0.4	0.1875	0.185185	0.217949	0.207317	0.2
0.0188679	0	0.0188679	0.0566038	0.0357143	0.0175439	0	0.037037	0.101695	0.189655	0.031746	0.0952381	0.131148	0.123077	0.106061	0.0952381	0.16129	0.0571429	0.0588235	0.109375	0.215385	0.164179	0.0952381	0.115942	0.0684932	0.126761	0.142857	0.15493	0.0972222	0.0972222	0.109375	0.0952381	0.343284	0.258621	0.304348	0.216216	0.323529	0.164384	0.0897436	0.123288	0.216216	0.164384	0.0897436	0.173333	0.220779	0.123457	0.352941	0.246575	0.233766	0.243243
0.0181818	0.0178571	0.0181818	0.0545455	0	0.0344828	0	0.0357143	0.0983607	0.145161	0.0307692	0.126984	0.0923077	0.119403	0.102941	0.0923077	0.121212	0.0410959	0.104478	0.106061	0.140845	0.111111	0.0923077	0.0972222	0.0958904	0.0933333	0.0789474	0.135135	0.0657895	0.0657895	0.106061	0.109375	0.15	0.0869565	0.0952381	0.135802	0.121951	0.115385	0.101266	0.105263	0.121951	0.115385	0.101266	0.111111	0.103448	0.120482	0.13253	0.0941176	0.127907	0.105882
0.0208333	0.0204082	0	0.0625	0	0.06	0.02	0.02	0.0714286	0.163636	0.0344828	0.0666667	0.0491803	0.0793651	0.0625	0.0666667	0.175439	0.0615385	0.0634921	0.0819672	0.193548	0.15873	0.0847458	0.0909091	0.057971	0.102941	0.102941	0.115942	0.0882353	0.0882353	0.1	0.0491803	0.370968	0.192982	0.164384	0.164384	0.440678	0.212121	0.0958904	0.0694444	0.197183	0.212121	0.0958904	0.106667	0.219178	0.194444	0.338462	0.211268	0.184211	0.242857
0.0192308	0.0384615	0.0192308	0.0576923	0.0555556	0.0555556	0.0185185	0.0185185	0.0322581	0.114754	0.0322581	0.0793651	0.114754	0.0746269	0.0909091	0.0461538	0.109375	0.106061	0.0923077	0.0606061	0.164179	0.132353	0.0461538	0.117647	0.1	0.112676	0.112676	0.140845	0.04	0.04	0.0606061	0.0625	0.0987654	0.0434783	0.0987654	0.0853659	0.1125	0.105263	0.0909091	0.109589	0.1125	0.105263	0.0909091	0.12987	0.0941176	0.111111	0.123457	0.0714286	0.119048	0.0833333
0.0192308	0.0188679	0	0.0576923	0	0.0555556	0	0.0377358	0.0847458	0.172414	0.0491803	0.0625	0.0625	0.0909091	0.0909091	0.0967742	0.163934	0.0735294	0.0441176	0.09375	0.2	0.184615	0.0967742	0.0857143	0.0694444	0.112676	0.112676	0.109589	0.130435	0.130435	0.09375	0.0625	0.271429	0.16129	0.171053	0.141026	0.390625	0.235294	0.12	0.08	0.171053	0.235294	0.12	0.115385	0.192308	0.111111	0.28169	0.2	0.175	0.197368
0	0.0175439	0.0178571	0	0.0166667	0.0517241	0	0.0350877	0.0793651	0.0746269	0.030303	0.180328	0.125	0.101449	0.0857143	0.0588235	0.0416667	0.0694444	0.153846	0.0724638	0.138889	0.08	0.0909091	0.25	0.191176	0.169014	0.136986	0.148649	0.0933333	0.0933333	0.0571429	0.107692	0.134146	0.151515	0.177215	0.24	0.1625	0.0864198	0.205479	0.148649	0.347826	0.0864198	0.205479	0.123457	0.2125	0.220779	0.130952	0.189873	0.240506	0.17284
0.0181818	0.0178571	0	0.0175439	0.0169492	0.0526316	0	0.0545455	0.0806452	0.0923077	0.0634921	0.109375	0.109375	0.209677	0.119403	0.0923077	0.0571429	0.0704225	0.0724638	0.123077	0.109589	0.0810811	0.109375	0.112676	0.0810811	0.188406	0.108108	0.105263	0.08	0.08	0.0895522	0.145161	0.260274	0.271186	0.314286	0.295775	0.243243	0.0740741	0.0875	0.150685	0.260274	0.0740741	0.0875	0.111111	0.352113	0.192308	0.27027	0.256757	0.293333	0.236842
0.0192308	0.0188679	0.0192308	0.0576923	0	0.0363636	0	0.0377358	0.0847458	0.172414	0.0491803	0.0793651	0.0625	0.0746269	0.0746269	0.0793651	0.163934	0.057971	0.0597015	0.09375	0.2	0.166667	0.0793651	0.117647	0.0694444	0.0972222	0.0972222	0.125	0.114286	0.114286	0.09375	0.0793651	0.289855	0.16129	0.171053	0.171053	0.390625	0.217391	0.12	0.0945946	0.186667	0.217391	0.12	0.12987	0.177215	0.168831	0.3	0.2	0.205128	0.22973
0.0181818	0.0178571	0	0.0175439	0.0169492	0.0526316	0	0.0545455	0.0806452	0.0923077	0.0634921	0.109375	0.109375	0.209677	0.119403	0.0923077	0.0571429	0.0704225	0.0724638	0.123077	0.109589	0.0810811	0.109375	0.112676	0.0810811	0.188406	0.108108	0.105263	0.08	0.08	0.0895522	0.145161	0.260274	0.271186	0.314286	0.295775	0.243243	0.0740741	0.0875	0.150685	0.260274	0.0740741	0.0875	0.111111	0.352113	0.192308	0.27027	0.256757	0.293333	0.236842
0	0.0377358	0.0188679	0	0.0175439	0.0943396	0	0.037037	0.0833333	0.0615385	0.031746	0.169492	0.0952381	0.106061	0.106061	0.078125	0.0434783	0.0882353	0.16129	0.0923077	0.112676	0.0985915	0.112903	0.203125	0.21875	0.142857	0.126761	0.123288	0.112676	0.112676	0.0597015	0.0952381	0.153846	0.177419	0.184211	0.267606	0.184211	0.103896	0.214286	0.108108	0.384615	0.103896	0.214286	0.1	0.253333	0.22973	0.15	0.213333	0.266667	0.194805
0.0357143	0.0172414	0	0.0526316	0.0163934	0.0163934	0.0169492	0.0344828	0.078125	0.15873	0.0454545	0.0735294	0.0895522	0.1	0.115942	0.106061	0.117647	0.0540541	0.0704225	0.119403	0.152778	0.108108	0.0895522	0.0945946	0.0512821	0.12	0.105263	0.102564	0.0779221	0.0779221	0.119403	0.0735294	0.287671	0.262295	0.323944	0.220779	0.305556	0.126582	0.0595238	0.102564	0.236842	0.126582	0.0595238	0.15	0.272727	0.144578	0.352113	0.283784	0.285714	0.246753
0.0217391	0.0434783	0.0217391	0.0652174	0.02	0.108696	0	0.0208333	0.0740741	0.169811	0.0357143	0.169811	0.0877193	0.118644	0.1	0.0877193	0.181818	0.0806452	0.181818	0.103448	0.241379	0.183333	0.107143	0.206897	0.183333	0.15873	0.140625	0.153846	0.0909091	0.0909091	0.0847458	0.0877193	0.257576	0.137931	0.136986	0.238806	0.383333	0.2	0.2	0.102941	0.383333	0.2	0.2	0.140845	0.26087	0.253731	0.25	0.2	0.275362	0.197183
0.0163934	0.016129	0.0163934	0.0491803	0.047619	0.03125	0.015873	0.0491803	0.106061	0.184615	0.028169	0.115942	0.149254	0.140845	0.125	0.1	0.142857	0.0649351	0.0666667	0.128571	0.208333	0.162162	0.1	0.118421	0.075	0.128205	0.142857	0.184211	0.0875	0.0875	0.112676	0.115942	0.306667	0.227273	0.289474	0.209877	0.289474	0.148148	0.0941176	0.139241	0.209877	0.148148	0.0941176	0.2	0.214286	0.11236	0.351351	0.222222	0.256098	0.219512
0.030303	0	0	0.0909091	0	0.027027	0	0.0285714	0.0714286	0.225	0.0227273	0.0652174	0.0652174	0.0816327	0.0816327	0.0888889	0.238095	0.0588235	0.0612245	0.108696	0.229167	0.208333	0.0888889	0.0754717	0.0545455	0.0909091	0.0909091	0.127273	0.0727273	0.0727273	0.108696	0.0652174	0.590909	0.232558	0.166667	0.25	0.428571	0.203704	0.0833333	0.0689655	0.22807	0.203704	0.0833333	0.114754	0.233333	0.224138	0.469388	0.245614	0.229508	0.285714
0.0172414	0.0344828	0.0172414	0.0517241	0.016129	0.0862069	0	0.0166667	0.0447761	0.15625	0.0294118	0.104478	0.0571429	0.0985915	0.0985915	0.0571429	0.166667	0.0533333	0.115942	0.0857143	0.166667	0.152778	0.0571429	0.108108	0.0921053	0.118421	0.0759494	0.115385	0.0769231	0.0769231	0.0704225	0.0571429	0.233766	0.130435	0.17284	0.17284	0.357143	0.168831	0.139241	0.0609756	0.202532	0.168831	0.139241	0.0941176	0.192771	0.21519	0.25974	0.170732	0.219512	0.197531
0	0.0285714	0.0294118	0	0.0263158	0.0833333	0	0.0277778	0.0697674	0.0638298	0.0222222	0.219512	0.111111	0.102041	0.08	0.0638298	0.06	0.0784314	0.232558	0.0833333	0.111111	0.0727273	0.111111	0.234043	0.204082	0.109091	0.12963	0.145455	0.0714286	0.0714286	0.0612245	0.111111	0.20339	0.227273	0.224138	0.479167	0.183333	0.0645161	0.2	0.105263	0.339623	0.0645161	0.2	0.0952381	0.229508	0.469388	0.177419	0.2	0.433962	0.196721
0.0178571	0.0357143	0.0178571	0.0535714	0.0166667	0.0892857	0.0172414	0.0172414	0.0461538	0.142857	0.0149254	0.142857	0.0746269	0.101449	0.0704225	0.0588235	0.153846	0.0547945	0.153846	0.0882353	0.188406	0.157143	0.107692	0.15942	0.157143	0.121622	0.121622	0.133333	0.0512821	0.0512821	0.0882353	0.0746269	0.328571	0.169231	0.148148	0.256757	0.309859	0.157895	0.142857	0.0759494	0.38806	0.157895	0.142857	0.109756	0.276316	0.287671	0.319444	0.220779	0.289474	0.233766
0.0188679	0.0185185	0.0188679	0.0566038	0.0175439	0.0740741	0	0.0181818	0.0483871	0.15	0.0483871	0.169492	0.078125	0.0895522	0.057971	0.0615385	0.16129	0.0724638	0.2	0.0757576	0.19697	0.21875	0.0952381	0.149254	0.258065	0.111111	0.0958904	0.123288	0.0675676	0.0675676	0.0757576	0.078125	0.25	0.140625	0.111111	0.25	0.40625	0.164384	0.164384	0.0933333	0.285714	0.164384	0.164384	0.113924	0.236842	0.263889	0.226667	0.197368	0.266667	0.210526
0	0.0363636	0.0181818	0.0175439	0.0526316	0.0714286	0.0175439	0.0175439	0.0307692	0.0597015	0.0307692	0.109375	0.0923077	0.0714286	0.0869565	0.0289855	0.0571429	0.0857143	0.104478	0.057971	0.109589	0.126761	0.0289855	0.128571	0.15942	0.0789474	0.0789474	0.105263	0.0384615	0.0384615	0.028169	0.0597015	0.121951	0.0714286	0.0823529	0.121951	0.108434	0.0740741	0.101266	0.0909091	0.15	0.0740741	0.101266	0.0714286	0.103448	0.1625	0.119048	0.0813953	0.141176	0.119048
0.0181818	0.0363636	0.0181818	0.0545455	0.0526316	0.0714286	0.0175439	0.0175439	0.0307692	0.0923077	0.0307692	0.109375	0.109375	0.0714286	0.102941	0.0441176	0.0882353	0.101449	0.121212	0.057971	0.140845	0.111111	0.0441176	0.144928	0.126761	0.108108	0.108108	0.135135	0.0253165	0.0253165	0.0428571	0.0597015	0.0952381	0.056338	0.0952381	0.108434	0.108434	0.0740741	0.101266	0.105263	0.135802	0.0740741	0.101266	0.111111	0.103448	0.148148	0.105882	0.0813953	0.141176	0.105882
0	0.0188679	0.0392157	0	0.0178571	0.0555556	0	0.0377358	0.0847458	0.0967742	0.0491803	0.214286	0.152542	0.142857	0.107692	0.0793651	0.0597015	0.057971	0.145161	0.111111	0.147059	0.084507	0.0967742	0.206349	0.149254	0.128571	0.144928	0.157143	0.0985915	0.0985915	0.0769231	0.133333	0.253521	0.285714	0.289855	0.348485	0.271429	0.105263	0.183099	0.140845	0.348485	0.105263	0.183099	0.144737	0.273973	0.216216	0.246575	0.285714	0.342857	0.28169
0.0185185	0.0181818	0.0185185	0.0555556	0.0172414	0.0727273	0	0.0178571	0.0645161	0.166667	0.03125	0.147541	0.0769231	0.0882353	0.0571429	0.0606061	0.196721	0.0714286	0.15873	0.0909091	0.176471	0.274194	0.129032	0.181818	0.234375	0.109589	0.109589	0.136986	0.0666667	0.0666667	0.0909091	0.0769231	0.22973	0.138462	0.109756	0.263889	0.28169	0.146667	0.178082	0.0779221	0.4	0.146667	0.178082	0.126582	0.266667	0.277778	0.207792	0.210526	0.28	0.207792
0.0227273	0	0	0.0681818	0	0.0425532	0	0.0217391	0.0566038	0.176471	0.037037	0.0714286	0.0526316	0.0666667	0.0491803	0.0714286	0.188679	0.0483871	0.0677966	0.0877193	0.186441	0.169492	0.0714286	0.0793651	0.0615385	0.0757576	0.0757576	0.123077	0.0769231	0.0769231	0.0877193	0.0526316	0.472727	0.185185	0.125	0.208955	0.5	0.1875	0.0857143	0.057971	0.208955	0.1875	0.0857143	0.0972222	0.214286	0.223881	0.360656	0.223881	0.194444	0.257576
0.0181818	0.0178571	0	0.0545455	0.0169492	0.0714286	0	0.0357143	0.046875	0.145161	0.0307692	0.0923077	0.0757576	0.171875	0.056338	0.0597015	0.15625	0.0555556	0.104478	0.0735294	0.191176	0.15942	0.0923077	0.0972222	0.0958904	0.205882	0.0933333	0.135135	0.08	0.08	0.0735294	0.0923077	0.314286	0.171875	0.135802	0.260274	0.4375	0.16	0.101266	0.105263	0.243243	0.16	0.101266	0.111111	0.371429	0.291667	0.253333	0.207792	0.24359	0.236842
0.0192308	0.0188679	0.0192308	0.0576923	0.0178571	0.0754717	0	0.0185185	0.0491803	0.152542	0.015873	0.152542	0.0793651	0.0909091	0.0588235	0.0625	0.163934	0.057971	0.163934	0.09375	0.2	0.166667	0.0967742	0.169231	0.166667	0.112676	0.112676	0.157143	0.0540541	0.0540541	0.09375	0.0793651	0.412698	0.16129	0.126582	0.308824	0.328358	0.150685	0.150685	0.08	0.435484	0.150685	0.150685	0.12987	0.291667	0.323529	0.318841	0.232877	0.287671	0.246575
0.0169492	0.0166667	0	0.0163934	0.015873	0.0491803	0	0.0508475	0.0757576	0.0869565	0.0289855	0.102941	0.119403	0.19697	0.0821918	0.0869565	0.0540541	0.0666667	0.0833333	0.084507	0.148649	0.0909091	0.102941	0.152778	0.12	0.283582	0.162162	0.157895	0.0897436	0.0897436	0.084507	0.119403	0.129412	0.128571	0.2	0.156627	0.156627	0.0963855	0.123457	0.173333	0.2	0.0963855	0.123457	0.146341	0.369863	0.141176	0.139535	0.182927	0.16092	0.166667
0.0169492	0.0517241	0.0169492	0.0508475	0.0322581	0.0847458	0.0163934	0.0163934	0.0441176	0.136364	0.0289855	0.102941	0.0714286	0.0821918	0.128571	0.0714286	0.147059	0.0810811	0.0985915	0.084507	0.180556	0.217391	0.0714286	0.121622	0.150685	0.116883	0.102564	0.128205	0.0759494	0.0759494	0.0694444	0.056338	0.230769	0.128571	0.170732	0.156627	0.352113	0.197368	0.1375	0.0731707	0.2	0.197368	0.1375	0.105882	0.176471	0.154762	0.25641	0.168675	0.202381	0.180723
0.0175439	0	0	0.0526316	0	0.0163934	0	0.0169492	0.0454545	0.140625	0.0454545	0.0428571	0.0428571	0.0547945	0.0405405	0.057971	0.151515	0.0540541	0.0555556	0.056338	0.152778	0.15493	0.0735294	0.0519481	0.0512821	0.0632911	0.0909091	0.075	0.0779221	0.0779221	0.0714286	0.0428571	0.27027	0.149254	0.160494	0.13253	0.362319	0.171053	0.0722892	0.0487805	0.160494	0.171053	0.0722892	0.108434	0.180723	0.144578	0.28	0.1875	0.178571	0.185185
0	0.0166667	0.0169492	0.0163934	0.015873	0.0491803	0.0163934	0.0333333	0.0923077	0.102941	0.0441176	0.171875	0.119403	0.0972222	0.112676	0.0869565	0.0833333	0.0958904	0.130435	0.115942	0.118421	0.105263	0.102941	0.136986	0.135135	0.0886076	0.102564	0.113924	0.103896	0.103896	0.0694444	0.102941	0.142857	0.128571	0.103448	0.156627	0.156627	0.0963855	0.1375	0.113924	0.185185	0.0963855	0.1375	0.0930233	0.136364	0.168675	0.126437	0.154762	0.147727	0.166667
0.030303	0.0294118	0	0.0909091	0	0.0857143	0	0.0285714	0.097561	0.225	0.0465116	0.0888889	0.0652174	0.104167	0.104167	0.113636	0.238095	0.08	0.0833333	0.108696	0.255319	0.208333	0.0888889	0.117647	0.0740741	0.132075	0.111111	0.127273	0.113208	0.113208	0.108696	0.0652174	0.320755	0.177778	0.147541	0.147541	0.489362	0.25	0.12069	0.0877193	0.186441	0.25	0.12069	0.133333	0.213115	0.163934	0.285714	0.20339	0.171875	0.220339
0.0350877	0.0169492	0.0172414	0.0517241	0.016129	0.016129	0.0166667	0.0338983	0.0769231	0.138462	0.0447761	0.0724638	0.0882353	0.0985915	0.114286	0.121212	0.1	0.0675676	0.0405405	0.101449	0.150685	0.152778	0.104478	0.0933333	0.0921053	0.118421	0.133333	0.101266	0.0909091	0.0909091	0.117647	0.0882353	0.30137	0.258065	0.283784	0.217949	0.338028	0.153846	0.0714286	0.115385	0.233766	0.153846	0.0714286	0.1625	0.269231	0.129412	0.385714	0.28	0.298701	0.25974
0.0208333	0.0204082	0	0.0625	0	0.06	0.02	0.02	0.0714286	0.163636	0.0344828	0.0666667	0.0491803	0.0793651	0.0625	0.0666667	0.175439	0.0615385	0.0634921	0.0819672	0.193548	0.15873	0.0847458	0.0909091	0.057971	0.102941	0.102941	0.115942	0.0882353	0.0882353	0.1	0.0491803	0.370968	0.192982	0.164384	0.164384	0.440678	0.212121	0.0958904	0.0694444	0.197183	0.212121	0.0958904	0.106667	0.219178	0.194444	0.338462	0.211268	0.184211	0.242857
0.0175439	0	0	0.0526316	0	0.0163934	0	0.0169492	0.0454545	0.140625	0.0454545	0.0428571	0.0428571	0.0547945	0.0405405	0.057971	0.151515	0.0540541	0.0555556	0.056338	0.152778	0.15493	0.0735294	0.0519481	0.0512821	0.0632911	0.0909091	0.075	0.0779221	0.0779221	0.0714286	0.0428571	0.27027	0.149254	0.160494	0.13253	0.362319	0.171053	0.0722892	0.0487805	0.160494	0.171053	0.0722892	0.108434	0.180723	0.144578	0.28	0.1875	0.178571	0.185185
0	0.0192308	0.0196078	0	0.0181818	0.0566038	0	0.0384615	0.0862069	0.0634921	0.0327869	0.175439	0.0983607	0.0923077	0.0923077	0.0634921	0.0447761	0.0746269	0.166667	0.078125	0.115942	0.0857143	0.0983607	0.229508	0.206349	0.130435	0.114286	0.126761	0.1	0.1	0.0615385	0.116667	0.173333	0.183333	0.189189	0.294118	0.189189	0.0921053	0.202899	0.126761	0.396825	0.0921053	0.202899	0.116883	0.243243	0.289855	0.168831	0.219178	0.291667	0.216216
0	0.0175439	0.0178571	0	0.0166667	0.0517241	0	0.0350877	0.0967742	0.0746269	0.0461538	0.2	0.107692	0.117647	0.117647	0.0909091	0.056338	0.0547945	0.153846	0.0882353	0.0789474	0.0657895	0.0746269	0.142857	0.140845	0.0921053	0.0921053	0.118421	0.0789474	0.0789474	0.0882353	0.125	0.120482	0.117647	0.120482	0.192308	0.107143	0.060241	0.142857	0.118421	0.177215	0.060241	0.142857	0.0963855	0.127907	0.160494	0.091954	0.119048	0.166667	0.117647
0.0208333	0.0204082	0	0.0625	0	0.06	0.02	0.02	0.0714286	0.163636	0.0344828	0.0666667	0.0491803	0.0793651	0.0625	0.0666667	0.175439	0.0615385	0.0634921	0.0819672	0.193548	0.15873	0.0847458	0.0909091	0.057971	0.102941	0.102941	0.115942	0.0882353	0.0882353	0.1	0.0491803	0.370968	0.192982	0.164384	0.164384	0.440678	0.212121	0.0958904	0.0694444	0.197183	0.212121	0.0958904	0.106667	0.219178	0.194444	0.338462	0.211268	0.184211	0.242857
0	0.0555556	0.037037	0	0.0344828	0.0714286	0.0175439	0.0357143	0.0806452	0.0757576	0.0307692	0.145161	0.109375	0.102941	0.171875	0.0923077	0.0422535	0.0857143	0.104478	0.123077	0.0945946	0.111111	0.0923077	0.144928	0.15942	0.123288	0.123288	0.12	0.0945946	0.0945946	0.0735294	0.109375	0.226667	0.271186	0.314286	0.277778	0.260274	0.101266	0.144737	0.12	0.314286	0.101266	0.144737	0.111111	0.263158	0.177215	0.253333	0.256757	0.293333	0.253333
0	0.0217391	0.0222222	0	0.0204082	0.0638298	0	0.0212766	0.0555556	0.0517241	0.0178571	0.173077	0.109091	0.0833333	0.0655738	0.0517241	0.0491803	0.0645161	0.185185	0.0677966	0.0923077	0.0606061	0.0892857	0.189655	0.186441	0.107692	0.107692	0.121212	0.0597015	0.0597015	0.0677966	0.0892857	0.205882	0.203704	0.138889	0.464286	0.223881	0.0547945	0.166667	0.0882353	0.518519	0.0547945	0.166667	0.0958904	0.323077	0.509091	0.150685	0.257576	0.359375	0.235294
0.0172414	0.0169492	0	0.0517241	0.016129	0.016129	0.0166667	0.0338983	0.09375	0.174603	0.0294118	0.0724638	0.0882353	0.0833333	0.0985915	0.0882353	0.149254	0.0533333	0.0547945	0.117647	0.166667	0.136986	0.0882353	0.0789474	0.0506329	0.0897436	0.0897436	0.101266	0.0769231	0.0769231	0.101449	0.0882353	0.357143	0.258065	0.283784	0.233766	0.319444	0.153846	0.0588235	0.101266	0.217949	0.153846	0.0588235	0.120482	0.2375	0.129412	0.405797	0.263158	0.282051	0.227848
0.0178571	0.0357143	0.0178571	0.0535714	0.0166667	0.0892857	0.0172414	0.0172414	0.0461538	0.142857	0.0149254	0.142857	0.0746269	0.101449	0.0704225	0.0588235	0.153846	0.0547945	0.153846	0.0882353	0.188406	0.157143	0.107692	0.15942	0.157143	0.121622	0.121622	0.133333	0.0512821	0.0512821	0.0882353	0.0746269	0.328571	0.169231	0.148148	0.256757	0.309859	0.157895	0.142857	0.0759494	0.38806	0.157895	0.142857	0.109756	0.276316	0.287671	0.319444	0.220779	0.289474	0.233766
0.0151515	0.0149254	0.0151515	0.0454545	0.0142857	0.0597015	0	0.0147059	0.04	0.123288	0.04	0.123288	0.0649351	0.075	0.0487805	0.0512821	0.133333	0.0609756	0.148649	0.0632911	0.164557	0.151899	0.0789474	0.139241	0.1375	0.0813953	0.0941176	0.104651	0.0697674	0.0697674	0.0632911	0.0649351	0.256098	0.146667	0.157303	0.22619	0.337662	0.152941	0.152941	0.0674157	0.256098	0.152941	0.152941	0.10989	0.215909	0.238095	0.25	0.209302	0.270588	0.193182
0.0188679	0.0377358	0.0188679	0.0181818	0.0175439	0.0943396	0	0.037037	0.0483871	0.0615385	0.015625	0.15	0.0952381	0.177419	0.057971	0.078125	0.0588235	0.0571429	0.16129	0.0923077	0.0972222	0.0684932	0.112903	0.166667	0.164179	0.212121	0.126761	0.138889	0.0533333	0.0533333	0.0923077	0.0952381	0.2	0.177419	0.153846	0.40625	0.216216	0.0625	0.148649	0.108108	0.384615	0.0625	0.148649	0.113924	0.516129	0.444444	0.15	0.263889	0.319444	0.243243
0.0175439	0.0350877	0.0175439	0.0344828	0.0333333	0.0508475	0.0169492	0.0526316	0.078125	0.0895522	0.0298507	0.0895522	0.106061	0.166667	0.149254	0.106061	0.0555556	0.0833333	0.0555556	0.136364	0.106667	0.123288	0.123077	0.0945946	0.108108	0.166667	0.135135	0.131579	0.0921053	0.0921053	0.102941	0.123077	0.236842	0.241935	0.342857	0.220779	0.236842	0.0987654	0.0987654	0.131579	0.236842	0.0987654	0.0987654	0.135802	0.324324	0.130952	0.297297	0.25	0.269231	0.246753
0.0212766	0.0208333	0.0212766	0.0638298	0.0196078	0.0833333	0.0204082	0.0204082	0.0535714	0.166667	0.0172414	0.166667	0.0862069	0.0983607	0.0634921	0.0677966	0.178571	0.0625	0.178571	0.101695	0.216667	0.180328	0.105263	0.183333	0.16129	0.104478	0.121212	0.169231	0.057971	0.057971	0.0833333	0.0862069	0.4	0.196429	0.183099	0.4	0.292308	0.161765	0.161765	0.0857143	0.272727	0.161765	0.161765	0.123288	0.205479	0.393443	0.365079	0.180556	0.412698	0.211268
0.0175439	0.0172414	0.0175439	0.0526316	0.0163934	0.0689655	0	0.0169492	0.0454545	0.140625	0.0454545	0.15873	0.106061	0.115942	0.0694444	0.057971	0.151515	0.0540541	0.134328	0.0714286	0.220588	0.171429	0.0735294	0.173913	0.138889	0.12	0.12	0.146667	0.0779221	0.0779221	0.0714286	0.0895522	0.236842	0.132353	0.146341	0.205128	0.362319	0.186667	0.171053	0.102564	0.236842	0.186667	0.171053	0.135802	0.195122	0.202532	0.230769	0.202532	0.2375	0.2
0.0181818	0.0178571	0	0.0175439	0.0169492	0.0714286	0	0.0545455	0.0806452	0.0757576	0.0307692	0.0923077	0.0923077	0.190476	0.102941	0.109375	0.0571429	0.0857143	0.0882353	0.106061	0.125	0.111111	0.126984	0.112676	0.142857	0.242424	0.15493	0.135135	0.109589	0.109589	0.0895522	0.109375	0.15	0.153846	0.210526	0.179487	0.179487	0.115385	0.12987	0.135135	0.226667	0.115385	0.12987	0.125	0.411765	0.148148	0.160494	0.207792	0.182927	0.189873
0.0185185	0.037037	0.0185185	0.0178571	0.0350877	0.0350877	0.0178571	0.0363636	0.118644	0.09375	0.03125	0.09375	0.09375	0.104478	0.15625	0.09375	0.0895522	0.0714286	0.106061	0.142857	0.0958904	0.0821918	0.111111	0.114286	0.0821918	0.125	0.0945946	0.152778	0.126761	0.126761	0.0909091	0.0769231	0.0963855	0.0882353	0.109756	0.109756	0.109756	0.131579	0.116883	0.106667	0.109756	0.131579	0.116883	0.0987654	0.117647	0.108434	0.134146	0.121951	0.129412	0.177215
0.0181818	0.0363636	0.0181818	0.0175439	0.0169492	0.0714286	0	0.0545455	0.0806452	0.0757576	0.0307692	0.109375	0.0923077	0.190476	0.0869565	0.0923077	0.0571429	0.0704225	0.104478	0.106061	0.125	0.0958904	0.109375	0.144928	0.142857	0.242424	0.138889	0.150685	0.0945946	0.0945946	0.0895522	0.126984	0.164557	0.153846	0.210526	0.210526	0.179487	0.101266	0.12987	0.150685	0.243243	0.101266	0.12987	0.139241	0.411765	0.207792	0.175	0.207792	0.2125	0.220779
0	0.0212766	0.0217391	0	0.02	0.0625	0	0.0208333	0.0545455	0.0508475	0.0357143	0.192308	0.0877193	0.0819672	0.0645161	0.0508475	0.0483871	0.0806452	0.226415	0.0666667	0.0909091	0.109375	0.107143	0.186441	0.290909	0.123077	0.106061	0.102941	0.0588235	0.0588235	0.0666667	0.0877193	0.136986	0.157895	0.121622	0.296875	0.185714	0.0540541	0.181818	0.102941	0.45614	0.0540541	0.181818	0.0945946	0.279412	0.3125	0.118421	0.217391	0.275362	0.197183
0	0.0526316	0.0172414	0	0.0327869	0.0677966	0.0166667	0.0338983	0.0769231	0.0882353	0.0294118	0.138462	0.104478	0.0985915	0.147059	0.0724638	0.0547945	0.0675676	0.132353	0.134328	0.105263	0.0641026	0.0724638	0.138889	0.106667	0.118421	0.0897436	0.115385	0.0769231	0.0769231	0.0704225	0.0882353	0.233766	0.278689	0.357143	0.283784	0.266667	0.0714286	0.125	0.101266	0.319444	0.0714286	0.125	0.0941176	0.269231	0.2	0.293333	0.263158	0.333333	0.25974
0.0175439	0.0172414	0.0175439	0.0169492	0.0163934	0.0508475	0	0.0526316	0.078125	0.106061	0.0454545	0.123077	0.140625	0.241935	0.1	0.0895522	0.0704225	0.0540541	0.0704225	0.102941	0.152778	0.0933333	0.106061	0.125	0.0789474	0.217391	0.150685	0.146667	0.0921053	0.0921053	0.0869565	0.140625	0.236842	0.241935	0.287671	0.253333	0.253333	0.1125	0.1125	0.146667	0.253333	0.1125	0.1125	0.15	0.342466	0.144578	0.246753	0.25	0.253165	0.246753
0.0169492	0.0166667	0.0169492	0.0508475	0.015873	0.0666667	0.0163934	0.0163934	0.0441176	0.153846	0.0441176	0.136364	0.0714286	0.0821918	0.0533333	0.0714286	0.164179	0.0526316	0.147059	0.0694444	0.180556	0.150685	0.0869565	0.152778	0.135135	0.0886076	0.102564	0.128205	0.0759494	0.0759494	0.0694444	0.0714286	0.263158	0.128571	0.142857	0.230769	0.352113	0.166667	0.197368	0.0731707	0.263158	0.166667	0.197368	0.119048	0.204819	0.24359	0.289474	0.2125	0.294872	0.195122
0.0172414	0.0169492	0	0.0166667	0.0327869	0.05	0	0.0517241	0.111111	0.0882353	0.0447761	0.138462	0.104478	0.181818	0.130435	0.104478	0.084507	0.0533333	0.115942	0.101449	0.0909091	0.0779221	0.104478	0.0933333	0.0921053	0.148649	0.103896	0.12987	0.0909091	0.0909091	0.101449	0.121212	0.130952	0.114286	0.117647	0.158537	0.117647	0.0843373	0.111111	0.115385	0.144578	0.0843373	0.111111	0.107143	0.178571	0.129412	0.102273	0.129412	0.123596	0.127907
0.0178571	0.0357143	0.0178571	0.0535714	0.0166667	0.0892857	0	0.0172414	0.0625	0.142857	0.030303	0.142857	0.0746269	0.101449	0.0704225	0.0588235	0.153846	0.0694444	0.153846	0.0724638	0.205882	0.157143	0.107692	0.176471	0.140845	0.121622	0.121622	0.133333	0.0789474	0.0789474	0.0882353	0.0746269	0.273973	0.169231	0.1625	0.328571	0.38806	0.189189	0.173333	0.0897436	0.291667	0.189189	0.173333	0.123457	0.24359	0.362319	0.25	0.205128	0.342466	0.217949
0.0212766	0.0208333	0.0212766	0.0638298	0.0196078	0.0833333	0	0.0204082	0.0535714	0.166667	0.0172414	0.166667	0.105263	0.0983607	0.0806452	0.0677966	0.178571	0.0625	0.178571	0.101695	0.216667	0.180328	0.105263	0.183333	0.16129	0.104478	0.104478	0.151515	0.057971	0.057971	0.0833333	0.0862069	0.473684	0.218182	0.150685	0.473684	0.377049	0.161765	0.179104	0.0857143	0.354839	0.161765	0.179104	0.123288	0.275362	0.465517	0.365079	0.25	0.412698	0.283582
0.0192308	0.0188679	0.0192308	0.0576923	0.0178571	0.0754717	0	0.0185185	0.0491803	0.152542	0.015873	0.152542	0.0793651	0.0909091	0.0588235	0.0625	0.163934	0.057971	0.163934	0.09375	0.2	0.166667	0.0967742	0.169231	0.166667	0.112676	0.112676	0.157143	0.0540541	0.0540541	0.09375	0.0793651	0.412698	0.16129	0.126582	0.308824	0.328358	0.150685	0.150685	0.08	0.435484	0.150685	0.150685	0.12987	0.291667	0.323529	0.318841	0.232877	0.287671	0.246575
0.0212766	0.0208333	0.0212766	0.0638298	0.0196078	0.0833333	0	0.0204082	0.0535714	0.166667	0.0172414	0.166667	0.105263	0.0983607	0.0806452	0.0677966	0.178571	0.0625	0.178571	0.101695	0.216667	0.180328	0.105263	0.183333	0.16129	0.104478	0.104478	0.151515	0.057971	0.057971	0.0833333	0.0862069	0.473684	0.218182	0.150685	0.473684	0.377049	0.161765	0.179104	0.0857143	0.354839	0.161765	0.179104	0.123288	0.275362	0.465517	0.365079	0.25	0.412698	0.283582
0.0192308	0.0188679	0	0.0576923	0.0178571	0.0178571	0.0185185	0.0377358	0.0847458	0.172414	0.0322581	0.0793651	0.0967742	0.107692	0.125	0.0967742	0.126984	0.0735294	0.0597015	0.129032	0.147059	0.115942	0.0967742	0.0857143	0.0694444	0.112676	0.0972222	0.109589	0.0833333	0.0833333	0.111111	0.0793651	0.308824	0.285714	0.328358	0.236111	0.369231	0.135135	0.0632911	0.0945946	0.253521	0.135135	0.0632911	0.144737	0.273973	0.153846	0.338235	0.285714	0.27027	0.263889
0.030303	0	0	0.0909091	0	0.0555556	0	0.0285714	0.0714286	0.225	0.0714286	0.0888889	0.0652174	0.0816327	0.0816327	0.0888889	0.238095	0.08	0.0833333	0.0851064	0.229167	0.208333	0.0888889	0.0961538	0.0740741	0.0909091	0.0909091	0.107143	0.0925926	0.0925926	0.108696	0.0652174	0.4	0.232558	0.147541	0.206897	0.590909	0.226415	0.12069	0.0689655	0.22807	0.226415	0.12069	0.114754	0.233333	0.20339	0.333333	0.245614	0.209677	0.263158
0.0151515	0.0149254	0.0151515	0.0454545	0.0142857	0.0597015	0	0.0147059	0.04	0.123288	0.04	0.123288	0.0649351	0.075	0.0487805	0.0512821	0.133333	0.0609756	0.148649	0.0632911	0.164557	0.151899	0.0789474	0.139241	0.1375	0.0813953	0.0941176	0.104651	0.0697674	0.0697674	0.0632911	0.0649351	0.256098	0.146667	0.157303	0.22619	0.337662	0.152941	0.152941	0.0674157	0.256098	0.152941	0.152941	0.10989	0.215909	0.238095	0.25	0.209302	0.270588	0.193182
0	0.0350877	0.0357143	0	0.0333333	0.0508475	0.0169492	0.0526316	0.0952381	0.0895522	0.0454545	0.216667	0.177419	0.149254	0.115942	0.106061	0.0410959	0.0684932	0.134328	0.119403	0.136986	0.0789474	0.0895522	0.208955	0.15493	0.135135	0.150685	0.178082	0.0921053	0.0921053	0.0869565	0.140625	0.220779	0.262295	0.27027	0.323944	0.236842	0.0853659	0.155844	0.162162	0.323944	0.0853659	0.155844	0.179487	0.25641	0.202532	0.246753	0.266667	0.356164	0.263158
0.0192308	0.0188679	0	0.0576923	0.0178571	0.0178571	0.0185185	0.0185185	0.0491803	0.172414	0.0322581	0.0461538	0.0625	0.0746269	0.0909091	0.0625	0.183333	0.0735294	0.0597015	0.0606061	0.181818	0.166667	0.0625	0.0704225	0.0694444	0.0972222	0.0821918	0.0945946	0.0833333	0.0833333	0.0769231	0.0461538	0.253521	0.142857	0.171053	0.126582	0.369231	0.2	0.0769231	0.0657895	0.155844	0.2	0.0769231	0.115385	0.177215	0.168831	0.3	0.184211	0.189873	0.197368
0.0192308	0	0	0.0576923	0	0.0363636	0	0.0185185	0.0491803	0.152542	0.015873	0.0967742	0.0461538	0.0588235	0.0434783	0.152542	0.163934	0.057971	0.0757576	0.09375	0.164179	0.149254	0.0625	0.0857143	0.0694444	0.0675676	0.161765	0.125	0.0540541	0.0540541	0.129032	0.0461538	0.412698	0.16129	0.1125	0.202703	0.328358	0.150685	0.0769231	0.0519481	0.219178	0.150685	0.0769231	0.12987	0.223684	0.216216	0.318841	0.451613	0.189873	0.246575
0.0217391	0.0434783	0.0217391	0.0652174	0.02	0.108696	0	0.0208333	0.0740741	0.169811	0.0357143	0.169811	0.0877193	0.118644	0.1	0.0877193	0.181818	0.0806452	0.181818	0.103448	0.241379	0.183333	0.107143	0.206897	0.183333	0.15873	0.140625	0.153846	0.0909091	0.0909091	0.0847458	0.0877193	0.257576	0.137931	0.136986	0.238806	0.383333	0.2	0.2	0.102941	0.383333	0.2	0.2	0.140845	0.26087	0.253731	0.25	0.2	0.275362	0.197183
0	0.0526316	0.0350877	0	0.0327869	0.0677966	0.0166667	0.0338983	0.0769231	0.0724638	0.0447761	0.138462	0.104478	0.0985915	0.147059	0.0882353	0.0405405	0.0972222	0.1	0.117647	0.105263	0.106667	0.0882353	0.138889	0.152778	0.118421	0.118421	0.115385	0.0909091	0.0909091	0.0704225	0.104478	0.233766	0.258065	0.30137	0.266667	0.266667	0.097561	0.139241	0.115385	0.30137	0.097561	0.139241	0.107143	0.253165	0.170732	0.310811	0.246753	0.333333	0.25974
0.0217391	0.0434783	0.0217391	0.0652174	0.02	0.108696	0	0.0208333	0.0740741	0.169811	0.0357143	0.169811	0.0877193	0.118644	0.1	0.0877193	0.181818	0.0806452	0.181818	0.103448	0.241379	0.183333	0.107143	0.206897	0.183333	0.15873	0.140625	0.153846	0.0909091	0.0909091	0.0847458	0.0877193	0.257576	0.137931	0.136986	0.238806	0.383333	0.2	0.2	0.102941	0.383333	0.2	0.2	0.140845	0.26087	0.253731	0.25	0.2	0.275362	0.197183
0.0166667	0.0163934	0	0.016129	0.015625	0.0483871	0.016129	0.05	0.0909091	0.101449	0.0434783	0.117647	0.117647	0.176471	0.111111	0.101449	0.0821918	0.0945946	0.0821918	0.0985915	0.116883	0.103896	0.134328	0.0909091	0.0897436	0.16	0.115385	0.1125	0.102564	0.102564	0.0833333	0.117647	0.114943	0.0958904	0.102273	0.102273	0.127907	0.0952381	0.0952381	0.126582	0.127907	0.0952381	0.0952381	0.104651	0.174419	0.126437	0.11236	0.139535	0.0967742	0.137931
0	0.0408163	0.0204082	0	0.0188679	0.08	0	0.0196078	0.0517241	0.0483871	0.0166667	0.160714	0.0833333	0.0952381	0.078125	0.0483871	0.0461538	0.0606061	0.172414	0.0634921	0.0869565	0.0571429	0.101695	0.177419	0.174603	0.117647	0.117647	0.0985915	0.056338	0.056338	0.0634921	0.0833333	0.162162	0.189655	0.162162	0.365079	0.194444	0.0657895	0.157143	0.0833333	0.433333	0.0657895	0.157143	0.0769231	0.285714	0.403226	0.157895	0.225352	0.358209	0.205479
0.0178571	0.0357143	0.0178571	0.0535714	0.0166667	0.0892857	0.0172414	0.0172414	0.0461538	0.142857	0.0149254	0.142857	0.0746269	0.101449	0.0704225	0.0588235	0.153846	0.0547945	0.153846	0.0882353	0.188406	0.157143	0.107692	0.15942	0.157143	0.121622	0.121622	0.133333	0.0512821	0.0512821	0.0882353	0.0746269	0.328571	0.169231	0.148148	0.256757	0.309859	0.157895	0.142857	0.0759494	0.38806	0.157895	0.142857	0.109756	0.276316	0.287671	0.319444	0.220779	0.289474	0.233766
0	0.0606061	0.030303	0	0.027027	0.117647	0	0.0285714	0.0714286	0.0652174	0.0227273	0.225	0.113636	0.12766	0.12766	0.0888889	0.0612245	0.08	0.238095	0.108696	0.113208	0.0740741	0.113636	0.23913	0.234043	0.153846	0.132075	0.127273	0.0727273	0.0727273	0.0625	0.113636	0.147541	0.177778	0.147541	0.296296	0.186441	0.0655738	0.203704	0.107143	0.489362	0.0655738	0.203704	0.0967742	0.298246	0.314815	0.142857	0.224138	0.293103	0.2
0.0217391	0.0212766	0.0217391	0.0652174	0.02	0.0851064	0	0.0208333	0.0545455	0.169811	0.0545455	0.169811	0.0877193	0.1	0.0819672	0.0689655	0.181818	0.0806452	0.181818	0.0847458	0.220339	0.183333	0.107143	0.186441	0.183333	0.123077	0.123077	0.136364	0.0746269	0.0746269	0.103448	0.0877193	0.31746	0.178571	0.136986	0.296875	0.45614	0.181818	0.2	0.0869565	0.45614	0.181818	0.2	0.140845	0.298507	0.292308	0.268657	0.235294	0.294118	0.231884
0.0181818	0.0178571	0.0181818	0.0545455	0	0.0344828	0	0.0357143	0.0983607	0.145161	0.0307692	0.126984	0.0923077	0.119403	0.102941	0.0923077	0.121212	0.0410959	0.104478	0.106061	0.140845	0.111111	0.0923077	0.0972222	0.0958904	0.0933333	0.0789474	0.135135	0.0657895	0.0657895	0.106061	0.109375	0.15	0.0869565	0.0952381	0.135802	0.121951	0.115385	0.101266	0.105263	0.121951	0.115385	0.101266	0.111111	0.103448	0.120482	0.13253	0.0941176	0.127907	0.105882
0.0208333	0.0204082	0	0.0625	0.0192308	0.0816327	0	0.0408163	0.0714286	0.163636	0.0344828	0.103448	0.0847458	0.192982	0.0967742	0.103448	0.175439	0.078125	0.116667	0.1	0.233333	0.177419	0.103448	0.125	0.123077	0.25	0.153846	0.149254	0.0882353	0.0882353	0.1	0.103448	0.25	0.133333	0.164384	0.164384	0.370968	0.19403	0.126761	0.132353	0.231884	0.19403	0.126761	0.152778	0.435484	0.178082	0.242857	0.194444	0.2	0.191781
0	0.0344828	0.0172414	0	0.0327869	0.05	0.0166667	0.0338983	0.09375	0.0882353	0.0294118	0.174603	0.121212	0.0985915	0.114286	0.0724638	0.0694444	0.0675676	0.149254	0.117647	0.12	0.0779221	0.0724638	0.171429	0.136986	0.103896	0.103896	0.115385	0.0769231	0.0769231	0.0857143	0.121212	0.266667	0.278689	0.30137	0.357143	0.25	0.0843373	0.139241	0.144737	0.319444	0.0843373	0.139241	0.120482	0.269231	0.230769	0.293333	0.28	0.388889	0.24359
0.030303	0	0	0.0909091	0	0.0555556	0	0.0285714	0.0714286	0.225	0.0714286	0.0888889	0.0652174	0.0816327	0.0816327	0.0888889	0.238095	0.08	0.0833333	0.0851064	0.229167	0.208333	0.0888889	0.0961538	0.0740741	0.0909091	0.0909091	0.107143	0.0925926	0.0925926	0.108696	0.0652174	0.4	0.232558	0.147541	0.206897	0.590909	0.226415	0.12069	0.0689655	0.22807	0.226415	0.12069	0.114754	0.233333	0.20339	0.333333	0.245614	0.209677	0.263158
0.0227273	0	0	0.0681818	0	0.0425532	0	0.0217391	0.0566038	0.176471	0.037037	0.0714286	0.0526316	0.0666667	0.0491803	0.0714286	0.188679	0.0483871	0.0677966	0.0877193	0.186441	0.169492	0.0714286	0.0793651	0.0615385	0.0757576	0.0757576	0.123077	0.0769231	0.0769231	0.0877193	0.0526316	0.472727	0.185185	0.125	0.208955	0.5	0.1875	0.0857143	0.057971	0.208955	0.1875	0.0857143	0.0972222	0.214286	0.223881	0.360656	0.223881	0.194444	0.257576
0.0163934	0.016129	0	0.0491803	0.03125	0.03125	0.015873	0.0491803	0.0895522	0.166667	0.0428571	0.1	0.132353	0.109589	0.0945946	0.084507	0.15942	0.0789474	0.0666667	0.0821918	0.242857	0.178082	0.084507	0.148649	0.075	0.157895	0.142857	0.153846	0.101266	0.101266	0.0972222	0.1	0.240506	0.140845	0.180723	0.139535	0.342466	0.192308	0.107143	0.153846	0.166667	0.192308	0.107143	0.170732	0.172414	0.11236	0.282051	0.178571	0.197674	0.176471
0.0178571	0.0175439	0.0178571	0.0535714	0.0166667	0.0701754	0	0.0172414	0.0461538	0.142857	0.0461538	0.142857	0.0746269	0.0857143	0.0857143	0.0588235	0.153846	0.0694444	0.136364	0.0724638	0.188406	0.173913	0.0588235	0.15942	0.140845	0.0921053	0.0921053	0.118421	0.0789474	0.0789474	0.0724638	0.0909091	0.256757	0.134328	0.134146	0.223684	0.347826	0.173333	0.157895	0.103896	0.223684	0.173333	0.157895	0.109756	0.182927	0.27027	0.25	0.189873	0.25641	0.202532
0.0188679	0	0	0.0566038	0	0.0357143	0.0181818	0.0181818	0.0483871	0.169492	0.031746	0.078125	0.0454545	0.057971	0.0428571	0.078125	0.180328	0.0422535	0.0746269	0.0597015	0.161765	0.164179	0.0615385	0.084507	0.0833333	0.0810811	0.0810811	0.0789474	0.0821918	0.0821918	0.0757576	0.0454545	0.285714	0.140625	0.139241	0.153846	0.363636	0.180556	0.133333	0.0512821	0.184211	0.180556	0.133333	0.0864198	0.160494	0.166667	0.295775	0.197368	0.202532	0.179487
0.0192308	0.0188679	0.0192308	0.0185185	0.0178571	0.0754717	0	0.0185185	0.0491803	0.0625	0.015873	0.172414	0.0967742	0.0909091	0.0588235	0.152542	0.0597015	0.0735294	0.163934	0.09375	0.0985915	0.0694444	0.0967742	0.169231	0.149254	0.0972222	0.19697	0.140845	0.0540541	0.0540541	0.111111	0.0793651	0.202703	0.180328	0.126582	0.412698	0.219178	0.0632911	0.150685	0.08	0.348485	0.0632911	0.150685	0.12987	0.291667	0.451613	0.151899	0.47541	0.323944	0.246575
0	0.0217391	0.0222222	0	0.0204082	0.0638298	0	0.0212766	0.0555556	0.0517241	0.0178571	0.173077	0.109091	0.0833333	0.0655738	0.0517241	0.0491803	0.0645161	0.185185	0.0677966	0.0923077	0.0606061	0.0892857	0.189655	0.186441	0.107692	0.107692	0.121212	0.0597015	0.0597015	0.0677966	0.0892857	0.205882	0.203704	0.138889	0.464286	0.223881	0.0547945	0.166667	0.0882353	0.518519	0.0547945	0.166667	0.0958904	0.323077	0.509091	0.150685	0.257576	0.359375	0.235294
0.0175439	0.0350877	0	0.0526316	0.0163934	0.0333333	0.0169492	0.0344828	0.078125	0.15873	0.0615385	0.057971	0.0735294	0.084507	0.1	0.0895522	0.151515	0.0985915	0.0410959	0.0714286	0.202899	0.188406	0.0895522	0.0945946	0.0789474	0.12	0.12	0.116883	0.121622	0.121622	0.0869565	0.057971	0.236842	0.132353	0.160494	0.119048	0.362319	0.236111	0.1125	0.0886076	0.146341	0.236111	0.1125	0.121951	0.166667	0.104651	0.315068	0.17284	0.207317	0.170732
0.0178571	0.0357143	0.0178571	0.0535714	0.0338983	0.0338983	0.0172414	0.0350877	0.114754	0.142857	0.030303	0.0909091	0.0909091	0.101449	0.151515	0.0909091	0.136364	0.0694444	0.102941	0.138462	0.138889	0.140845	0.107692	0.111111	0.0945946	0.121622	0.0921053	0.164384	0.123288	0.123288	0.104478	0.0746269	0.134146	0.0857143	0.107143	0.120482	0.148148	0.189189	0.128205	0.118421	0.107143	0.189189	0.128205	0.123457	0.114943	0.119048	0.158537	0.119048	0.139535	0.17284
0.016129	0.0322581	0.016129	0.031746	0.0307692	0.046875	0.015625	0.0483871	0.0724638	0.0833333	0.0422535	0.0833333	0.0985915	0.15493	0.138889	0.0985915	0.0519481	0.0921053	0.0519481	0.126761	0.113924	0.115385	0.114286	0.0886076	0.101266	0.155844	0.126582	0.123457	0.0864198	0.0864198	0.0958904	0.114286	0.2375	0.223881	0.302632	0.207317	0.253165	0.105882	0.0930233	0.123457	0.222222	0.105882	0.0930233	0.127907	0.2875	0.123596	0.346667	0.234568	0.3	0.246914
0.0172414	0.0169492	0	0.0517241	0.016129	0.0677966	0.0166667	0.0338983	0.0447761	0.138462	0.0144928	0.0882353	0.0724638	0.164179	0.0684932	0.0724638	0.149254	0.0533333	0.1	0.0857143	0.183099	0.152778	0.104478	0.0933333	0.106667	0.197183	0.133333	0.12987	0.05	0.05	0.101449	0.0882353	0.319444	0.164179	0.17284	0.1875	0.30137	0.153846	0.0843373	0.101266	0.25	0.153846	0.0843373	0.120482	0.434783	0.21519	0.310811	0.21519	0.219512	0.227848
0.0166667	0	0	0.05	0	0.015625	0	0.016129	0.0434783	0.134328	0.0434783	0.0555556	0.0410959	0.0526316	0.038961	0.0704225	0.144928	0.0945946	0.0675676	0.0540541	0.146667	0.164384	0.0857143	0.05	0.0897436	0.0609756	0.0875	0.0722892	0.0617284	0.0617284	0.0833333	0.0410959	0.197531	0.0958904	0.102273	0.0898876	0.227848	0.135802	0.0454545	0.0470588	0.114943	0.135802	0.0454545	0.104651	0.10989	0.113636	0.178571	0.126437	0.0967742	0.137931
0.0163934	0	0	0.0491803	0	0.0153846	0	0.0322581	0.0735294	0.149254	0.0428571	0.084507	0.0694444	0.0945946	0.0657895	0.084507	0.15942	0.0649351	0.0810811	0.0675676	0.175676	0.146667	0.084507	0.0897436	0.075	0.1	0.113924	0.111111	0.0609756	0.0609756	0.0972222	0.084507	0.209877	0.08	0.0769231	0.126437	0.180723	0.148148	0.0813953	0.0843373	0.113636	0.148148	0.0813953	0.129412	0.108696	0.125	0.204819	0.137931	0.144444	0.0989011
0.0175439	0.0172414	0.0175439	0.0526316	0	0.0333333	0.0169492	0.0344828	0.0952381	0.15873	0.0454545	0.123077	0.106061	0.1	0.084507	0.106061	0.134328	0.0833333	0.0857143	0.119403	0.152778	0.138889	0.123077	0.0945946	0.0933333	0.0909091	0.105263	0.131579	0.121622	0.121622	0.102941	0.0895522	0.160494	0.1	0.0804598	0.105882	0.175	0.155844	0.1125	0.102564	0.13253	0.155844	0.1125	0.121951	0.113636	0.117647	0.156627	0.144578	0.11236	0.142857
0	0.0606061	0.030303	0	0.027027	0.117647	0	0.0285714	0.0714286	0.0652174	0.0227273	0.225	0.113636	0.12766	0.12766	0.0888889	0.0612245	0.08	0.238095	0.108696	0.113208	0.0740741	0.113636	0.23913	0.234043	0.153846	0.132075	0.127273	0.0727273	0.0727273	0.0625	0.113636	0.147541	0.177778	0.147541	0.296296	0.186441	0.0655738	0.203704	0.107143	0.489362	0.0655738	0.203704	0.0967742	0.298246	0.314815	0.142857	0.224138	0.293103	0.2
0	0.0169492	0.0172414	0	0.016129	0.05	0	0.0166667	0.0447761	0.0422535	0.0294118	0.138462	0.0724638	0.0684932	0.0540541	0.0422535	0.0405405	0.0675676	0.166667	0.0555556	0.0769231	0.0779221	0.0724638	0.15493	0.185714	0.0897436	0.0897436	0.0875	0.0632911	0.0632911	0.0410959	0.0724638	0.158537	0.164179	0.17284	0.25	0.17284	0.0588235	0.153846	0.0740741	0.357143	0.0588235	0.153846	0.0813953	0.2375	0.263158	0.154762	0.21519	0.265823	0.182927
0.0188679	0	0	0.0566038	0.0357143	0.0175439	0	0.0181818	0.0655738	0.15	0.031746	0.0615385	0.0952381	0.0895522	0.0735294	0.0615385	0.180328	0.0571429	0.0588235	0.0597015	0.215385	0.181818	0.0615385	0.1	0.0684932	0.111111	0.111111	0.123288	0.0821918	0.0821918	0.0757576	0.0615385	0.25	0.123077	0.168831	0.111111	0.343284	0.180556	0.0897436	0.0933333	0.139241	0.180556	0.0897436	0.128205	0.146341	0.123457	0.260274	0.166667	0.144578	0.164557
0	0.0169492	0.0172414	0	0.016129	0.05	0	0.0166667	0.0447761	0.0422535	0.0294118	0.138462	0.0724638	0.0684932	0.0540541	0.0422535	0.0405405	0.0675676	0.166667	0.0555556	0.0769231	0.0779221	0.0724638	0.15493	0.185714	0.0897436	0.0897436	0.0875	0.0632911	0.0632911	0.0410959	0.0724638	0.158537	0.164179	0.17284	0.25	0.17284	0.0588235	0.153846	0.0740741	0.357143	0.0588235	0.153846	0.0813953	0.2375	0.263158	0.154762	0.21519	0.265823	0.182927
0.0151515	0.0149254	0	0.0454545	0.0142857	0.0441176	0	0.0298507	0.04	0.123288	0.04	0.0649351	0.0649351	0.146667	0.0487805	0.0512821	0.133333	0.0609756	0.0897436	0.0632911	0.164557	0.151899	0.0789474	0.0714286	0.0833333	0.177215	0.0941176	0.104651	0.0697674	0.0697674	0.0632911	0.0789474	0.240964	0.131579	0.170455	0.157303	0.320513	0.152941	0.0888889	0.091954	0.183908	0.152941	0.0888889	0.10989	0.304878	0.168539	0.25	0.168539	0.2	0.179775
0	0.0285714	0.0294118	0	0.0263158	0.0833333	0	0.0277778	0.0697674	0.0638298	0.0222222	0.219512	0.136364	0.102041	0.102041	0.0638298	0.06	0.0784314	0.232558	0.0833333	0.111111	0.0727273	0.111111	0.234043	0.204082	0.109091	0.109091	0.125	0.0714286	0.0714286	0.0612245	0.111111	0.267857	0.285714	0.183333	0.613636	0.267857	0.0645161	0.222222	0.105263	0.44898	0.0645161	0.222222	0.0952381	0.315789	0.6	0.196721	0.285714	0.461538	0.280702
0.0172414	0.0344828	0.0172414	0.0517241	0.0327869	0.0677966	0.0166667	0.0166667	0.0447761	0.121212	0.0144928	0.138462	0.0882353	0.0985915	0.0985915	0.0571429	0.115942	0.0821918	0.166667	0.0704225	0.150685	0.136986	0.0882353	0.171429	0.202899	0.133333	0.103896	0.12987	0.0632911	0.0632911	0.0704225	0.0724638	0.1875	0.147059	0.17284	0.233766	0.25	0.125	0.153846	0.0875	0.338028	0.125	0.153846	0.134146	0.2375	0.28	0.2125	0.2	0.282051	0.197531
0.016129	0.0322581	0.016129	0.015625	0.0307692	0.046875	0.015625	0.0655738	0.0882353	0.0985915	0.0422535	0.130435	0.164179	0.242424	0.108108	0.114286	0.0519481	0.0641026	0.0657895	0.111111	0.142857	0.0875	0.114286	0.131579	0.0875	0.219178	0.155844	0.166667	0.0864198	0.0864198	0.0958904	0.147059	0.207317	0.223881	0.269231	0.2375	0.222222	0.0930233	0.0930233	0.166667	0.2375	0.0930233	0.0930233	0.182927	0.320513	0.136364	0.246914	0.234568	0.268293	0.231707
0.0166667	0.0333333	0	0.0327869	0.031746	0.0483871	0.016129	0.05	0.0746269	0.101449	0.0285714	0.0857143	0.101449	0.15942	0.142857	0.0857143	0.0675676	0.0657895	0.0821918	0.147059	0.116883	0.0759494	0.101449	0.0909091	0.0625	0.16	0.101266	0.126582	0.075	0.075	0.0985915	0.101449	0.24359	0.25	0.366197	0.227848	0.24359	0.0823529	0.0823529	0.1125	0.24359	0.0823529	0.0823529	0.117647	0.311688	0.152941	0.337838	0.25641	0.307692	0.253165
0.0208333	0.0204082	0	0.0625	0.0192308	0.0816327	0	0.0408163	0.0714286	0.163636	0.0344828	0.103448	0.0847458	0.192982	0.0967742	0.103448	0.175439	0.078125	0.116667	0.1	0.233333	0.177419	0.103448	0.125	0.123077	0.25	0.153846	0.149254	0.0882353	0.0882353	0.1	0.103448	0.25	0.133333	0.164384	0.164384	0.370968	0.19403	0.126761	0.132353	0.231884	0.19403	0.126761	0.152778	0.435484	0.178082	0.242857	0.194444	0.2	0.191781
0.0172414	0.0169492	0	0.0517241	0.016129	0.016129	0.0166667	0.0338983	0.0769231	0.15625	0.0606061	0.0571429	0.0724638	0.0684932	0.0833333	0.0724638	0.149254	0.0821918	0.0405405	0.0704225	0.2	0.152778	0.0724638	0.0933333	0.0506329	0.103896	0.103896	0.115385	0.105263	0.105263	0.0857143	0.0724638	0.266667	0.147059	0.17284	0.144578	0.357143	0.216216	0.097561	0.101266	0.158537	0.216216	0.097561	0.120482	0.164706	0.142857	0.310811	0.185185	0.204819	0.197531
0	0.0408163	0.0204082	0	0.0188679	0.08	0	0.0196078	0.0517241	0.0483871	0.0166667	0.160714	0.0833333	0.0952381	0.078125	0.0483871	0.0461538	0.0606061	0.172414	0.0634921	0.0869565	0.0571429	0.101695	0.177419	0.174603	0.117647	0.117647	0.0985915	0.056338	0.056338	0.0634921	0.0833333	0.162162	0.189655	0.162162	0.365079	0.194444	0.0657895	0.157143	0.0833333	0.433333	0.0657895	0.157143	0.0769231	0.285714	0.403226	0.157895	0.225352	0.358209	0.205479
0	0.037037	0.0185185	0	0.0172414	0.0727273	0	0.0363636	0.0819672	0.09375	0.03125	0.147541	0.09375	0.121212	0.138462	0.0769231	0.057971	0.056338	0.123077	0.142857	0.0810811	0.0533333	0.0769231	0.130435	0.0972222	0.125	0.08	0.106667	0.0810811	0.0810811	0.0746269	0.09375	0.246575	0.298246	0.358209	0.318841	0.3	0.0617284	0.131579	0.0921053	0.338235	0.0617284	0.131579	0.0853659	0.30137	0.226667	0.256757	0.277778	0.315068	0.273973
0.0181818	0.0178571	0	0.0545455	0.0169492	0.0714286	0	0.0357143	0.046875	0.145161	0.0151515	0.0923077	0.0757576	0.171875	0.056338	0.0757576	0.15625	0.0555556	0.104478	0.0895522	0.191176	0.15942	0.0923077	0.0972222	0.111111	0.205882	0.123288	0.150685	0.0519481	0.0519481	0.106061	0.0923077	0.393939	0.153846	0.15	0.226667	0.314286	0.144737	0.0875	0.105263	0.277778	0.144737	0.0875	0.139241	0.476923	0.24	0.305556	0.223684	0.2125	0.236842
0.0172414	0.0169492	0	0.0517241	0.016129	0.0677966	0	0.0338983	0.0606061	0.138462	0.0294118	0.104478	0.0724638	0.164179	0.0684932	0.0571429	0.149254	0.0675676	0.115942	0.0704225	0.2	0.152778	0.104478	0.123288	0.106667	0.214286	0.118421	0.12987	0.0909091	0.0909091	0.0857143	0.0882353	0.266667	0.164179	0.17284	0.233766	0.376812	0.184211	0.125	0.115385	0.233766	0.184211	0.125	0.120482	0.337838	0.263158	0.24359	0.2	0.25	0.2125
0.0178571	0.0175439	0.0178571	0.0535714	0.0166667	0.0701754	0	0.0172414	0.0461538	0.142857	0.0461538	0.142857	0.0746269	0.0857143	0.0857143	0.0588235	0.153846	0.0694444	0.136364	0.0724638	0.188406	0.173913	0.0588235	0.15942	0.140845	0.0921053	0.0921053	0.118421	0.0789474	0.0789474	0.0724638	0.0909091	0.256757	0.134328	0.134146	0.223684	0.347826	0.173333	0.157895	0.103896	0.223684	0.173333	0.157895	0.109756	0.182927	0.27027	0.25	0.189873	0.25641	0.202532
0	0.0408163	0.0204082	0	0.0188679	0.08	0	0.0196078	0.0517241	0.0483871	0.0166667	0.160714	0.0833333	0.0952381	0.078125	0.0483871	0.0461538	0.0606061	0.172414	0.0634921	0.0869565	0.0571429	0.101695	0.177419	0.174603	0.117647	0.117647	0.0985915	0.056338	0.056338	0.0634921	0.0833333	0.162162	0.189655	0.162162	0.365079	0.194444	0.0657895	0.157143	0.0833333	0.433333	0.0657895	0.157143	0.0769231	0.285714	0.403226	0.157895	0.225352	0.358209	0.205479
0.0217391	0.0212766	0.0217391	0.0652174	0.02	0.0851064	0	0.0208333	0.0545455	0.169811	0.0545455	0.169811	0.0877193	0.1	0.0819672	0.0689655	0.181818	0.0806452	0.181818	0.0847458	0.220339	0.183333	0.107143	0.186441	0.183333	0.123077	0.123077	0.136364	0.0746269	0.0746269	0.103448	0.0877193	0.31746	0.178571	0.136986	0.296875	0.45614	0.181818	0.2	0.0869565	0.45614	0.181818	0.2	0.140845	0.298507	0.292308	0.268657	0.235294	0.294118	0.231884
0.0188679	0	0	0.0566038	0.0357143	0.0175439	0	0.0181818	0.0655738	0.15	0.031746	0.0615385	0.0952381	0.0895522	0.0735294	0.0615385	0.180328	0.0571429	0.0588235	0.0597015	0.215385	0.181818	0.0615385	0.1	0.0684932	0.111111	0.111111	0.123288	0.0821918	0.0821918	0.0757576	0.0615385	0.25	0.123077	0.168831	0.111111	0.343284	0.180556	0.0897436	0.0933333	0.139241	0.180556	0.0897436	0.128205	0.146341	0.123457	0.260274	0.166667	0.144578	0.164557
0.0163934	0.0327869	0.0163934	0.0491803	0.0153846	0.03125	0.0491803	0.0322581	0.106061	0.149254	0.0428571	0.1	0.084507	0.08	0.0945946	0.084507	0.142857	0.0649351	0.0958904	0.0972222	0.12987	0.116883	0.1	0.103896	0.075	0.0864198	0.0731707	0.097561	0.101266	0.101266	0.0972222	0.0694444	0.166667	0.125	0.0888889	0.126437	0.180723	0.1625	0.107143	0.097561	0.152941	0.1625	0.107143	0.103448	0.120879	0.137931	0.176471	0.137931	0.144444	0.136364
0.0169492	0.0166667	0.0169492	0.0508475	0.0491803	0.0666667	0	0.0163934	0.0597015	0.136364	0.0142857	0.153846	0.119403	0.112676	0.0821918	0.056338	0.147059	0.0666667	0.164179	0.0694444	0.214286	0.183099	0.0869565	0.202899	0.2	0.146667	0.131579	0.157895	0.0625	0.0625	0.0694444	0.0869565	0.2	0.112676	0.156627	0.2	0.21519	0.1375	0.166667	0.113924	0.297297	0.1375	0.166667	0.146341	0.190476	0.227848	0.195122	0.168675	0.216867	0.152941
0	0.0175439	0.0178571	0	0.0166667	0.0517241	0	0.0350877	0.0967742	0.0746269	0.0461538	0.2	0.107692	0.117647	0.117647	0.0909091	0.056338	0.0547945	0.153846	0.0882353	0.0789474	0.0657895	0.0746269	0.142857	0.140845	0.0921053	0.0921053	0.118421	0.0789474	0.0789474	0.0882353	0.125	0.120482	0.117647	0.120482	0.192308	0.107143	0.060241	0.142857	0.118421	0.177215	0.060241	0.142857	0.0963855	0.127907	0.160494	0.091954	0.119048	0.166667	0.117647
0.0217391	0.0212766	0	0.0652174	0	0.0625	0	0.0208333	0.0740741	0.169811	0.0357143	0.107143	0.0508475	0.0819672	0.0819672	0.192308	0.181818	0.0806452	0.0833333	0.103448	0.2	0.163934	0.0689655	0.111111	0.0757576	0.106061	0.196721	0.119403	0.0909091	0.0909091	0.142857	0.0508475	0.257576	0.137931	0.121622	0.136986	0.383333	0.2	0.114286	0.0714286	0.185714	0.2	0.114286	0.157143	0.208333	0.150685	0.231884	0.4	0.157895	0.197183
0	0.0294118	0.030303	0	0.027027	0.0857143	0	0.0285714	0.0714286	0.0652174	0.0465116	0.225	0.113636	0.104167	0.104167	0.0652174	0.0612245	0.102041	0.238095	0.0851064	0.113208	0.0740741	0.113636	0.23913	0.234043	0.132075	0.132075	0.127273	0.0727273	0.0727273	0.0851064	0.113636	0.206897	0.232558	0.166667	0.372549	0.22807	0.0655738	0.226415	0.107143	0.590909	0.0655738	0.226415	0.114754	0.345455	0.365385	0.16129	0.267857	0.315789	0.241379
0.0163934	0.016129	0.0163934	0.0491803	0.047619	0.03125	0.015873	0.0491803	0.106061	0.184615	0.028169	0.115942	0.149254	0.140845	0.125	0.1	0.142857	0.0649351	0.0666667	0.128571	0.208333	0.162162	0.1	0.118421	0.075	0.128205	0.142857	0.184211	0.0875	0.0875	0.112676	0.115942	0.306667	0.227273	0.289474	0.209877	0.289474	0.148148	0.0941176	0.139241	0.209877	0.148148	0.0941176	0.2	0.214286	0.11236	0.351351	0.222222	0.256098	0.219512
0.0166667	0.0163934	0.0166667	0.05	0.015625	0.0655738	0.016129	0.016129	0.0434783	0.151515	0.0140845	0.134328	0.0704225	0.0810811	0.0526316	0.0704225	0.161765	0.0519481	0.144928	0.0684932	0.178082	0.180556	0.0857143	0.150685	0.180556	0.101266	0.101266	0.1125	0.0617284	0.0617284	0.0684932	0.0704225	0.25974	0.126761	0.141176	0.227848	0.276316	0.15	0.179487	0.0722892	0.310811	0.15	0.179487	0.104651	0.202381	0.240506	0.269231	0.195122	0.275	0.178571
0.0192308	0	0	0.0576923	0	0.0178571	0	0.0185185	0.0666667	0.152542	0.0491803	0.0461538	0.0461538	0.0588235	0.0746269	0.0625	0.183333	0.057971	0.0597015	0.0606061	0.164179	0.166667	0.0625	0.0704225	0.0547945	0.0675676	0.0675676	0.08	0.0833333	0.0833333	0.0769231	0.0625	0.271429	0.125	0.141026	0.126582	0.348485	0.183099	0.0769231	0.0657895	0.141026	0.183099	0.0769231	0.0875	0.148148	0.168831	0.3	0.168831	0.160494	0.181818
0	0.0166667	0.0169492	0.0163934	0.015873	0.0491803	0.0163934	0.0333333	0.0923077	0.102941	0.0441176	0.171875	0.119403	0.0972222	0.112676	0.0869565	0.0833333	0.0958904	0.130435	0.115942	0.118421	0.105263	0.102941	0.136986	0.135135	0.0886076	0.102564	0.113924	0.103896	0.103896	0.0694444	0.102941	0.142857	0.128571	0.103448	0.156627	0.156627	0.0963855	0.1375	0.113924	0.185185	0.0963855	0.1375	0.0930233	0.136364	0.168675	0.126437	0.154762	0.147727	0.166667
0.0169492	0.0166667	0	0.0508475	0.015873	0.0491803	0	0.0333333	0.0441176	0.136364	0.0597015	0.0714286	0.0714286	0.161765	0.0821918	0.056338	0.147059	0.0666667	0.0684932	0.0547945	0.180556	0.166667	0.0714286	0.0921053	0.0769231	0.162162	0.0886076	0.1	0.0759494	0.0759494	0.0694444	0.102941	0.230769	0.112676	0.142857	0.156627	0.315068	0.166667	0.0963855	0.113924	0.156627	0.166667	0.0963855	0.105882	0.234568	0.197531	0.240506	0.154762	0.188235	0.166667
0	0.0163934	0.0166667	0	0.015625	0.0483871	0	0.016129	0.0434783	0.0555556	0.0434783	0.151515	0.0704225	0.0666667	0.0526316	0.0555556	0.0533333	0.109589	0.179104	0.0540541	0.0886076	0.0897436	0.0857143	0.150685	0.197183	0.0740741	0.0875	0.0853659	0.0617284	0.0617284	0.0540541	0.0704225	0.114943	0.111111	0.102273	0.197531	0.141176	0.0574713	0.135802	0.0722892	0.227848	0.0574713	0.135802	0.0795455	0.147727	0.225	0.0879121	0.152941	0.172414	0.137931
0.0178571	0.0357143	0.0178571	0.0172414	0.0166667	0.0892857	0	0.0350877	0.0461538	0.0588235	0.0149254	0.142857	0.0746269	0.169231	0.0704225	0.0746269	0.056338	0.0547945	0.153846	0.0882353	0.0933333	0.0657895	0.125	0.15942	0.157143	0.202899	0.136986	0.118421	0.0512821	0.0512821	0.0882353	0.0909091	0.1625	0.169231	0.177215	0.328571	0.192308	0.0731707	0.142857	0.103896	0.328571	0.0731707	0.142857	0.0963855	0.447761	0.362319	0.158537	0.236842	0.324324	0.217949
0	0.037037	0.0185185	0	0.0172414	0.0727273	0	0.0178571	0.047619	0.0606061	0.0153846	0.147541	0.0769231	0.104478	0.104478	0.0447761	0.057971	0.056338	0.177419	0.0746269	0.0810811	0.0675676	0.0769231	0.164179	0.179104	0.125	0.08	0.106667	0.0666667	0.0666667	0.0434783	0.0769231	0.123457	0.138462	0.181818	0.246575	0.181818	0.0617284	0.178082	0.0779221	0.338235	0.0617284	0.178082	0.0722892	0.233766	0.295775	0.148148	0.179487	0.263158	0.177215
0.0163934	0.016129	0.0163934	0.0491803	0	0.03125	0	0.0322581	0.0735294	0.149254	0.028169	0.1	0.0694444	0.0945946	0.0657895	0.0694444	0.15942	0.0512821	0.0958904	0.0821918	0.191781	0.131579	0.084507	0.103896	0.075	0.1	0.1	0.125	0.0609756	0.0609756	0.0821918	0.084507	0.195122	0.0657895	0.0652174	0.126437	0.166667	0.1625	0.107143	0.097561	0.113636	0.1625	0.107143	0.116279	0.0967742	0.125	0.190476	0.0879121	0.144444	0.0989011
0.0185185	0.0181818	0.0185185	0.0178571	0.0350877	0.0727273	0	0.0178571	0.0819672	0.0769231	0.0153846	0.166667	0.111111	0.104478	0.0882353	0.09375	0.0735294	0.0714286	0.177419	0.2	0.111111	0.0821918	0.111111	0.164179	0.144928	0.109589	0.109589	0.238806	0.111111	0.111111	0.0746269	0.09375	0.246575	0.193548	0.1375	0.421875	0.246575	0.102564	0.178082	0.106667	0.338235	0.102564	0.178082	0.0987654	0.283784	0.483871	0.192308	0.260274	0.333333	0.5
0	0.015873	0	0	0.046875	0.0307692	0.015625	0.0483871	0.104478	0.0985915	0.0422535	0.164179	0.21875	0.223881	0.123288	0.0985915	0.0384615	0.0921053	0.0657895	0.111111	0.113924	0.12987	0.114286	0.116883	0.144737	0.155844	0.1125	0.123457	0.1	0.1	0.111111	0.258065	0.076087	0.0789474	0.11236	0.1	0.0879121	0.0681818	0.0930233	0.28169	0.125	0.0681818	0.0930233	0.154762	0.131868	0.111111	0.0744681	0.0989011	0.0947368	0.10989
0.0163934	0.0327869	0.0163934	0.0491803	0.03125	0.0645161	0.015873	0.0322581	0.0735294	0.149254	0.0138889	0.149254	0.115942	0.0945946	0.0657895	0.0694444	0.15942	0.0649351	0.142857	0.0821918	0.191781	0.194444	0.115942	0.180556	0.162162	0.113924	0.1	0.125	0.0740741	0.0740741	0.0972222	0.084507	0.324324	0.173913	0.152941	0.4	0.306667	0.1625	0.148148	0.097561	0.289474	0.1625	0.148148	0.156627	0.259259	0.394366	0.282051	0.207317	0.373333	0.219512
0.0153846	0.0151515	0.0153846	0.0461538	0.0144928	0.0606061	0	0.0149254	0.0405405	0.125	0.0266667	0.125	0.0657895	0.0759494	0.0493827	0.0519481	0.135135	0.0617284	0.150685	0.0641026	0.166667	0.168831	0.0945946	0.141026	0.168831	0.0952381	0.108434	0.105882	0.0581395	0.0581395	0.0641026	0.0657895	0.259259	0.148649	0.159091	0.228916	0.275	0.141176	0.141176	0.0681818	0.324675	0.141176	0.141176	0.123596	0.232558	0.240964	0.253012	0.197674	0.27381	0.195402
0.0217391	0.0212766	0.0217391	0.0652174	0.02	0.0851064	0	0.0208333	0.0545455	0.169811	0.0545455	0.169811	0.0877193	0.1	0.0819672	0.0689655	0.181818	0.0806452	0.181818	0.0847458	0.220339	0.183333	0.107143	0.186441	0.183333	0.123077	0.123077	0.136364	0.0746269	0.0746269	0.103448	0.0877193	0.31746	0.178571	0.136986	0.296875	0.45614	0.181818	0.2	0.0869565	0.45614	0.181818	0.2	0.140845	0.298507	0.292308	0.268657	0.235294	0.294118	0.231884
0	0.0169492	0	0	0.05	0.016129	0.0166667	0.0517241	0.111111	0.104478	0.0294118	0.193548	0.233333	0.21875	0.147059	0.121212	0.0405405	0.0972222	0.084507	0.101449	0.135135	0.106667	0.104478	0.138889	0.136986	0.164384	0.164384	0.12987	0.0909091	0.0909091	0.101449	0.275862	0.0795455	0.0833333	0.144578	0.104651	0.091954	0.0588235	0.097561	0.298507	0.144578	0.0588235	0.097561	0.1625	0.125	0.129412	0.0777778	0.103448	0.0989011	0.0898876
0.0178571	0.0175439	0	0.0535714	0	0.0517241	0.0172414	0.0172414	0.0461538	0.142857	0.0149254	0.0909091	0.0434783	0.0704225	0.0555556	0.142857	0.153846	0.0547945	0.0714286	0.0882353	0.15493	0.140845	0.0746269	0.0810811	0.0657895	0.0779221	0.169014	0.103896	0.0512821	0.0512821	0.138462	0.0434783	0.328571	0.169231	0.134146	0.1625	0.309859	0.157895	0.0731707	0.0493827	0.207792	0.157895	0.0731707	0.123457	0.227848	0.189873	0.30137	0.402985	0.180723	0.233766
0	0.0517241	0.0169492	0	0.0322581	0.0666667	0.0163934	0.0333333	0.0757576	0.056338	0.0441176	0.153846	0.102941	0.0972222	0.112676	0.0714286	0.0540541	0.111111	0.147059	0.0694444	0.118421	0.12	0.102941	0.202899	0.217391	0.146667	0.131579	0.128205	0.103896	0.103896	0.0547945	0.0869565	0.142857	0.144928	0.170732	0.230769	0.185185	0.109756	0.197368	0.113924	0.333333	0.109756	0.197368	0.105882	0.219512	0.2125	0.195122	0.182927	0.311688	0.166667
0.0185185	0.0181818	0	0.0555556	0.0172414	0.0172414	0.0178571	0.0178571	0.047619	0.147541	0.03125	0.0447761	0.0606061	0.0724638	0.0882353	0.0769231	0.15873	0.0714286	0.0428571	0.0588235	0.176471	0.215385	0.0769231	0.0684932	0.0972222	0.0945946	0.0945946	0.0921053	0.0810811	0.0810811	0.0746269	0.0447761	0.246575	0.138462	0.151899	0.123457	0.358209	0.194444	0.075	0.0641026	0.151899	0.194444	0.075	0.1125	0.17284	0.121951	0.273973	0.179487	0.170732	0.177215
0.0153846	0.0307692	0.0153846	0.0149254	0.0144928	0.0769231	0	0.030303	0.0405405	0.0519481	0.0266667	0.125	0.0657895	0.148649	0.0493827	0.0657895	0.05	0.0617284	0.150685	0.0779221	0.0833333	0.0843373	0.0945946	0.141026	0.168831	0.179487	0.108434	0.105882	0.0581395	0.0581395	0.0641026	0.08	0.159091	0.148649	0.172414	0.228916	0.172414	0.0659341	0.141176	0.0930233	0.275	0.0659341	0.141176	0.0989011	0.376623	0.240964	0.155556	0.22619	0.244186	0.195402
0	0.0327869	0.0163934	0	0.03125	0.047619	0.015873	0.0491803	0.0895522	0.0694444	0.028169	0.184615	0.149254	0.109589	0.0945946	0.0694444	0.0526316	0.0789474	0.15942	0.0821918	0.144737	0.0886076	0.1	0.25	0.194444	0.173333	0.142857	0.153846	0.0875	0.0875	0.0675676	0.115942	0.139535	0.157143	0.180723	0.240506	0.166667	0.0813953	0.177215	0.168831	0.342466	0.0813953	0.177215	0.142857	0.214286	0.207317	0.162791	0.192771	0.271605	0.176471
0	0.0344828	0.0172414	0	0.0327869	0.05	0.0166667	0.0338983	0.0769231	0.0571429	0.0447761	0.15625	0.104478	0.0833333	0.0985915	0.0571429	0.0405405	0.0972222	0.149254	0.0704225	0.12	0.0779221	0.0882353	0.205882	0.185714	0.133333	0.118421	0.12987	0.0909091	0.0909091	0.0555556	0.104478	0.158537	0.164179	0.1875	0.266667	0.17284	0.097561	0.184211	0.12987	0.357143	0.097561	0.184211	0.107143	0.222222	0.263158	0.182927	0.2	0.298701	0.197531
0.0232558	0.0465116	0.0232558	0.0222222	0.0212766	0.116279	0	0.0454545	0.0576923	0.0727273	0.0185185	0.18	0.0925926	0.211538	0.105263	0.113208	0.0689655	0.0666667	0.192308	0.12963	0.112903	0.0793651	0.134615	0.196429	0.192982	0.272727	0.147541	0.142857	0.0615385	0.0615385	0.0892857	0.113208	0.142857	0.145455	0.15942	0.25	0.176471	0.0714286	0.171875	0.125	0.403509	0.0714286	0.171875	0.114286	0.473684	0.265625	0.138889	0.227273	0.25	0.205882
0.016129	0.0322581	0	0.015625	0.0307692	0.046875	0.015625	0.0483871	0.0882353	0.0833333	0.0422535	0.0985915	0.114286	0.188406	0.108108	0.0833333	0.0657895	0.0641026	0.08	0.111111	0.113924	0.0740741	0.0985915	0.102564	0.0740741	0.186667	0.1125	0.109756	0.0731707	0.0731707	0.0810811	0.130435	0.2375	0.242424	0.302632	0.269231	0.222222	0.0804598	0.0804598	0.151899	0.2375	0.0804598	0.0804598	0.114943	0.337662	0.162791	0.278481	0.25	0.3	0.216867
0.0188679	0.0377358	0.0188679	0.0181818	0.0175439	0.0943396	0	0.037037	0.0483871	0.0615385	0.015625	0.15	0.078125	0.177419	0.057971	0.0615385	0.0588235	0.0571429	0.16129	0.0923077	0.0972222	0.0684932	0.112903	0.166667	0.164179	0.230769	0.111111	0.138889	0.0675676	0.0675676	0.0757576	0.0952381	0.2	0.177419	0.139241	0.343284	0.216216	0.0625	0.148649	0.108108	0.451613	0.0625	0.148649	0.1	0.446154	0.378788	0.15	0.246575	0.283784	0.243243
0.0192308	0	0	0.0576923	0	0.0178571	0	0.0185185	0.0666667	0.152542	0.0491803	0.0461538	0.0461538	0.0588235	0.0746269	0.0625	0.183333	0.057971	0.0597015	0.0606061	0.164179	0.166667	0.0625	0.0704225	0.0547945	0.0675676	0.0675676	0.08	0.0833333	0.0833333	0.0769231	0.0625	0.271429	0.125	0.141026	0.126582	0.348485	0.183099	0.0769231	0.0657895	0.141026	0.183099	0.0769231	0.0875	0.148148	0.168831	0.3	0.168831	0.160494	0.181818
0.0181818	0.0363636	0.0181818	0.0175439	0.0169492	0.0909091	0	0.0357143	0.046875	0.0597015	0.0151515	0.145161	0.0757576	0.171875	0.0714286	0.0597015	0.0571429	0.0555556	0.15625	0.0895522	0.0945946	0.0666667	0.126984	0.161765	0.15942	0.223881	0.123288	0.12	0.0657895	0.0657895	0.0735294	0.0923077	0.164557	0.171875	0.164557	0.295775	0.194805	0.0740741	0.144737	0.105263	0.393939	0.0740741	0.144737	0.0843373	0.391304	0.328571	0.160494	0.223684	0.293333	0.220779
0.0232558	0.0227273	0	0.0697674	0.0212766	0.0212766	0.0454545	0.0222222	0.0576923	0.18	0.0185185	0.0535714	0.0727273	0.0677966	0.0862069	0.0727273	0.192308	0.0666667	0.0508475	0.0892857	0.210526	0.192982	0.0727273	0.0806452	0.0625	0.09375	0.111111	0.125	0.0615385	0.0615385	0.0892857	0.0535714	0.428571	0.211538	0.212121	0.212121	0.311475	0.190476	0.056338	0.0746269	0.15942	0.190476	0.056338	0.114286	0.166667	0.173913	0.518519	0.191176	0.268657	0.205882
0.0350877	0.0169492	0.0172414	0.0517241	0.016129	0.016129	0.0166667	0.0338983	0.0769231	0.138462	0.0447761	0.0724638	0.0882353	0.0985915	0.114286	0.121212	0.1	0.0675676	0.0405405	0.101449	0.150685	0.152778	0.104478	0.0933333	0.0921053	0.118421	0.133333	0.101266	0.0909091	0.0909091	0.117647	0.0882353	0.30137	0.258065	0.283784	0.217949	0.338028	0.153846	0.0714286	0.115385	0.233766	0.153846	0.0714286	0.1625	0.269231	0.129412	0.385714	0.28	0.298701	0.25974
0.0185185	0.0181818	0	0.0555556	0.0172414	0.0172414	0.0178571	0.0178571	0.047619	0.147541	0.03125	0.0447761	0.0606061	0.0724638	0.0882353	0.0769231	0.15873	0.0714286	0.0428571	0.0588235	0.176471	0.215385	0.0769231	0.0684932	0.0972222	0.0945946	0.0945946	0.0921053	0.0810811	0.0810811	0.0746269	0.0447761	0.246575	0.138462	0.151899	0.123457	0.358209	0.194444	0.075	0.0641026	0.151899	0.194444	0.075	0.1125	0.17284	0.121951	0.273973	0.179487	0.170732	0.177215
0.0232558	0.0465116	0.0232558	0.0222222	0.0212766	0.116279	0	0.0454545	0.0576923	0.0727273	0.0185185	0.18	0.0925926	0.211538	0.105263	0.113208	0.0689655	0.0666667	0.192308	0.12963	0.112903	0.0793651	0.134615	0.196429	0.192982	0.272727	0.147541	0.142857	0.0615385	0.0615385	0.0892857	0.113208	0.142857	0.145455	0.15942	0.25	0.176471	0.0714286	0.171875	0.125	0.403509	0.0714286	0.171875	0.114286	0.473684	0.265625	0.138889	0.227273	0.25	0.205882
0	0.0169492	0.0172414	0	0.016129	0.05	0	0.0338983	0.0769231	0.0571429	0.0447761	0.15625	0.0882353	0.0985915	0.0833333	0.0724638	0.0547945	0.0821918	0.166667	0.0704225	0.0909091	0.0641026	0.0882353	0.171429	0.152778	0.118421	0.103896	0.115385	0.0632911	0.0632911	0.0704225	0.104478	0.117647	0.0985915	0.091954	0.217949	0.091954	0.0588235	0.153846	0.115385	0.202532	0.0588235	0.153846	0.0941176	0.137931	0.21519	0.0898876	0.156627	0.190476	0.102273
0.0153846	0.0151515	0.0153846	0.0461538	0.0144928	0.0606061	0	0.0149254	0.0405405	0.125	0.0266667	0.125	0.0657895	0.0759494	0.0493827	0.0519481	0.135135	0.0617284	0.150685	0.0641026	0.166667	0.168831	0.0945946	0.141026	0.168831	0.0952381	0.108434	0.105882	0.0581395	0.0581395	0.0641026	0.0657895	0.259259	0.148649	0.159091	0.228916	0.275	0.141176	0.141176	0.0681818	0.324675	0.141176	0.141176	0.123596	0.232558	0.240964	0.253012	0.197674	0.27381	0.195402
0.0333333	0.0327869	0.0163934	0.0491803	0.0153846	0.03125	0.015873	0.0322581	0.0895522	0.149254	0.0735294	0.115942	0.115942	0.0945946	0.0945946	0.084507	0.111111	0.0512821	0.0810811	0.112676	0.144737	0.116883	0.1	0.133333	0.0886076	0.1	0.1	0.125	0.101266	0.101266	0.112676	0.084507	0.180723	0.125	0.139535	0.166667	0.180723	0.148148	0.120482	0.111111	0.180723	0.148148	0.120482	0.142857	0.146067	0.125	0.190476	0.151163	0.183908	0.136364
0.0185185	0.0181818	0	0.0363636	0.0172414	0.0535714	0	0.0555556	0.0819672	0.111111	0.03125	0.09375	0.09375	0.193548	0.138462	0.09375	0.0735294	0.056338	0.0735294	0.16129	0.0958904	0.0675676	0.111111	0.0833333	0.0533333	0.173913	0.0945946	0.121622	0.0810811	0.0810811	0.107692	0.111111	0.263889	0.275862	0.378788	0.263889	0.28169	0.075	0.0886076	0.106667	0.263889	0.075	0.0886076	0.1125	0.357143	0.179487	0.309859	0.277778	0.297297	0.273973
0.0192308	0.0188679	0.0192308	0.0576923	0.0178571	0.0754717	0	0.0185185	0.0491803	0.152542	0.015873	0.152542	0.0793651	0.0909091	0.0588235	0.0625	0.163934	0.057971	0.163934	0.09375	0.2	0.166667	0.0967742	0.169231	0.166667	0.112676	0.112676	0.157143	0.0540541	0.0540541	0.09375	0.0793651	0.412698	0.16129	0.126582	0.308824	0.328358	0.150685	0.150685	0.08	0.435484	0.150685	0.150685	0.12987	0.291667	0.323529	0.318841	0.232877	0.287671	0.246575
0.0175439	0.0350877	0.0175439	0.0714286	0.0333333	0.0689655	0.0169492	0.0169492	0.0454545	0.140625	0.0298507	0.140625	0.0895522	0.084507	0.0694444	0.057971	0.151515	0.0684932	0.151515	0.0714286	0.202899	0.171429	0.0895522	0.173913	0.15493	0.105263	0.105263	0.146667	0.0641026	0.0641026	0.0869565	0.0735294	0.305556	0.166667	0.146341	0.362319	0.424242	0.171053	0.155844	0.0886076	0.305556	0.171053	0.155844	0.135802	0.240506	0.357143	0.315068	0.233766	0.455882	0.230769
0.0181818	0.0363636	0.0181818	0.0740741	0.0344828	0.0714286	0.0357143	0.0175439	0.046875	0.145161	0.0151515	0.145161	0.0923077	0.0869565	0.0714286	0.0597015	0.15625	0.0704225	0.15625	0.0895522	0.208955	0.176471	0.0923077	0.19697	0.15942	0.123288	0.123288	0.150685	0.0519481	0.0519481	0.0895522	0.0757576	0.373134	0.190476	0.179487	0.373134	0.277778	0.16	0.144737	0.105263	0.260274	0.16	0.144737	0.139241	0.2	0.347826	0.402985	0.192308	0.469697	0.205128
0.0151515	0.0149254	0	0.0454545	0.0142857	0.0441176	0	0.0298507	0.04	0.123288	0.0263158	0.0649351	0.0649351	0.146667	0.0487805	0.0649351	0.133333	0.0609756	0.0897436	0.0632911	0.164557	0.166667	0.0933333	0.0714286	0.109756	0.177215	0.120482	0.104651	0.0574713	0.0574713	0.0769231	0.0789474	0.240964	0.131579	0.170455	0.157303	0.256098	0.139535	0.0769231	0.091954	0.197674	0.139535	0.0769231	0.134831	0.35443	0.168539	0.25	0.181818	0.2	0.179775
0.0163934	0.016129	0	0.015873	0.047619	0.03125	0.015873	0.0491803	0.106061	0.132353	0.028169	0.166667	0.184615	0.140845	0.125	0.222222	0.0666667	0.108108	0.0810811	0.112676	0.175676	0.116883	0.115942	0.118421	0.116883	0.142857	0.222222	0.125	0.0875	0.0875	0.253968	0.132353	0.101124	0.08	0.126437	0.101124	0.113636	0.0813953	0.0813953	0.168831	0.152941	0.0813953	0.0813953	0.28	0.146067	0.1	0.0989011	0.151163	0.0957447	0.0989011
0.0212766	0.0425532	0.0212766	0.0638298	0.0196078	0.0833333	0	0.0204082	0.113208	0.188679	0.0350877	0.105263	0.0677966	0.0983607	0.116667	0.125	0.2	0.0793651	0.1	0.25	0.196721	0.180328	0.0862069	0.109375	0.0746269	0.121212	0.104478	0.245902	0.15873	0.15873	0.101695	0.0677966	0.292308	0.155172	0.135135	0.150685	0.4	0.234375	0.144928	0.101449	0.183099	0.234375	0.144928	0.123288	0.205479	0.180556	0.264706	0.197183	0.171053	0.433333
0.0188679	0.0185185	0.0188679	0.0566038	0.0175439	0.0175439	0.037037	0.0181818	0.0655738	0.15	0.015625	0.0454545	0.0615385	0.057971	0.0735294	0.0615385	0.180328	0.0571429	0.0434783	0.0757576	0.179104	0.181818	0.078125	0.084507	0.0540541	0.0810811	0.111111	0.123288	0.0675676	0.0675676	0.0757576	0.0454545	0.323529	0.140625	0.184211	0.139241	0.267606	0.180556	0.0625	0.0649351	0.125	0.180556	0.0625	0.113924	0.146341	0.1375	0.352941	0.151899	0.1875	0.179487
0.0169492	0.0166667	0.0169492	0.0508475	0.0491803	0.0666667	0	0.0163934	0.0597015	0.136364	0.0142857	0.153846	0.119403	0.112676	0.0821918	0.056338	0.147059	0.0666667	0.164179	0.0694444	0.214286	0.183099	0.0869565	0.202899	0.2	0.146667	0.131579	0.157895	0.0625	0.0625	0.0694444	0.0869565	0.2	0.112676	0.156627	0.2	0.21519	0.1375	0.166667	0.113924	0.297297	0.1375	0.166667	0.146341	0.190476	0.227848	0.195122	0.168675	0.216867	0.152941
0	0.0185185	0.0188679	0	0.0175439	0.0545455	0.0181818	0.0181818	0.0483871	0.0615385	0.031746	0.15	0.078125	0.0735294	0.057971	0.0615385	0.0588235	0.0571429	0.16129	0.0597015	0.0821918	0.0684932	0.078125	0.166667	0.181818	0.0958904	0.0958904	0.108108	0.0675676	0.0675676	0.0441176	0.078125	0.153846	0.140625	0.153846	0.25	0.184211	0.0625	0.197183	0.0789474	0.363636	0.0625	0.197183	0.0864198	0.220779	0.263889	0.179487	0.213333	0.283784	0.179487
0.0172414	0.0169492	0	0.0517241	0.016129	0.016129	0.0166667	0.0338983	0.09375	0.174603	0.0294118	0.0724638	0.0882353	0.0833333	0.0985915	0.0882353	0.149254	0.0533333	0.0547945	0.117647	0.166667	0.136986	0.0882353	0.0789474	0.0506329	0.0897436	0.0897436	0.101266	0.0769231	0.0769231	0.101449	0.0882353	0.357143	0.258065	0.283784	0.233766	0.319444	0.153846	0.0588235	0.101266	0.217949	0.153846	0.0588235	0.120482	0.2375	0.129412	0.405797	0.263158	0.282051	0.227848
0.0181818	0.0363636	0.0181818	0.0740741	0.0169492	0.0526316	0.0175439	0.0175439	0.0806452	0.145161	0.0307692	0.0597015	0.0597015	0.0714286	0.0869565	0.0597015	0.174603	0.0704225	0.0571429	0.057971	0.191176	0.19403	0.0757576	0.112676	0.0666667	0.108108	0.108108	0.105263	0.0945946	0.0945946	0.0895522	0.0441176	0.226667	0.119403	0.135802	0.121951	0.333333	0.208333	0.101266	0.0769231	0.135802	0.208333	0.101266	0.139241	0.170732	0.120482	0.253333	0.1625	0.182927	0.160494
0.0166667	0.0163934	0	0.016129	0.015625	0.0483871	0.016129	0.05	0.0909091	0.101449	0.0434783	0.117647	0.117647	0.176471	0.111111	0.101449	0.0821918	0.0945946	0.0821918	0.0985915	0.116883	0.103896	0.134328	0.0909091	0.0897436	0.16	0.115385	0.1125	0.102564	0.102564	0.0833333	0.117647	0.114943	0.0958904	0.102273	0.102273	0.127907	0.0952381	0.0952381	0.126582	0.127907	0.0952381	0.0952381	0.104651	0.174419	0.126437	0.11236	0.139535	0.0967742	0.137931
0.0222222	0.0444444	0.0222222	0.0212766	0.0204082	0.111111	0	0.0212766	0.0555556	0.0701754	0.0178571	0.196078	0.0892857	0.12069	0.101695	0.196078	0.0666667	0.0819672	0.185185	0.125	0.109375	0.0769231	0.109091	0.189655	0.186441	0.142857	0.220339	0.138462	0.0597015	0.0597015	0.125	0.0892857	0.138889	0.140351	0.123288	0.242424	0.171429	0.0694444	0.166667	0.0882353	0.389831	0.0694444	0.166667	0.142857	0.283582	0.257576	0.135135	0.40678	0.242857	0.2
0.0181818	0.0363636	0.0181818	0.0545455	0.0344828	0.0714286	0.0175439	0.0175439	0.046875	0.145161	0.0151515	0.145161	0.109375	0.0869565	0.0869565	0.0597015	0.15625	0.0704225	0.15625	0.106061	0.208955	0.19403	0.0923077	0.179104	0.176471	0.108108	0.108108	0.166667	0.0657895	0.0657895	0.0735294	0.0757576	0.415385	0.209677	0.179487	0.4375	0.352941	0.16	0.16	0.0909091	0.333333	0.16	0.16	0.125	0.263158	0.409091	0.446154	0.24	0.447761	0.287671
0.0178571	0.0357143	0.0178571	0.0172414	0.0166667	0.0892857	0	0.0172414	0.0461538	0.0588235	0.0149254	0.16129	0.0746269	0.101449	0.0704225	0.142857	0.056338	0.0694444	0.153846	0.0882353	0.0933333	0.0657895	0.107692	0.15942	0.140845	0.106667	0.202899	0.118421	0.0512821	0.0512821	0.121212	0.0746269	0.1625	0.169231	0.148148	0.328571	0.192308	0.0731707	0.142857	0.0759494	0.309859	0.0731707	0.142857	0.123457	0.276316	0.362319	0.144578	0.402985	0.306667	0.217949
0.0172414	0.0344828	0.0172414	0.0517241	0.0327869	0.0677966	0.0166667	0.0166667	0.0447761	0.104478	0.0144928	0.138462	0.0882353	0.0985915	0.0985915	0.0724638	0.1	0.0821918	0.149254	0.0704225	0.150685	0.185714	0.104478	0.171429	0.238806	0.133333	0.118421	0.12987	0.0632911	0.0632911	0.0704225	0.0724638	0.17284	0.130435	0.144578	0.217949	0.202532	0.125	0.153846	0.0875	0.319444	0.125	0.153846	0.134146	0.222222	0.230769	0.182927	0.185185	0.25	0.168675
0.0204082	0.02	0	0.0612245	0.0188679	0.08	0	0.04	0.0517241	0.160714	0.0517241	0.101695	0.0833333	0.189655	0.078125	0.0833333	0.172414	0.0769231	0.114754	0.0806452	0.209677	0.174603	0.101695	0.106061	0.121212	0.225806	0.134328	0.130435	0.0714286	0.0714286	0.116667	0.101695	0.30303	0.169492	0.162162	0.211268	0.433333	0.173913	0.125	0.114286	0.283582	0.173913	0.125	0.150685	0.5	0.208333	0.257143	0.225352	0.213333	0.222222
0.0175439	0.0350877	0.0175439	0.0169492	0.0163934	0.0877193	0	0.0344828	0.0454545	0.057971	0.0298507	0.140625	0.0735294	0.166667	0.084507	0.0735294	0.0555556	0.0684932	0.151515	0.0869565	0.0921053	0.0933333	0.0895522	0.157143	0.188406	0.2	0.105263	0.116883	0.0641026	0.0641026	0.0714286	0.106061	0.146341	0.132353	0.160494	0.236842	0.160494	0.0722892	0.141026	0.131579	0.253333	0.0722892	0.141026	0.0952381	0.380282	0.283784	0.142857	0.202532	0.2375	0.2
0.015625	0.0153846	0	0.0151515	0.0147059	0.0454545	0	0.0307692	0.0410959	0.0666667	0.0410959	0.0810811	0.0666667	0.150685	0.05	0.0666667	0.0641026	0.103896	0.106667	0.0649351	0.097561	0.0987654	0.0958904	0.0731707	0.126582	0.181818	0.0963855	0.0941176	0.0588235	0.0588235	0.0649351	0.0810811	0.10989	0.0909091	0.10989	0.122222	0.134831	0.0666667	0.0666667	0.0941176	0.147727	0.0666667	0.0666667	0.0879121	0.235294	0.146067	0.0957447	0.120879	0.104167	0.131868
0	0.0217391	0.0222222	0	0.0204082	0.0638298	0	0.0212766	0.0555556	0.0517241	0.0178571	0.173077	0.109091	0.0833333	0.0655738	0.0517241	0.0491803	0.0645161	0.185185	0.0677966	0.0923077	0.0606061	0.0892857	0.189655	0.186441	0.107692	0.107692	0.121212	0.0597015	0.0597015	0.0677966	0.0892857	0.205882	0.203704	0.138889	0.464286	0.223881	0.0547945	0.166667	0.0882353	0.518519	0.0547945	0.166667	0.0958904	0.323077	0.509091	0.150685	0.257576	0.359375	0.235294
0	0.0294118	0.030303	0	0.027027	0.0857143	0	0.0285714	0.0714286	0.0652174	0.0465116	0.225	0.113636	0.104167	0.104167	0.0652174	0.0612245	0.102041	0.238095	0.0851064	0.113208	0.0740741	0.113636	0.23913	0.234043	0.132075	0.132075	0.127273	0.0727273	0.0727273	0.0851064	0.113636	0.206897	0.232558	0.166667	0.372549	0.22807	0.0655738	0.226415	0.107143	0.590909	0.0655738	0.226415	0.114754	0.345455	0.365385	0.16129	0.267857	0.315789	0.241379
0.0178571	0.0357143	0.0178571	0.0535714	0.0166667	0.0701754	0.0172414	0.0172414	0.0793651	0.16129	0.0149254	0.0909091	0.0588235	0.0857143	0.0857143	0.0909091	0.171875	0.0547945	0.0869565	0.193548	0.15493	0.157143	0.0909091	0.0810811	0.0657895	0.0921053	0.0921053	0.197183	0.108108	0.108108	0.104478	0.0588235	0.347826	0.1875	0.148148	0.177215	0.328571	0.189189	0.1	0.0759494	0.207792	0.189189	0.1	0.0963855	0.227848	0.220779	0.319444	0.220779	0.195122	0.439394
0	0.0188679	0.0192308	0	0.0178571	0.0555556	0	0.0185185	0.0491803	0.0625	0.0322581	0.172414	0.114754	0.107692	0.0746269	0.0461538	0.0597015	0.057971	0.163934	0.0606061	0.130435	0.1	0.0967742	0.206349	0.203125	0.128571	0.112676	0.125	0.0684932	0.0684932	0.0447761	0.0967742	0.126582	0.125	0.141026	0.236111	0.171053	0.0909091	0.183099	0.109589	0.348485	0.0909091	0.183099	0.101266	0.207792	0.25	0.123457	0.184211	0.236842	0.166667
0.0192308	0.0188679	0.0192308	0.0576923	0.0178571	0.0555556	0	0.0185185	0.0847458	0.172414	0.015873	0.0967742	0.0625	0.0746269	0.0746269	0.0967742	0.183333	0.057971	0.0923077	0.206897	0.164179	0.166667	0.0793651	0.0857143	0.0694444	0.0821918	0.0821918	0.227273	0.114286	0.114286	0.09375	0.0625	0.435484	0.180328	0.126582	0.219178	0.348485	0.183099	0.105263	0.08	0.219178	0.183099	0.105263	0.101266	0.223684	0.25	0.338235	0.232877	0.205128	0.491803
0.0153846	0.0151515	0.0153846	0.0461538	0.0144928	0.0606061	0	0.030303	0.0694444	0.140845	0.0405405	0.157143	0.08	0.103896	0.0759494	0.08	0.150685	0.0617284	0.135135	0.0779221	0.181818	0.139241	0.08	0.141026	0.111111	0.108434	0.121951	0.13253	0.0705882	0.0705882	0.0921053	0.0945946	0.214286	0.0897436	0.0851064	0.172414	0.2	0.154762	0.141176	0.105882	0.159091	0.154762	0.141176	0.136364	0.12766	0.157303	0.195402	0.119565	0.188889	0.11828
0	0.0350877	0.0357143	0	0.0333333	0.0508475	0.0169492	0.0526316	0.0952381	0.0895522	0.0454545	0.216667	0.177419	0.149254	0.115942	0.106061	0.0410959	0.0684932	0.134328	0.119403	0.136986	0.0789474	0.0895522	0.208955	0.15493	0.135135	0.150685	0.178082	0.0921053	0.0921053	0.0869565	0.140625	0.220779	0.262295	0.27027	0.323944	0.236842	0.0853659	0.155844	0.162162	0.323944	0.0853659	0.155844	0.179487	0.25641	0.202532	0.246753	0.266667	0.356164	0.263158
0.0178571	0	0	0.0535714	0	0.0166667	0	0.0172414	0.0625	0.142857	0.030303	0.0746269	0.0434783	0.0555556	0.0704225	0.142857	0.153846	0.0694444	0.0714286	0.0724638	0.138889	0.140845	0.0588235	0.0810811	0.0657895	0.0641026	0.152778	0.0897436	0.0649351	0.0649351	0.121212	0.0588235	0.223684	0.117647	0.134146	0.134146	0.223684	0.142857	0.0731707	0.0625	0.1625	0.142857	0.0731707	0.123457	0.168675	0.175	0.25	0.323944	0.152941	0.17284
0.0172414	0.0169492	0	0.0166667	0.0327869	0.05	0	0.0517241	0.111111	0.0882353	0.0447761	0.138462	0.104478	0.181818	0.130435	0.104478	0.084507	0.0533333	0.115942	0.101449	0.0909091	0.0779221	0.104478	0.0933333	0.0921053	0.148649	0.103896	0.12987	0.0909091	0.0909091	0.101449	0.121212	0.130952	0.114286	0.117647	0.158537	0.117647	0.0843373	0.111111	0.115385	0.144578	0.0843373	0.111111	0.107143	0.178571	0.129412	0.102273	0.129412	0.123596	0.127907
0.0163934	0.016129	0.0163934	0.0491803	0.0153846	0.0645161	0	0.0322581	0.0735294	0.115942	0.028169	0.149254	0.084507	0.109589	0.08	0.0694444	0.111111	0.0649351	0.15942	0.0821918	0.16	0.102564	0.1	0.164384	0.131579	0.128205	0.1	0.139241	0.0609756	0.0609756	0.0821918	0.1	0.152941	0.08	0.0769231	0.195122	0.126437	0.120482	0.1625	0.125	0.180723	0.120482	0.1625	0.116279	0.133333	0.192771	0.123596	0.11236	0.183908	0.0989011
0.016129	0.0322581	0.016129	0.015625	0.0307692	0.046875	0.015625	0.031746	0.0882353	0.0985915	0.0724638	0.164179	0.130435	0.0933333	0.123288	0.0833333	0.0657895	0.0641026	0.125	0.0958904	0.113924	0.0875	0.0833333	0.178082	0.12987	0.0987654	0.1125	0.109756	0.0864198	0.0864198	0.0810811	0.0985915	0.151163	0.138889	0.151163	0.207317	0.151163	0.0930233	0.146341	0.123457	0.222222	0.0930233	0.146341	0.114943	0.157303	0.176471	0.147727	0.162791	0.209302	0.147727
0.0175439	0.0172414	0.0175439	0.0526316	0.0163934	0.0689655	0	0.0169492	0.0454545	0.140625	0.0454545	0.15873	0.106061	0.115942	0.0694444	0.057971	0.151515	0.0540541	0.134328	0.0714286	0.220588	0.171429	0.0735294	0.173913	0.138889	0.12	0.12	0.146667	0.0779221	0.0779221	0.0714286	0.0895522	0.236842	0.132353	0.146341	0.205128	0.362319	0.186667	0.171053	0.102564	0.236842	0.186667	0.171053	0.135802	0.195122	0.202532	0.230769	0.202532	0.2375	0.2
0	0.0526316	0.0350877	0	0.0327869	0.0677966	0.0166667	0.0338983	0.0769231	0.0724638	0.0447761	0.138462	0.104478	0.0985915	0.147059	0.0882353	0.0405405	0.0972222	0.1	0.117647	0.105263	0.106667	0.0882353	0.138889	0.152778	0.118421	0.118421	0.115385	0.0909091	0.0909091	0.0704225	0.104478	0.233766	0.258065	0.30137	0.266667	0.266667	0.097561	0.139241	0.115385	0.30137	0.097561	0.139241	0.107143	0.253165	0.170732	0.310811	0.246753	0.333333	0.25974
0.0163934	0.0327869	0.0163934	0.0491803	0.047619	0.0645161	0.015873	0.015873	0.0428571	0.132353	0.0428571	0.132353	0.115942	0.08	0.109589	0.0547945	0.142857	0.108108	0.142857	0.0675676	0.225352	0.178082	0.084507	0.197183	0.162162	0.128205	0.128205	0.153846	0.0609756	0.0609756	0.0675676	0.084507	0.25641	0.140845	0.180723	0.306667	0.342466	0.177215	0.148148	0.125	0.25641	0.177215	0.148148	0.142857	0.2	0.337838	0.282051	0.192771	0.373333	0.190476
0.0172414	0.0344828	0.0172414	0.0517241	0.0327869	0.0677966	0.0166667	0.0166667	0.0447761	0.104478	0.0144928	0.138462	0.0882353	0.0985915	0.0985915	0.0724638	0.1	0.0821918	0.149254	0.0704225	0.150685	0.185714	0.104478	0.171429	0.238806	0.133333	0.118421	0.12987	0.0632911	0.0632911	0.0704225	0.0724638	0.17284	0.130435	0.144578	0.217949	0.202532	0.125	0.153846	0.0875	0.319444	0.125	0.153846	0.134146	0.222222	0.230769	0.182927	0.185185	0.25	0.168675
0.0169492	0.0338983	0	0.0508475	0.015873	0.0322581	0.0163934	0.0333333	0.0923077	0.171875	0.0597015	0.056338	0.0714286	0.0821918	0.0972222	0.0714286	0.164179	0.0810811	0.0684932	0.0694444	0.214286	0.150685	0.0714286	0.0921053	0.05	0.116883	0.102564	0.113924	0.118421	0.118421	0.084507	0.056338	0.246753	0.144928	0.170732	0.129412	0.352113	0.22973	0.109756	0.0864198	0.156627	0.22973	0.109756	0.119048	0.176471	0.127907	0.306667	0.182927	0.202381	0.195122
0.016129	0.015873	0	0.015625	0.0151515	0.046875	0	0.0483871	0.0724638	0.0684932	0.0422535	0.0985915	0.0833333	0.171429	0.0789474	0.0833333	0.0657895	0.0779221	0.109589	0.0810811	0.1	0.0740741	0.0985915	0.102564	0.101266	0.219178	0.1125	0.123457	0.060241	0.060241	0.0810811	0.0985915	0.11236	0.0789474	0.0879121	0.151163	0.0879121	0.0681818	0.0930233	0.123457	0.137931	0.0681818	0.0930233	0.102273	0.211765	0.149425	0.0978261	0.136364	0.130435	0.0978261
0.0169492	0.0517241	0.0169492	0.0508475	0.0322581	0.0847458	0.0163934	0.0163934	0.0441176	0.136364	0.0289855	0.102941	0.0714286	0.0821918	0.128571	0.0714286	0.147059	0.0810811	0.0985915	0.084507	0.180556	0.217391	0.0714286	0.121622	0.150685	0.116883	0.102564	0.128205	0.0759494	0.0759494	0.0694444	0.056338	0.230769	0.128571	0.170732	0.156627	0.352113	0.197368	0.1375	0.0731707	0.2	0.197368	0.1375	0.105882	0.176471	0.154762	0.25641	0.168675	0.202381	0.180723
0.0163934	0.05	0.0163934	0.0666667	0.03125	0.0819672	0.015873	0.015873	0.057971	0.149254	0.028169	0.132353	0.084507	0.0945946	0.08	0.0694444	0.15942	0.0789474	0.142857	0.0821918	0.208333	0.162162	0.084507	0.197183	0.146667	0.142857	0.142857	0.153846	0.0875	0.0875	0.0821918	0.0694444	0.289474	0.173913	0.180723	0.324324	0.380282	0.192308	0.1625	0.111111	0.289474	0.192308	0.1625	0.142857	0.243902	0.337838	0.315789	0.222222	0.410959	0.234568
0.0204082	0.02	0	0.0612245	0.0188679	0.08	0	0.04	0.0517241	0.160714	0.0517241	0.101695	0.0833333	0.189655	0.078125	0.0833333	0.172414	0.0769231	0.114754	0.0806452	0.209677	0.174603	0.101695	0.106061	0.121212	0.225806	0.134328	0.130435	0.0714286	0.0714286	0.116667	0.101695	0.30303	0.169492	0.162162	0.211268	0.433333	0.173913	0.125	0.114286	0.283582	0.173913	0.125	0.150685	0.5	0.208333	0.257143	0.225352	0.213333	0.222222
0	0.0322581	0.016129	0.015625	0.0307692	0.046875	0.0483871	0.031746	0.104478	0.0985915	0.0422535	0.130435	0.0985915	0.0789474	0.123288	0.0684932	0.0945946	0.0641026	0.125	0.0810811	0.1	0.0875	0.0833333	0.131579	0.101266	0.0853659	0.0722892	0.0833333	0.0864198	0.0864198	0.0666667	0.0833333	0.137931	0.138889	0.1	0.151163	0.151163	0.105882	0.119048	0.109756	0.178571	0.105882	0.119048	0.0777778	0.131868	0.176471	0.134831	0.136364	0.155556	0.147727
0	0.0163934	0	0.016129	0.0655738	0.015625	0.016129	0.016129	0.107692	0.0857143	0.0140845	0.0857143	0.117647	0.0810811	0.126761	0.0555556	0.19697	0.0945946	0.179104	0.0684932	0.131579	0.148649	0.0704225	0.12	0.133333	0.12987	0.12987	0.126582	0.075	0.075	0.04	0.0704225	0.114943	0.0810811	0.141176	0.102273	0.127907	0.121951	0.121951	0.126582	0.141176	0.121951	0.121951	0.091954	0.122222	0.166667	0.125	0.101124	0.108696	0.1
0	0.015625	0	0.0153846	0.0625	0.030303	0.0153846	0.0153846	0.102941	0.0821918	0.0273973	0.0675676	0.128571	0.0779221	0.121622	0.0394737	0.188406	0.105263	0.15493	0.08	0.126582	0.173333	0.0675676	0.115385	0.142857	0.125	0.097561	0.121951	0.0987654	0.0987654	0.0384615	0.0675676	0.0989011	0.0641026	0.111111	0.0869565	0.111111	0.130952	0.117647	0.135802	0.111111	0.130952	0.117647	0.0888889	0.106383	0.147727	0.108696	0.0978261	0.09375	0.0967742
0.015625	0.0153846	0	0.0151515	0.0454545	0.0454545	0.0151515	0.046875	0.101449	0.126761	0.0410959	0.142857	0.19403	0.150685	0.12	0.19403	0.0641026	0.118421	0.0641026	0.123288	0.153846	0.141026	0.126761	0.113924	0.126582	0.151899	0.181818	0.134146	0.097561	0.097561	0.242424	0.126761	0.0978261	0.0769231	0.10989	0.0978261	0.10989	0.0909091	0.0786517	0.177215	0.134831	0.0909091	0.0786517	0.269231	0.153846	0.0967742	0.0957447	0.146067	0.0927835	0.107527
0.0151515	0.0149254	0.0151515	0.0454545	0.0142857	0.0289855	0.0147059	0.0147059	0.0540541	0.123288	0.04	0.0512821	0.0379747	0.0487805	0.0487805	0.0649351	0.148649	0.0609756	0.0759494	0.150685	0.135802	0.151899	0.0512821	0.0588235	0.0581395	0.0689655	0.0813953	0.1875	0.0823529	0.0823529	0.0632911	0.0379747	0.256098	0.131579	0.144444	0.131868	0.320513	0.180723	0.101124	0.0555556	0.157303	0.180723	0.101124	0.0860215	0.175824	0.155556	0.26506	0.181818	0.173913	0.296296
0.0192308	0.0188679	0	0.0576923	0.0178571	0.0178571	0.0185185	0.0377358	0.0847458	0.172414	0.015873	0.0625	0.0793651	0.0746269	0.0588235	0.0793651	0.183333	0.057971	0.0441176	0.09375	0.181818	0.203125	0.0967742	0.0857143	0.0694444	0.0972222	0.0821918	0.109589	0.0833333	0.0833333	0.111111	0.0625	0.435484	0.16129	0.155844	0.202703	0.308824	0.183099	0.0632911	0.08	0.171053	0.183099	0.0632911	0.144737	0.207792	0.184211	0.378788	0.184211	0.205128	0.213333
0.0172414	0.0169492	0.0172414	0.0517241	0.016129	0.0677966	0	0.0166667	0.0606061	0.138462	0.0294118	0.138462	0.0724638	0.0833333	0.0833333	0.0571429	0.149254	0.0675676	0.166667	0.0704225	0.166667	0.169014	0.0882353	0.171429	0.185714	0.103896	0.0897436	0.115385	0.0632911	0.0632911	0.0704225	0.0882353	0.233766	0.130435	0.144578	0.233766	0.233766	0.139241	0.153846	0.0875	0.319444	0.139241	0.153846	0.107143	0.207317	0.28	0.24359	0.185185	0.25	0.182927
0.0163934	0.05	0.0163934	0.015873	0.047619	0.0645161	0.015873	0.0491803	0.106061	0.084507	0.028169	0.1	0.1	0.173913	0.173913	0.084507	0.0810811	0.0789474	0.126761	0.128571	0.115385	0.0886076	0.115942	0.118421	0.0886076	0.189189	0.1	0.153846	0.115385	0.115385	0.0821918	0.1	0.113636	0.08	0.126437	0.113636	0.101124	0.120482	0.120482	0.125	0.113636	0.120482	0.120482	0.103448	0.172414	0.125	0.123596	0.11236	0.119565	0.149425
0.0172414	0.0169492	0.0172414	0.0517241	0.016129	0.0677966	0	0.0166667	0.0606061	0.138462	0.0294118	0.138462	0.0724638	0.0833333	0.0833333	0.0571429	0.149254	0.0675676	0.166667	0.0704225	0.166667	0.169014	0.0882353	0.171429	0.185714	0.103896	0.0897436	0.115385	0.0632911	0.0632911	0.0704225	0.0882353	0.233766	0.130435	0.144578	0.233766	0.233766	0.139241	0.153846	0.0875	0.319444	0.139241	0.153846	0.107143	0.207317	0.28	0.24359	0.185185	0.25	0.182927
0.0169492	0.0166667	0	0.0508475	0.0322581	0.015873	0.0163934	0.0333333	0.0757576	0.190476	0.0597015	0.056338	0.0714286	0.0675676	0.0533333	0.102941	0.2	0.0666667	0.0540541	0.084507	0.164384	0.2	0.102941	0.0779221	0.0632911	0.075	0.102564	0.0864198	0.103896	0.103896	0.1	0.0714286	0.230769	0.112676	0.170732	0.103448	0.315068	0.197368	0.0833333	0.0864198	0.129412	0.197368	0.0833333	0.119048	0.149425	0.127907	0.272727	0.168675	0.174419	0.152941
0.0169492	0.0166667	0	0.0508475	0.0491803	0.0322581	0.0163934	0.0163934	0.0597015	0.153846	0.0441176	0.056338	0.102941	0.0972222	0.128571	0.056338	0.181818	0.111111	0.0540541	0.084507	0.214286	0.292308	0.0869565	0.136986	0.135135	0.146667	0.116883	0.157895	0.0759494	0.0759494	0.0694444	0.0714286	0.21519	0.112676	0.21519	0.129412	0.315068	0.181818	0.109756	0.128205	0.142857	0.181818	0.109756	0.13253	0.162791	0.154762	0.272727	0.154762	0.202381	0.180723
0.015625	0.0153846	0.015625	0.046875	0.0147059	0.0615385	0	0.0151515	0.0410959	0.126761	0.027027	0.126761	0.0810811	0.0769231	0.0632911	0.0666667	0.136986	0.0897436	0.121622	0.0933333	0.168831	0.171053	0.0810811	0.113924	0.141026	0.0833333	0.109756	0.120482	0.0588235	0.0588235	0.0649351	0.0666667	0.188235	0.0909091	0.0978261	0.122222	0.202381	0.129412	0.103448	0.0813953	0.147727	0.129412	0.103448	0.11236	0.117021	0.146067	0.157303	0.120879	0.12766	0.157303
0.0169492	0.0166667	0.0169492	0.0508475	0	0.0322581	0	0.0163934	0.0441176	0.136364	0.0289855	0.0869565	0.0714286	0.0675676	0.0394737	0.0714286	0.147059	0.0810811	0.0833333	0.084507	0.164384	0.166667	0.0869565	0.0779221	0.105263	0.075	0.102564	0.113924	0.0759494	0.0759494	0.0694444	0.056338	0.170732	0.0675676	0.0786517	0.0786517	0.185185	0.151899	0.0833333	0.0731707	0.103448	0.151899	0.0833333	0.105882	0.0869565	0.102273	0.152941	0.102273	0.0860215	0.126437
0.016129	0.0322581	0.0327869	0.0483871	0.0307692	0.0634921	0.031746	0.015625	0.0571429	0.130435	0.0422535	0.130435	0.0833333	0.0789474	0.0789474	0.0540541	0.157143	0.0641026	0.140845	0.0810811	0.189189	0.175676	0.0985915	0.178082	0.144737	0.0987654	0.141026	0.151899	0.0731707	0.0731707	0.0666667	0.0684932	0.302632	0.138889	0.178571	0.2375	0.285714	0.175	0.160494	0.0833333	0.2375	0.175	0.160494	0.127907	0.197674	0.234568	0.311688	0.162791	0.283951	0.202381
0.0163934	0.016129	0	0.0491803	0.0153846	0.047619	0	0.0322581	0.0428571	0.132353	0.0428571	0.084507	0.1	0.191176	0.0657895	0.0547945	0.142857	0.0512821	0.0666667	0.0533333	0.208333	0.162162	0.0694444	0.103896	0.075	0.189189	0.113924	0.125	0.0740741	0.0740741	0.0675676	0.1	0.209877	0.109589	0.152941	0.139535	0.324324	0.177215	0.107143	0.111111	0.166667	0.177215	0.107143	0.129412	0.243902	0.137931	0.219512	0.164706	0.170455	0.162791
0	0.0188679	0.0192308	0	0.0178571	0.0555556	0	0.0185185	0.0491803	0.0625	0.0322581	0.172414	0.114754	0.107692	0.0746269	0.0461538	0.0597015	0.057971	0.163934	0.0606061	0.130435	0.1	0.0967742	0.206349	0.203125	0.128571	0.112676	0.125	0.0684932	0.0684932	0.0447761	0.0967742	0.126582	0.125	0.141026	0.236111	0.171053	0.0909091	0.183099	0.109589	0.348485	0.0909091	0.183099	0.101266	0.207792	0.25	0.123457	0.184211	0.236842	0.166667
0.0163934	0.016129	0	0.0491803	0.047619	0.047619	0	0.0322581	0.057971	0.132353	0.0138889	0.084507	0.115942	0.191176	0.08	0.0694444	0.142857	0.0649351	0.0958904	0.0675676	0.208333	0.178082	0.084507	0.118421	0.131579	0.239437	0.142857	0.153846	0.0609756	0.0609756	0.0821918	0.1	0.180723	0.0945946	0.180723	0.126437	0.195122	0.134146	0.0941176	0.139241	0.166667	0.134146	0.0941176	0.156627	0.324675	0.151163	0.190476	0.151163	0.144444	0.136364
0.015625	0.03125	0.015625	0.0151515	0.0147059	0.078125	0	0.0307692	0.0410959	0.0526316	0.027027	0.126761	0.0666667	0.150685	0.05	0.0526316	0.0506329	0.0625	0.152778	0.0789474	0.0843373	0.0853659	0.0958904	0.142857	0.171053	0.197368	0.0963855	0.107143	0.0588235	0.0588235	0.0512821	0.0810811	0.16092	0.150685	0.174419	0.231707	0.174419	0.0666667	0.142857	0.0941176	0.328947	0.0666667	0.142857	0.0879121	0.346154	0.243902	0.157303	0.2	0.247059	0.197674
0.015873	0.031746	0.015873	0.047619	0.030303	0.0625	0.0153846	0.03125	0.056338	0.144928	0.0416667	0.161765	0.128571	0.121622	0.0779221	0.0821918	0.138889	0.0632911	0.123288	0.08	0.219178	0.173333	0.0675676	0.175676	0.142857	0.125	0.125	0.164557	0.0722892	0.0722892	0.08	0.0972222	0.219512	0.121622	0.136364	0.190476	0.333333	0.17284	0.144578	0.121951	0.219512	0.17284	0.144578	0.166667	0.181818	0.188235	0.243902	0.188235	0.25	0.186047
0.0232558	0.0227273	0	0.0697674	0.0212766	0.0212766	0.0222222	0.0222222	0.0576923	0.18	0.0185185	0.0535714	0.0727273	0.0677966	0.0862069	0.0727273	0.192308	0.0666667	0.0508475	0.109091	0.210526	0.214286	0.0727273	0.0806452	0.0793651	0.09375	0.09375	0.142857	0.078125	0.078125	0.0892857	0.0535714	0.509434	0.211538	0.19403	0.230769	0.37931	0.190476	0.0714286	0.0746269	0.212121	0.190476	0.0714286	0.114286	0.217391	0.191176	0.54717	0.227273	0.268657	0.28125
0.016129	0.0322581	0.016129	0.031746	0.0307692	0.046875	0.015625	0.0483871	0.0724638	0.0833333	0.0422535	0.0833333	0.0985915	0.15493	0.138889	0.0985915	0.0519481	0.0921053	0.0519481	0.126761	0.113924	0.115385	0.114286	0.0886076	0.101266	0.155844	0.126582	0.123457	0.0864198	0.0864198	0.0958904	0.114286	0.2375	0.223881	0.302632	0.207317	0.253165	0.105882	0.0930233	0.123457	0.222222	0.105882	0.0930233	0.127907	0.2875	0.123596	0.346667	0.234568	0.3	0.246914
0.0166667	0.0333333	0	0.0677966	0.031746	0.0483871	0.016129	0.0327869	0.0434783	0.134328	0.0285714	0.0555556	0.0704225	0.126761	0.111111	0.0704225	0.144928	0.08	0.0533333	0.0833333	0.178082	0.214286	0.0857143	0.0769231	0.103896	0.144737	0.101266	0.126582	0.075	0.075	0.0833333	0.0704225	0.227848	0.111111	0.197531	0.114943	0.310811	0.179487	0.0952381	0.0853659	0.141176	0.179487	0.0952381	0.117647	0.216867	0.113636	0.285714	0.152941	0.186047	0.164706
0.0175439	0.0172414	0	0.0526316	0.0508475	0.0333333	0.0344828	0.0169492	0.0454545	0.140625	0.0298507	0.057971	0.106061	0.0694444	0.149254	0.057971	0.151515	0.114286	0.0555556	0.0869565	0.220588	0.188406	0.057971	0.109589	0.0789474	0.12	0.12	0.162162	0.0641026	0.0641026	0.0714286	0.057971	0.323944	0.149254	0.236842	0.160494	0.362319	0.171053	0.0853659	0.102564	0.175	0.171053	0.0853659	0.135802	0.180723	0.17284	0.352113	0.1875	0.207317	0.230769
0.0172414	0.0344828	0.0172414	0.0166667	0.0327869	0.0862069	0	0.0166667	0.0769231	0.0724638	0.0144928	0.15625	0.0882353	0.114286	0.0985915	0.0882353	0.0694444	0.0675676	0.166667	0.1875	0.105263	0.0779221	0.121212	0.15493	0.136986	0.118421	0.118421	0.208333	0.105263	0.105263	0.0857143	0.0882353	0.202532	0.181818	0.158537	0.338028	0.217949	0.111111	0.168831	0.101266	0.30137	0.111111	0.168831	0.0941176	0.269231	0.391304	0.182927	0.230769	0.315789	0.426471
0.0163934	0.05	0.0163934	0.0491803	0.03125	0.0819672	0.015873	0.015873	0.0428571	0.132353	0.0428571	0.1	0.0694444	0.08	0.109589	0.0694444	0.142857	0.0933333	0.0958904	0.0821918	0.175676	0.211268	0.0694444	0.118421	0.146667	0.113924	0.1	0.125	0.0740741	0.0740741	0.0675676	0.0547945	0.225	0.125	0.166667	0.152941	0.342466	0.177215	0.134146	0.0714286	0.195122	0.177215	0.134146	0.103448	0.172414	0.151163	0.298701	0.164706	0.240964	0.176471
0.0192308	0.0188679	0	0.0576923	0.0178571	0.0178571	0.0185185	0.0185185	0.0491803	0.172414	0.0322581	0.0461538	0.0625	0.0746269	0.0909091	0.0625	0.183333	0.0735294	0.0597015	0.0606061	0.181818	0.166667	0.0625	0.0704225	0.0694444	0.0972222	0.0821918	0.0945946	0.0833333	0.0833333	0.0769231	0.0461538	0.253521	0.142857	0.171053	0.126582	0.369231	0.2	0.0769231	0.0657895	0.155844	0.2	0.0769231	0.115385	0.177215	0.168831	0.3	0.184211	0.189873	0.197368
0	0.0196078	0.02	0	0.0185185	0.0576923	0	0.0192308	0.0508475	0.047619	0.0333333	0.157895	0.0819672	0.0769231	0.09375	0.047619	0.0454545	0.0757576	0.169492	0.0625	0.0857143	0.0869565	0.0819672	0.193548	0.209677	0.1	0.084507	0.0972222	0.0704225	0.0704225	0.0461538	0.1	0.144737	0.147541	0.144737	0.279412	0.16	0.0649351	0.171429	0.112676	0.359375	0.0649351	0.171429	0.0759494	0.213333	0.333333	0.141026	0.189189	0.277778	0.186667
0.0357143	0.0172414	0	0.0526316	0.0163934	0.0163934	0.0169492	0.0344828	0.078125	0.15873	0.0454545	0.0735294	0.0895522	0.1	0.115942	0.106061	0.117647	0.0540541	0.0704225	0.119403	0.152778	0.108108	0.0895522	0.0945946	0.0512821	0.12	0.105263	0.102564	0.0779221	0.0779221	0.119403	0.0735294	0.287671	0.262295	0.323944	0.220779	0.305556	0.126582	0.0595238	0.102564	0.236842	0.126582	0.0595238	0.15	0.272727	0.144578	0.352113	0.283784	0.285714	0.246753
0	0.0344828	0.0172414	0	0.0327869	0.05	0.0166667	0.0338983	0.09375	0.0882353	0.0294118	0.174603	0.121212	0.0985915	0.114286	0.0724638	0.0694444	0.0675676	0.149254	0.117647	0.12	0.0779221	0.0724638	0.171429	0.136986	0.103896	0.103896	0.115385	0.0769231	0.0769231	0.0857143	0.121212	0.266667	0.278689	0.30137	0.357143	0.25	0.0843373	0.139241	0.144737	0.319444	0.0843373	0.139241	0.120482	0.269231	0.230769	0.293333	0.28	0.388889	0.24359
0.0208333	0.0416667	0.0208333	0.02	0.0392157	0.104167	0	0.02	0.0909091	0.0847458	0.0169492	0.185185	0.103448	0.133333	0.133333	0.122807	0.0806452	0.078125	0.196429	0.245283	0.121212	0.0895522	0.122807	0.180328	0.177419	0.153846	0.136364	0.241935	0.121212	0.121212	0.0819672	0.103448	0.180556	0.152542	0.133333	0.25	0.197183	0.111111	0.19403	0.115942	0.393443	0.111111	0.19403	0.106667	0.289855	0.283582	0.175676	0.228571	0.25	0.42623
0.0192308	0.0384615	0	0.0576923	0.0178571	0.0555556	0.0185185	0.0185185	0.0666667	0.172414	0.0322581	0.0625	0.0625	0.0746269	0.0909091	0.0793651	0.183333	0.0735294	0.0597015	0.0769231	0.2	0.166667	0.0625	0.101449	0.0694444	0.112676	0.128571	0.125	0.0985915	0.0985915	0.0769231	0.0461538	0.369231	0.2	0.202703	0.186667	0.435484	0.217391	0.0909091	0.08	0.202703	0.217391	0.0909091	0.115385	0.223684	0.184211	0.421875	0.232877	0.236842	0.246575
0	0.0350877	0.0175439	0	0.0508475	0.0508475	0.0169492	0.0344828	0.112903	0.0735294	0.0298507	0.140625	0.106061	0.1	0.184615	0.0735294	0.0704225	0.0833333	0.151515	0.119403	0.0921053	0.0789474	0.0895522	0.157143	0.123288	0.12	0.0909091	0.146667	0.121622	0.121622	0.0714286	0.0895522	0.105882	0.1	0.119048	0.146341	0.105882	0.1125	0.171053	0.116883	0.146341	0.1125	0.171053	0.0952381	0.126437	0.158537	0.116279	0.117647	0.151163	0.156627
0.016129	0.0322581	0.0327869	0.0483871	0.0307692	0.0634921	0.015625	0.015625	0.0571429	0.130435	0.0136986	0.130435	0.0833333	0.0789474	0.0789474	0.0540541	0.157143	0.0641026	0.140845	0.0666667	0.189189	0.175676	0.0985915	0.178082	0.144737	0.0987654	0.126582	0.1375	0.060241	0.060241	0.0666667	0.0684932	0.253165	0.138889	0.178571	0.302632	0.253165	0.160494	0.146341	0.0833333	0.222222	0.160494	0.146341	0.127907	0.183908	0.298701	0.2625	0.162791	0.350649	0.174419
0	0.0517241	0.0169492	0	0.0322581	0.0666667	0.0163934	0.0333333	0.0923077	0.0714286	0.0441176	0.153846	0.102941	0.0972222	0.112676	0.056338	0.0540541	0.0958904	0.181818	0.0694444	0.133333	0.0769231	0.0869565	0.202899	0.183099	0.146667	0.116883	0.128205	0.103896	0.103896	0.0547945	0.0869565	0.142857	0.161765	0.185185	0.246753	0.170732	0.109756	0.197368	0.113924	0.352113	0.109756	0.197368	0.105882	0.234568	0.24359	0.180723	0.197531	0.294872	0.195122
0.016129	0.0322581	0.016129	0.015625	0.0307692	0.046875	0.015625	0.0655738	0.0882353	0.0985915	0.0422535	0.130435	0.164179	0.242424	0.108108	0.114286	0.0519481	0.0641026	0.0657895	0.111111	0.142857	0.0875	0.114286	0.131579	0.0875	0.219178	0.155844	0.166667	0.0864198	0.0864198	0.0958904	0.147059	0.207317	0.223881	0.269231	0.2375	0.222222	0.0930233	0.0930233	0.166667	0.2375	0.0930233	0.0930233	0.182927	0.320513	0.136364	0.246914	0.234568	0.268293	0.231707
0.031746	0.03125	0	0.0151515	0.0298507	0.0454545	0.0151515	0.046875	0.0857143	0.0958904	0.0704225	0.111111	0.126761	0.166667	0.12	0.0810811	0.0641026	0.0625	0.0779221	0.0933333	0.111111	0.0853659	0.111111	0.128205	0.0853659	0.166667	0.109756	0.107143	0.097561	0.097561	0.0933333	0.111111	0.134831	0.12	0.174419	0.16092	0.134831	0.103448	0.116279	0.134146	0.174419	0.103448	0.116279	0.125	0.206897	0.133333	0.144444	0.146067	0.164835	0.131868
0.0153846	0.0307692	0.0153846	0.0461538	0.0447761	0.0606061	0.0149254	0.0149254	0.0405405	0.125	0.0405405	0.140845	0.109589	0.103896	0.118421	0.0519481	0.135135	0.102564	0.166667	0.0779221	0.213333	0.216216	0.08	0.186667	0.25	0.164557	0.121951	0.160494	0.0581395	0.0581395	0.0641026	0.08	0.214286	0.118421	0.2	0.2	0.307692	0.154762	0.154762	0.146341	0.228916	0.154762	0.154762	0.136364	0.204545	0.22619	0.253012	0.170455	0.27381	0.181818
0.0153846	0.0307692	0.0153846	0.0461538	0.0144928	0.0606061	0	0.0461538	0.0694444	0.109589	0.0266667	0.109589	0.08	0.164384	0.0759494	0.0657895	0.105263	0.0617284	0.12	0.0921053	0.151899	0.097561	0.0945946	0.1125	0.097561	0.210526	0.0952381	0.146341	0.0581395	0.0581395	0.0779221	0.0945946	0.133333	0.0625	0.0736842	0.146067	0.108696	0.114943	0.114943	0.13253	0.133333	0.114943	0.114943	0.111111	0.191011	0.144444	0.11828	0.0842105	0.138298	0.0947368
0.015873	0.031746	0	0.047619	0.0461538	0.0461538	0.0153846	0.03125	0.0416667	0.128571	0.0416667	0.0821918	0.112676	0.152778	0.106667	0.0533333	0.138889	0.105263	0.0933333	0.0657895	0.219178	0.173333	0.0821918	0.12987	0.113924	0.232877	0.125	0.15	0.0722892	0.0722892	0.0657895	0.0972222	0.234568	0.121622	0.190476	0.204819	0.315789	0.17284	0.091954	0.15	0.190476	0.17284	0.091954	0.139535	0.283951	0.231707	0.275	0.174419	0.26506	0.172414
0.0192308	0.0384615	0.0192308	0.0576923	0.0754717	0.0754717	0.0185185	0.0185185	0.0666667	0.152542	0.0322581	0.0967742	0.114754	0.0746269	0.180328	0.0625	0.163934	0.123077	0.0923077	0.09375	0.258065	0.203125	0.0625	0.169231	0.115942	0.144928	0.144928	0.191176	0.0833333	0.0833333	0.0769231	0.0625	0.253521	0.142857	0.236111	0.155844	0.369231	0.2	0.135135	0.125	0.186667	0.2	0.135135	0.16	0.177215	0.168831	0.263889	0.168831	0.205128	0.213333
0.015873	0.0483871	0.0322581	0.0645161	0.030303	0.0793651	0.0153846	0.0153846	0.056338	0.128571	0.0135135	0.128571	0.0821918	0.0921053	0.0921053	0.0533333	0.15493	0.0632911	0.138889	0.0657895	0.186667	0.189189	0.0972222	0.175676	0.157895	0.125	0.125	0.121951	0.0595238	0.0595238	0.08	0.0675676	0.204819	0.106667	0.123596	0.204819	0.234568	0.158537	0.144578	0.0823529	0.298701	0.158537	0.144578	0.139535	0.223529	0.202381	0.243902	0.174419	0.280488	0.159091
0.0227273	0.0454545	0.0227273	0.0217391	0.0208333	0.113636	0	0.0444444	0.0566038	0.0714286	0.037037	0.176471	0.0909091	0.207547	0.0847458	0.0909091	0.0677966	0.0833333	0.188679	0.107143	0.111111	0.078125	0.132075	0.192982	0.189655	0.267857	0.145161	0.140625	0.0606061	0.0606061	0.107143	0.111111	0.191176	0.185185	0.173913	0.306452	0.208955	0.0704225	0.1875	0.123077	0.472727	0.0704225	0.1875	0.128571	0.545455	0.301587	0.152778	0.261538	0.264706	0.238806
0.016129	0.0322581	0	0.015625	0.0307692	0.046875	0.0483871	0.0483871	0.104478	0.0985915	0.0422535	0.0985915	0.0985915	0.15493	0.123288	0.0833333	0.0945946	0.0641026	0.0945946	0.0810811	0.1	0.0875	0.114286	0.102564	0.0740741	0.155844	0.0853659	0.0833333	0.0864198	0.0864198	0.0810811	0.0985915	0.125	0.123288	0.11236	0.125	0.137931	0.105882	0.0930233	0.123457	0.151163	0.105882	0.0930233	0.0898876	0.183908	0.149425	0.134831	0.136364	0.130435	0.134831
0.0151515	0.0149254	0	0.0454545	0.0142857	0.0441176	0	0.0298507	0.04	0.123288	0.0263158	0.0789474	0.0789474	0.131579	0.0617284	0.0649351	0.133333	0.0875	0.0759494	0.0632911	0.164557	0.166667	0.0933333	0.0714286	0.0963855	0.134146	0.107143	0.104651	0.0574713	0.0574713	0.0632911	0.0789474	0.157303	0.0617284	0.0957447	0.0729167	0.170455	0.126437	0.0652174	0.091954	0.0957447	0.126437	0.0652174	0.10989	0.138298	0.106383	0.141304	0.0947368	0.08	0.117021
0.0185185	0.0181818	0.0185185	0.0178571	0.0172414	0.0727273	0	0.0178571	0.047619	0.0606061	0.03125	0.166667	0.0769231	0.0882353	0.0882353	0.147541	0.057971	0.0869565	0.140625	0.0909091	0.0958904	0.0821918	0.0606061	0.164179	0.144928	0.0945946	0.191176	0.121622	0.0666667	0.0666667	0.107692	0.09375	0.151899	0.138462	0.1375	0.22973	0.166667	0.075	0.146667	0.106667	0.246575	0.075	0.146667	0.126582	0.217949	0.277778	0.148148	0.352941	0.230769	0.207792
0.0357143	0.0535714	0.0175439	0.0169492	0.0333333	0.0508475	0.0169492	0.0344828	0.112903	0.0895522	0.0454545	0.0895522	0.0895522	0.115942	0.149254	0.140625	0.0857143	0.0833333	0.101449	0.153846	0.0921053	0.0789474	0.106061	0.109589	0.0789474	0.135135	0.135135	0.162162	0.121622	0.121622	0.119403	0.0735294	0.0930233	0.084507	0.119048	0.105882	0.105882	0.126582	0.1125	0.102564	0.105882	0.126582	0.1125	0.121951	0.139535	0.104651	0.116279	0.158537	0.11236	0.170732
0.0151515	0.0149254	0	0.0454545	0.0289855	0.0441176	0	0.0454545	0.0833333	0.138889	0.04	0.108108	0.0789474	0.146667	0.0886076	0.0789474	0.164384	0.0609756	0.103896	0.0769231	0.179487	0.1375	0.0933333	0.097561	0.0705882	0.148148	0.120482	0.130952	0.0823529	0.0823529	0.0909091	0.0933333	0.211765	0.0886076	0.0842105	0.144444	0.197674	0.166667	0.113636	0.104651	0.131868	0.166667	0.113636	0.134831	0.163043	0.130435	0.193182	0.11828	0.148936	0.117021
0.015873	0.0483871	0.0322581	0.0645161	0.030303	0.0793651	0.0153846	0.0153846	0.0714286	0.128571	0.056338	0.128571	0.0821918	0.0921053	0.0921053	0.0533333	0.15493	0.0769231	0.138889	0.0657895	0.202703	0.189189	0.0972222	0.191781	0.142857	0.125	0.139241	0.135802	0.0987654	0.0987654	0.08	0.0675676	0.204819	0.106667	0.136364	0.204819	0.333333	0.202532	0.1875	0.0952381	0.234568	0.202532	0.1875	0.152941	0.209302	0.202381	0.228916	0.16092	0.26506	0.172414
0.016129	0.0491803	0.016129	0.0483871	0.0307692	0.0806452	0.015625	0.015625	0.0422535	0.147059	0.0277778	0.0985915	0.0684932	0.0789474	0.108108	0.0540541	0.157143	0.0641026	0.125	0.0810811	0.189189	0.16	0.0540541	0.116883	0.101266	0.1125	0.0853659	0.123457	0.0731707	0.0731707	0.0666667	0.0540541	0.222222	0.123288	0.178571	0.151163	0.337838	0.175	0.13253	0.0705882	0.192771	0.175	0.13253	0.102273	0.170455	0.190476	0.278481	0.162791	0.223529	0.188235
0.0166667	0.0163934	0	0.05	0.015625	0.0483871	0	0.0327869	0.0588235	0.134328	0.0285714	0.0704225	0.0704225	0.15942	0.0810811	0.0704225	0.144928	0.0657895	0.0972222	0.0684932	0.162162	0.164384	0.0857143	0.0909091	0.118421	0.191781	0.101266	0.1125	0.0617284	0.0617284	0.0833333	0.101449	0.2125	0.111111	0.168675	0.154762	0.2125	0.135802	0.0823529	0.1125	0.182927	0.135802	0.0823529	0.117647	0.346667	0.195122	0.2375	0.166667	0.172414	0.164706
0	0.0169492	0.0172414	0	0.016129	0.05	0	0.0338983	0.0769231	0.0571429	0.0447761	0.174603	0.0882353	0.0985915	0.0833333	0.0724638	0.0547945	0.0675676	0.166667	0.0704225	0.0909091	0.0506329	0.0882353	0.171429	0.136986	0.118421	0.103896	0.115385	0.0769231	0.0769231	0.0704225	0.104478	0.117647	0.0985915	0.091954	0.217949	0.104651	0.0714286	0.168831	0.12987	0.202532	0.0714286	0.168831	0.0941176	0.137931	0.2	0.0898876	0.129412	0.190476	0.102273
0.0172414	0.0169492	0.0172414	0.0517241	0.016129	0.0327869	0	0.0166667	0.0606061	0.138462	0.0447761	0.0571429	0.0422535	0.0540541	0.0833333	0.0724638	0.166667	0.0675676	0.0694444	0.169231	0.150685	0.169014	0.0571429	0.0789474	0.0641026	0.0759494	0.0759494	0.175676	0.105263	0.105263	0.0704225	0.0571429	0.25	0.114286	0.117647	0.130952	0.319444	0.184211	0.097561	0.0740741	0.144578	0.184211	0.097561	0.0813953	0.151163	0.185185	0.25974	0.170732	0.162791	0.276316
0.0163934	0	0	0.0491803	0	0.0153846	0	0.0322581	0.0735294	0.166667	0.028169	0.115942	0.084507	0.109589	0.0657895	0.084507	0.176471	0.0512821	0.0810811	0.0675676	0.191781	0.162162	0.084507	0.103896	0.0886076	0.113924	0.128205	0.125	0.0609756	0.0609756	0.0972222	0.1	0.195122	0.0657895	0.0652174	0.113636	0.166667	0.148148	0.0941176	0.111111	0.101124	0.148148	0.0941176	0.142857	0.0967742	0.11236	0.190476	0.1	0.131868	0.0989011
0	0.0566038	0.0185185	0	0.0350877	0.0727273	0.0178571	0.0178571	0.047619	0.0447761	0.0153846	0.147541	0.09375	0.0882353	0.138462	0.0606061	0.0428571	0.0869565	0.15873	0.0746269	0.0958904	0.128571	0.09375	0.181818	0.253968	0.125	0.109589	0.121622	0.0666667	0.0666667	0.0434783	0.0769231	0.109756	0.121212	0.166667	0.213333	0.151899	0.0886076	0.178082	0.0921053	0.318841	0.0886076	0.178082	0.0853659	0.202532	0.226667	0.134146	0.164557	0.230769	0.148148
0.0153846	0.0307692	0.0153846	0.0461538	0.0447761	0.0606061	0.0149254	0.0149254	0.0547945	0.140845	0.0266667	0.125	0.109589	0.103896	0.118421	0.0519481	0.166667	0.102564	0.135135	0.0921053	0.197368	0.285714	0.109589	0.219178	0.25	0.164557	0.121951	0.175	0.0581395	0.0581395	0.0641026	0.08	0.2	0.118421	0.2	0.214286	0.228916	0.141176	0.168675	0.13253	0.291139	0.141176	0.168675	0.136364	0.204545	0.240964	0.238095	0.170455	0.289157	0.181818
0.015625	0	0	0.046875	0	0.0147059	0	0.0151515	0.0410959	0.126761	0.0410959	0.0526316	0.038961	0.05	0.0632911	0.126761	0.136986	0.0625	0.0506329	0.0649351	0.139241	0.141026	0.0526316	0.047619	0.0470588	0.0581395	0.151899	0.0813953	0.0714286	0.0714286	0.108108	0.038961	0.246914	0.135135	0.147727	0.122222	0.328947	0.156627	0.0666667	0.0449438	0.16092	0.156627	0.0666667	0.125	0.193182	0.133333	0.256098	0.275	0.164835	0.183908
0.0169492	0.0338983	0	0.0508475	0.0322581	0.0491803	0.0163934	0.0333333	0.0441176	0.102941	0.0142857	0.0714286	0.0869565	0.161765	0.0972222	0.0869565	0.0985915	0.0810811	0.0833333	0.0694444	0.148649	0.183099	0.102941	0.0921053	0.166667	0.211268	0.131579	0.128205	0.0625	0.0625	0.084507	0.0869565	0.156627	0.112676	0.170732	0.142857	0.185185	0.123457	0.0833333	0.113924	0.185185	0.123457	0.0833333	0.146341	0.351351	0.154762	0.180723	0.168675	0.174419	0.152941
0	0.0196078	0.02	0	0.0185185	0.0576923	0	0.0192308	0.0508475	0.047619	0.0333333	0.157895	0.0819672	0.0769231	0.09375	0.047619	0.0454545	0.0757576	0.169492	0.0625	0.0857143	0.0869565	0.0819672	0.193548	0.209677	0.1	0.084507	0.0972222	0.0704225	0.0704225	0.0461538	0.1	0.144737	0.147541	0.144737	0.279412	0.16	0.0649351	0.171429	0.112676	0.359375	0.0649351	0.171429	0.0759494	0.213333	0.333333	0.141026	0.189189	0.277778	0.186667
0.0151515	0.030303	0.0151515	0.0454545	0.0441176	0.0597015	0.0147059	0.0298507	0.0540541	0.171429	0.0684932	0.138889	0.0933333	0.0886076	0.0617284	0.0933333	0.148649	0.0875	0.133333	0.0909091	0.179487	0.181818	0.108108	0.153846	0.151899	0.0941176	0.120482	0.117647	0.0823529	0.0823529	0.0909091	0.0789474	0.22619	0.116883	0.157303	0.197674	0.320513	0.166667	0.152941	0.091954	0.240964	0.166667	0.152941	0.134831	0.202247	0.209302	0.25	0.195402	0.270588	0.179775
0.0166667	0	0	0.05	0	0.015625	0	0.016129	0.0434783	0.151515	0.0285714	0.0857143	0.0704225	0.0666667	0.038961	0.0857143	0.161765	0.0945946	0.0972222	0.0684932	0.162162	0.180556	0.101449	0.0632911	0.133333	0.0740741	0.115385	0.0987654	0.0617284	0.0617284	0.0833333	0.0555556	0.168675	0.0666667	0.0777778	0.0777778	0.182927	0.135802	0.0574713	0.0722892	0.102273	0.135802	0.0574713	0.117647	0.0978261	0.101124	0.151163	0.113636	0.0851064	0.11236
0.0227273	0.0454545	0.0227273	0.0217391	0.0208333	0.113636	0	0.0444444	0.0566038	0.0714286	0.037037	0.176471	0.0909091	0.207547	0.0847458	0.0909091	0.0677966	0.0833333	0.188679	0.107143	0.111111	0.078125	0.132075	0.192982	0.189655	0.267857	0.145161	0.140625	0.0606061	0.0606061	0.107143	0.111111	0.191176	0.185185	0.173913	0.306452	0.208955	0.0704225	0.1875	0.123077	0.472727	0.0704225	0.1875	0.128571	0.545455	0.301587	0.152778	0.261538	0.264706	0.238806
0	0.0444444	0.0222222	0.0434783	0.0416667	0.0638298	0.0212766	0.0212766	0.0555556	0.0701754	0.0178571	0.173077	0.109091	0.0833333	0.0833333	0.0517241	0.0666667	0.0819672	0.185185	0.0677966	0.126984	0.09375	0.0892857	0.232143	0.186441	0.125	0.125	0.15625	0.0597015	0.0597015	0.0677966	0.0892857	0.205882	0.203704	0.205882	0.413793	0.188406	0.084507	0.166667	0.121212	0.301587	0.084507	0.166667	0.126761	0.211268	0.383333	0.235294	0.202899	0.5	0.183099
0.0217391	0	0	0.0652174	0	0.0408163	0	0.0208333	0.0545455	0.169811	0.0545455	0.107143	0.0508475	0.0645161	0.0645161	0.169811	0.181818	0.0806452	0.0833333	0.0847458	0.180328	0.163934	0.0689655	0.09375	0.0757576	0.0735294	0.177419	0.102941	0.0746269	0.0746269	0.142857	0.0508475	0.31746	0.178571	0.121622	0.185714	0.45614	0.181818	0.114286	0.056338	0.220588	0.181818	0.114286	0.140845	0.225352	0.183099	0.268657	0.473684	0.189189	0.231884
0.0185185	0.0181818	0	0.0555556	0.0535714	0.0350877	0.0363636	0.0178571	0.047619	0.147541	0.047619	0.0769231	0.129032	0.0882353	0.121212	0.0606061	0.15873	0.119403	0.0735294	0.0746269	0.25	0.19697	0.0606061	0.130435	0.0972222	0.140845	0.140845	0.169014	0.0666667	0.0666667	0.0746269	0.09375	0.318841	0.138462	0.197368	0.166667	0.358209	0.194444	0.0886076	0.136986	0.181818	0.194444	0.0886076	0.155844	0.1875	0.194805	0.367647	0.179487	0.230769	0.192308
0	0.0566038	0.0185185	0	0.0350877	0.0727273	0.0178571	0.0178571	0.047619	0.0447761	0.0153846	0.147541	0.09375	0.0882353	0.138462	0.0606061	0.0428571	0.0869565	0.15873	0.0746269	0.0958904	0.128571	0.09375	0.181818	0.253968	0.125	0.109589	0.121622	0.0666667	0.0666667	0.0434783	0.0769231	0.109756	0.121212	0.166667	0.213333	0.151899	0.0886076	0.178082	0.0921053	0.318841	0.0886076	0.178082	0.0853659	0.202532	0.226667	0.134146	0.164557	0.230769	0.148148
0.0166667	0.0333333	0.0166667	0.05	0.031746	0.0655738	0.016129	0.0327869	0.0588235	0.151515	0.0434783	0.151515	0.101449	0.0958904	0.0666667	0.0704225	0.144928	0.0657895	0.144928	0.0985915	0.194444	0.180556	0.101449	0.166667	0.164384	0.115385	0.115385	0.141026	0.075	0.075	0.0985915	0.0857143	0.405797	0.15942	0.154762	0.310811	0.328767	0.164557	0.15	0.0987654	0.293333	0.164557	0.15	0.158537	0.2625	0.289474	0.337838	0.209877	0.307692	0.2375
0.0153846	0.0307692	0.0153846	0.0461538	0.0447761	0.0606061	0.0149254	0.0149254	0.0405405	0.125	0.0266667	0.125	0.109589	0.0759494	0.133333	0.0519481	0.135135	0.102564	0.135135	0.0779221	0.213333	0.168831	0.08	0.186667	0.153846	0.121951	0.121951	0.160494	0.0581395	0.0581395	0.0641026	0.0657895	0.259259	0.148649	0.214286	0.307692	0.342105	0.154762	0.154762	0.105882	0.259259	0.154762	0.154762	0.136364	0.204545	0.320513	0.268293	0.197674	0.35443	0.223529
0.0169492	0.0338983	0.0169492	0.0163934	0.015873	0.0847458	0	0.0333333	0.0441176	0.0714286	0.0289855	0.153846	0.102941	0.19697	0.0675676	0.0714286	0.0684932	0.0526316	0.147059	0.084507	0.133333	0.105263	0.102941	0.169014	0.183099	0.228571	0.131579	0.142857	0.0625	0.0625	0.0694444	0.102941	0.129412	0.112676	0.156627	0.2	0.170732	0.0963855	0.151899	0.128205	0.246753	0.0963855	0.151899	0.119048	0.369863	0.2125	0.126437	0.197531	0.202381	0.180723
0.0175439	0.0172414	0	0.0526316	0.0163934	0.0163934	0.0169492	0.0169492	0.078125	0.140625	0.0147059	0.0428571	0.057971	0.0694444	0.0694444	0.057971	0.206349	0.0540541	0.0857143	0.0869565	0.169014	0.188406	0.057971	0.08	0.0789474	0.12	0.0769231	0.102564	0.0921053	0.0921053	0.0714286	0.0428571	0.305556	0.132353	0.175	0.13253	0.287671	0.186667	0.0722892	0.075	0.160494	0.186667	0.0722892	0.108434	0.166667	0.17284	0.391304	0.158537	0.192771	0.2
0.015873	0.015625	0.015873	0.047619	0	0.030303	0	0.0153846	0.0416667	0.112676	0.0273973	0.0972222	0.0675676	0.0641026	0.0641026	0.128571	0.108108	0.0769231	0.0789474	0.08	0.126582	0.128205	0.0675676	0.0740741	0.1	0.0714286	0.153846	0.108434	0.0722892	0.0722892	0.109589	0.0533333	0.123596	0.0641026	0.0638298	0.0752688	0.136364	0.117647	0.0795455	0.0697674	0.111111	0.117647	0.0795455	0.126437	0.106383	0.0978261	0.108696	0.188235	0.0714286	0.108696
0	0.0350877	0.0175439	0	0.0508475	0.0508475	0.0169492	0.0169492	0.0454545	0.0428571	0.0298507	0.15873	0.123077	0.1	0.132353	0.0428571	0.0410959	0.114286	0.1875	0.0714286	0.121622	0.138889	0.0895522	0.227273	0.301587	0.183099	0.12	0.146667	0.0506329	0.0506329	0.0416667	0.0895522	0.119048	0.132353	0.220779	0.236842	0.146341	0.0595238	0.171053	0.162162	0.323944	0.0595238	0.171053	0.108434	0.209877	0.266667	0.156627	0.17284	0.285714	0.170732
0.0175439	0	0	0.0526316	0.0333333	0.0163934	0	0.0169492	0.0615385	0.140625	0.0147059	0.0895522	0.0895522	0.084507	0.0694444	0.140625	0.151515	0.0684932	0.0704225	0.0714286	0.185714	0.15493	0.057971	0.109589	0.0789474	0.105263	0.2	0.131579	0.0641026	0.0641026	0.119403	0.057971	0.189873	0.1	0.146341	0.105882	0.205128	0.141026	0.0853659	0.0886076	0.146341	0.141026	0.0853659	0.164557	0.152941	0.130952	0.2	0.30137	0.125	0.142857
0	0.0363636	0.037037	0	0.0344828	0.0526316	0.0175439	0.0175439	0.0634921	0.0441176	0.046875	0.145161	0.0923077	0.0714286	0.0869565	0.0441176	0.0571429	0.0704225	0.15625	0.057971	0.0945946	0.0810811	0.0923077	0.19697	0.15942	0.0933333	0.138889	0.12	0.08	0.08	0.0428571	0.0757576	0.15	0.153846	0.194805	0.333333	0.179487	0.0875	0.175676	0.0909091	0.260274	0.0875	0.175676	0.097561	0.2	0.328571	0.160494	0.1625	0.347222	0.175
0.0149254	0.0298507	0.0149254	0.0447761	0.0285714	0.0588235	0.0144928	0.0144928	0.0394737	0.121622	0.025974	0.106667	0.0641026	0.0609756	0.0740741	0.0641026	0.131579	0.0731707	0.0886076	0.0625	0.1625	0.15	0.0506329	0.109756	0.0952381	0.0804598	0.105882	0.116279	0.0568182	0.0568182	0.0759494	0.0506329	0.181818	0.0740741	0.0833333	0.11828	0.181818	0.151163	0.1	0.0786517	0.11828	0.151163	0.1	0.108696	0.0909091	0.117021	0.177778	0.105263	0.147368	0.104167
0	0.0377358	0.0188679	0	0.0357143	0.0545455	0.0181818	0.037037	0.0655738	0.0615385	0.0483871	0.169492	0.131148	0.0895522	0.0735294	0.0615385	0.0434783	0.0724638	0.16129	0.0757576	0.0972222	0.0833333	0.0952381	0.184615	0.181818	0.111111	0.111111	0.108108	0.0821918	0.0821918	0.0757576	0.0952381	0.216216	0.196721	0.168831	0.451613	0.232877	0.0759494	0.164384	0.108108	0.343284	0.0759494	0.164384	0.128205	0.287671	0.444444	0.179487	0.22973	0.376812	0.226667
0.0153846	0.0307692	0.0153846	0.0461538	0.0447761	0.0606061	0.030303	0.0149254	0.0405405	0.125	0.0131579	0.125	0.109589	0.0759494	0.133333	0.0519481	0.135135	0.102564	0.135135	0.0921053	0.213333	0.184211	0.08	0.186667	0.184211	0.135802	0.121951	0.175	0.045977	0.045977	0.0641026	0.0657895	0.291139	0.133333	0.2	0.228916	0.259259	0.141176	0.141176	0.105882	0.307692	0.141176	0.141176	0.136364	0.204545	0.256098	0.3	0.183908	0.27381	0.223529
0.0149254	0.0298507	0.0149254	0.0447761	0.0434783	0.0588235	0.0294118	0.0447761	0.0675676	0.169014	0.0533333	0.152778	0.106667	0.115385	0.0740741	0.0921053	0.146667	0.060241	0.131579	0.0897436	0.192308	0.15	0.106667	0.166667	0.135802	0.119048	0.119048	0.142857	0.0813953	0.0813953	0.0897436	0.0921053	0.238095	0.12987	0.155556	0.223529	0.333333	0.164706	0.178571	0.103448	0.253012	0.164706	0.178571	0.146067	0.213483	0.22093	0.277108	0.206897	0.297619	0.191011
0.0153846	0.0151515	0.0153846	0.0149254	0.0144928	0.0606061	0	0.0149254	0.0405405	0.0519481	0.0266667	0.140845	0.0657895	0.0759494	0.0759494	0.125	0.05	0.075	0.150685	0.0779221	0.0833333	0.0843373	0.08	0.141026	0.168831	0.0952381	0.179487	0.105882	0.0581395	0.0581395	0.0921053	0.0657895	0.159091	0.148649	0.159091	0.228916	0.172414	0.0659341	0.141176	0.0681818	0.342105	0.0659341	0.141176	0.123596	0.261905	0.240964	0.155556	0.303797	0.244186	0.195402
0.0181818	0.0178571	0.0181818	0.0175439	0.0344828	0.0714286	0	0.0175439	0.0806452	0.0923077	0.0307692	0.163934	0.0923077	0.102941	0.119403	0.0923077	0.0882353	0.0857143	0.15625	0.196721	0.109589	0.0958904	0.0757576	0.161765	0.142857	0.108108	0.108108	0.217391	0.0945946	0.0945946	0.0735294	0.109375	0.194805	0.153846	0.15	0.243243	0.194805	0.101266	0.16	0.135135	0.243243	0.101266	0.16	0.097561	0.21519	0.291667	0.189873	0.223684	0.24359	0.382353
0.0166667	0.0508475	0.0166667	0.0327869	0.031746	0.0833333	0.016129	0.0327869	0.0434783	0.0555556	0.0140845	0.134328	0.0857143	0.142857	0.111111	0.0704225	0.0533333	0.08	0.144928	0.0985915	0.102564	0.133333	0.117647	0.166667	0.231884	0.175676	0.115385	0.141026	0.0617284	0.0617284	0.0684932	0.0857143	0.127907	0.111111	0.182927	0.197531	0.141176	0.0823529	0.164557	0.0987654	0.293333	0.0823529	0.164557	0.104651	0.2625	0.209877	0.164706	0.166667	0.243902	0.164706
0.0169492	0.0166667	0.0169492	0.0163934	0.015873	0.0666667	0	0.0333333	0.0757576	0.0869565	0.0289855	0.190476	0.102941	0.128571	0.0821918	0.0869565	0.0833333	0.0666667	0.164179	0.084507	0.118421	0.0909091	0.102941	0.185714	0.166667	0.146667	0.131579	0.142857	0.0625	0.0625	0.084507	0.119403	0.116279	0.0821918	0.0786517	0.2	0.0909091	0.0705882	0.166667	0.142857	0.185185	0.0705882	0.166667	0.119048	0.136364	0.197531	0.0888889	0.127907	0.174419	0.113636
0.0163934	0.0327869	0.0163934	0.0491803	0.0645161	0.0645161	0.015873	0.015873	0.057971	0.132353	0.028169	0.132353	0.115942	0.08	0.157143	0.0547945	0.142857	0.108108	0.142857	0.0821918	0.242857	0.194444	0.084507	0.214286	0.194444	0.157895	0.142857	0.184211	0.0740741	0.0740741	0.0675676	0.0694444	0.209877	0.109589	0.195122	0.195122	0.306667	0.177215	0.177215	0.125	0.289474	0.177215	0.177215	0.156627	0.186047	0.222222	0.219512	0.151163	0.240964	0.176471
0.0175439	0.0172414	0	0.0526316	0.0163934	0.0163934	0.0169492	0.0344828	0.0615385	0.15873	0.0298507	0.057971	0.0735294	0.084507	0.1	0.0735294	0.169231	0.0540541	0.0555556	0.0869565	0.202899	0.171429	0.0735294	0.08	0.0649351	0.105263	0.0909091	0.116883	0.0641026	0.0641026	0.0869565	0.057971	0.323944	0.149254	0.189873	0.175	0.27027	0.171053	0.0595238	0.075	0.146341	0.171053	0.0595238	0.121951	0.166667	0.158537	0.391304	0.158537	0.222222	0.185185
0.0178571	0	0	0.0535714	0	0.0166667	0	0.0172414	0.0461538	0.142857	0.0461538	0.0588235	0.0434783	0.0555556	0.0704225	0.16129	0.153846	0.0694444	0.0416667	0.0724638	0.15493	0.157143	0.0588235	0.0666667	0.0519481	0.0641026	0.136986	0.0897436	0.0789474	0.0789474	0.138462	0.0588235	0.24	0.117647	0.120482	0.120482	0.328571	0.173333	0.0731707	0.0625	0.134146	0.173333	0.0731707	0.1375	0.154762	0.160494	0.25	0.236842	0.152941	0.1875
0.016129	0.0322581	0.016129	0.0483871	0.0307692	0.0634921	0.015625	0.015625	0.0571429	0.130435	0.0277778	0.130435	0.0833333	0.0789474	0.0789474	0.0540541	0.157143	0.0641026	0.140845	0.0666667	0.189189	0.16	0.0540541	0.146667	0.12987	0.0987654	0.0987654	0.123457	0.0731707	0.0731707	0.0666667	0.0833333	0.2375	0.123288	0.137931	0.207317	0.32	0.175	0.146341	0.109756	0.207317	0.175	0.146341	0.114943	0.183908	0.234568	0.2625	0.190476	0.268293	0.188235
0	0.0526316	0.0172414	0	0.0327869	0.0677966	0.0166667	0.0338983	0.0769231	0.0882353	0.0294118	0.138462	0.104478	0.0985915	0.147059	0.0724638	0.0547945	0.0675676	0.132353	0.134328	0.105263	0.0641026	0.0724638	0.138889	0.106667	0.118421	0.0897436	0.115385	0.0769231	0.0769231	0.0704225	0.0882353	0.233766	0.278689	0.357143	0.283784	0.266667	0.0714286	0.125	0.101266	0.319444	0.0714286	0.125	0.0941176	0.269231	0.2	0.293333	0.263158	0.333333	0.25974
0.0166667	0.0508475	0.0166667	0.05	0.031746	0.0833333	0.016129	0.016129	0.0434783	0.151515	0.0140845	0.134328	0.0857143	0.0958904	0.0958904	0.0704225	0.161765	0.0657895	0.144928	0.0833333	0.194444	0.164384	0.0857143	0.166667	0.164384	0.12987	0.144737	0.141026	0.0617284	0.0617284	0.0684932	0.0704225	0.328767	0.176471	0.182927	0.276316	0.310811	0.164557	0.135802	0.0853659	0.385714	0.164557	0.135802	0.117647	0.278481	0.272727	0.394366	0.240506	0.342105	0.2375
0.0163934	0.016129	0.0163934	0.015873	0.0153846	0.0645161	0	0.015873	0.0428571	0.084507	0.028169	0.184615	0.1	0.0945946	0.0519481	0.084507	0.0958904	0.108108	0.19403	0.0821918	0.115385	0.131579	0.1	0.164384	0.228571	0.1	0.128205	0.125	0.0609756	0.0609756	0.0675676	0.084507	0.113636	0.08	0.0769231	0.166667	0.126437	0.0689655	0.148148	0.097561	0.195122	0.0689655	0.148148	0.103448	0.133333	0.192771	0.0869565	0.151163	0.157303	0.123596
0.0178571	0.0175439	0	0.0535714	0.0166667	0.0166667	0.0172414	0.0172414	0.0461538	0.142857	0.030303	0.0434783	0.0588235	0.0555556	0.0857143	0.125	0.153846	0.084507	0.056338	0.0724638	0.171429	0.208955	0.0746269	0.0666667	0.0945946	0.0779221	0.136986	0.103896	0.0933333	0.0933333	0.121212	0.0434783	0.223684	0.117647	0.134146	0.107143	0.347826	0.189189	0.0731707	0.0625	0.148148	0.189189	0.0731707	0.1375	0.168675	0.105882	0.25	0.220779	0.152941	0.217949
0.0147059	0.0294118	0.0147059	0.0289855	0.0138889	0.0735294	0	0.0289855	0.038961	0.0769231	0.025641	0.135135	0.0909091	0.157895	0.060241	0.0632911	0.0740741	0.0853659	0.144737	0.102564	0.119048	0.107143	0.0909091	0.121951	0.1625	0.1875	0.104651	0.127907	0.0561798	0.0561798	0.0487805	0.0909091	0.117021	0.0864198	0.09375	0.141304	0.129032	0.0752688	0.111111	0.114943	0.166667	0.0752688	0.111111	0.0842105	0.224719	0.164835	0.0918367	0.115789	0.122449	0.150538
0.016129	0.0322581	0.016129	0.0483871	0.0634921	0.0634921	0.015625	0.015625	0.0422535	0.130435	0.0277778	0.130435	0.114286	0.0789474	0.15493	0.0540541	0.140845	0.0921053	0.140845	0.0810811	0.222222	0.175676	0.0833333	0.194444	0.175676	0.141026	0.141026	0.166667	0.060241	0.060241	0.0666667	0.0684932	0.222222	0.123288	0.192771	0.207317	0.32	0.160494	0.160494	0.109756	0.32	0.160494	0.160494	0.141176	0.211765	0.219512	0.246914	0.176471	0.268293	0.188235
0.0163934	0.016129	0.0163934	0.0491803	0	0.03125	0	0.0322581	0.0735294	0.149254	0.028169	0.1	0.0694444	0.0945946	0.0657895	0.0694444	0.15942	0.0512821	0.0958904	0.0821918	0.191781	0.131579	0.084507	0.103896	0.075	0.1	0.1	0.125	0.0609756	0.0609756	0.0821918	0.084507	0.195122	0.0657895	0.0652174	0.126437	0.166667	0.1625	0.107143	0.097561	0.113636	0.1625	0.107143	0.116279	0.0967742	0.125	0.190476	0.0879121	0.144444	0.0989011
0.0166667	0.0333333	0.0166667	0.05	0.0483871	0.0655738	0.0327869	0.016129	0.0434783	0.134328	0.0285714	0.134328	0.117647	0.0810811	0.111111	0.0555556	0.144928	0.109589	0.144928	0.0833333	0.228571	0.197183	0.0857143	0.2	0.197183	0.144737	0.12987	0.171053	0.0487805	0.0487805	0.0684932	0.0857143	0.310811	0.142857	0.182927	0.24359	0.276316	0.164557	0.135802	0.126582	0.328767	0.164557	0.135802	0.144578	0.216867	0.272727	0.337838	0.195122	0.307692	0.207317
0.016129	0.015873	0.016129	0.0483871	0.0151515	0.0634921	0	0.015625	0.0422535	0.114286	0.0277778	0.164179	0.0985915	0.0933333	0.0512821	0.0684932	0.109589	0.0921053	0.173913	0.0810811	0.157895	0.144737	0.0985915	0.162162	0.191781	0.0987654	0.1125	0.1375	0.0731707	0.0731707	0.0666667	0.0833333	0.137931	0.0789474	0.076087	0.164706	0.151163	0.119048	0.160494	0.0963855	0.192771	0.119048	0.160494	0.114943	0.131868	0.190476	0.10989	0.136364	0.155556	0.122222
0.0153846	0.0307692	0.0153846	0.0149254	0.0144928	0.0769231	0	0.0461538	0.0694444	0.0657895	0.0405405	0.157143	0.08	0.164384	0.0759494	0.08	0.0632911	0.0617284	0.150685	0.0921053	0.0963855	0.0588235	0.0945946	0.141026	0.125	0.210526	0.108434	0.13253	0.0705882	0.0705882	0.0779221	0.0945946	0.120879	0.0897436	0.0851064	0.186047	0.108696	0.0777778	0.141176	0.13253	0.172414	0.0777778	0.141176	0.0989011	0.218391	0.170455	0.0947368	0.119565	0.163043	0.11828
0.0163934	0.05	0.0163934	0.015873	0.047619	0.0819672	0.015873	0.0322581	0.0428571	0.0547945	0.028169	0.132353	0.115942	0.157143	0.109589	0.0694444	0.0526316	0.108108	0.142857	0.0821918	0.12987	0.102564	0.1	0.197183	0.194444	0.239437	0.142857	0.153846	0.0481928	0.0481928	0.0675676	0.1	0.152941	0.140845	0.209877	0.306667	0.166667	0.0813953	0.134146	0.153846	0.272727	0.0813953	0.134146	0.129412	0.378378	0.337838	0.176471	0.207317	0.337662	0.190476
0.0178571	0	0	0.0535714	0	0.0166667	0	0.0172414	0.0461538	0.142857	0.030303	0.0746269	0.0746269	0.0857143	0.0555556	0.142857	0.153846	0.0547945	0.0416667	0.0724638	0.188406	0.157143	0.0588235	0.0810811	0.0519481	0.0921053	0.169014	0.118421	0.0789474	0.0789474	0.121212	0.0588235	0.223684	0.117647	0.148148	0.107143	0.328571	0.173333	0.0864198	0.0759494	0.134146	0.173333	0.0864198	0.151899	0.154762	0.105882	0.25	0.236842	0.152941	0.17284
0.0181818	0.0178571	0	0.0545455	0.0169492	0.0169492	0.0175439	0.0175439	0.046875	0.109375	0.0151515	0.0757576	0.0597015	0.0714286	0.0869565	0.145161	0.104478	0.0857143	0.0571429	0.0735294	0.125	0.15942	0.0757576	0.0821918	0.111111	0.0933333	0.171429	0.105263	0.0657895	0.0657895	0.123077	0.0441176	0.164557	0.119403	0.135802	0.121951	0.194805	0.12987	0.0740741	0.0632911	0.164557	0.12987	0.0740741	0.153846	0.185185	0.134146	0.189873	0.328571	0.154762	0.160494
0	0.0344828	0.0172414	0	0.05	0.05	0.0166667	0.0338983	0.0606061	0.0882353	0.0606061	0.15625	0.104478	0.0833333	0.0684932	0.0882353	0.0547945	0.0972222	0.149254	0.0857143	0.0909091	0.106667	0.104478	0.171429	0.202899	0.103896	0.118421	0.101266	0.0769231	0.0769231	0.0704225	0.0882353	0.130952	0.130435	0.17284	0.217949	0.158537	0.0714286	0.153846	0.101266	0.338028	0.0714286	0.153846	0.107143	0.222222	0.230769	0.154762	0.2	0.265823	0.168675
0.0166667	0.0508475	0.0166667	0.016129	0.031746	0.0833333	0.016129	0.0327869	0.0434783	0.0555556	0.0140845	0.117647	0.0857143	0.15942	0.126761	0.0857143	0.0533333	0.08	0.128571	0.0985915	0.102564	0.133333	0.101449	0.135135	0.214286	0.225352	0.12987	0.141026	0.0617284	0.0617284	0.0684932	0.0857143	0.114943	0.111111	0.182927	0.168675	0.154762	0.0952381	0.135802	0.1125	0.227848	0.0952381	0.135802	0.104651	0.346667	0.180723	0.137931	0.166667	0.186047	0.164706
0.0172414	0.0344828	0.0172414	0.0517241	0.016129	0.0862069	0	0.0166667	0.0447761	0.15625	0.0294118	0.104478	0.0571429	0.0985915	0.0985915	0.0571429	0.166667	0.0533333	0.115942	0.0857143	0.166667	0.152778	0.0571429	0.108108	0.0921053	0.118421	0.0759494	0.115385	0.0769231	0.0769231	0.0704225	0.0571429	0.233766	0.130435	0.17284	0.17284	0.357143	0.168831	0.139241	0.0609756	0.202532	0.168831	0.139241	0.0941176	0.192771	0.21519	0.25974	0.170732	0.219512	0.197531
0.015873	0.031746	0.015873	0.047619	0.030303	0.0625	0.0153846	0.03125	0.0714286	0.144928	0.0135135	0.144928	0.0972222	0.0921053	0.0779221	0.0821918	0.15493	0.0632911	0.123288	0.08	0.186667	0.205479	0.0821918	0.16	0.157895	0.097561	0.097561	0.121951	0.0722892	0.0722892	0.0945946	0.0821918	0.204819	0.106667	0.136364	0.176471	0.219512	0.158537	0.130952	0.108434	0.176471	0.158537	0.130952	0.152941	0.155556	0.174419	0.228916	0.147727	0.235294	0.146067
0.0212766	0.0208333	0.0212766	0.0638298	0.0196078	0.0612245	0	0.0204082	0.0925926	0.188679	0.0535714	0.105263	0.0677966	0.0806452	0.0983607	0.105263	0.2	0.0793651	0.1	0.226415	0.177419	0.180328	0.0862069	0.0923077	0.0746269	0.0882353	0.0882353	0.225806	0.140625	0.140625	0.101695	0.0677966	0.354839	0.196429	0.135135	0.2	0.473684	0.215385	0.144928	0.0857143	0.217391	0.215385	0.144928	0.108108	0.222222	0.214286	0.30303	0.231884	0.202703	0.508772
0.0192308	0.0188679	0	0.0576923	0.0178571	0.0363636	0.0185185	0.0377358	0.0847458	0.172414	0.0322581	0.0793651	0.0793651	0.0909091	0.0588235	0.0793651	0.183333	0.057971	0.0757576	0.0769231	0.2	0.184615	0.0967742	0.101449	0.0694444	0.0972222	0.0821918	0.0945946	0.0985915	0.0985915	0.111111	0.0793651	0.308824	0.16129	0.141026	0.171053	0.412698	0.2	0.0909091	0.0945946	0.171053	0.2	0.0909091	0.144737	0.207792	0.168831	0.263889	0.184211	0.175	0.197368
0	0.0545455	0.0363636	0.0172414	0.0338983	0.0701754	0.0172414	0.0172414	0.0625	0.0434783	0.0461538	0.142857	0.0909091	0.0857143	0.101449	0.0434783	0.056338	0.0694444	0.153846	0.0571429	0.0933333	0.0945946	0.0909091	0.19403	0.173913	0.121622	0.136986	0.103896	0.0789474	0.0789474	0.0571429	0.0746269	0.107143	0.117647	0.134146	0.223684	0.1625	0.0864198	0.173333	0.0897436	0.347826	0.0864198	0.173333	0.109756	0.24359	0.220779	0.144578	0.175	0.272727	0.158537
0.0172414	0.0344828	0.0172414	0.0517241	0.0327869	0.0677966	0.0166667	0.0166667	0.0447761	0.121212	0.0144928	0.138462	0.0882353	0.0985915	0.0985915	0.0571429	0.115942	0.0821918	0.166667	0.0704225	0.150685	0.136986	0.0882353	0.171429	0.202899	0.133333	0.103896	0.12987	0.0632911	0.0632911	0.0704225	0.0724638	0.1875	0.147059	0.17284	0.233766	0.25	0.125	0.153846	0.0875	0.338028	0.125	0.153846	0.134146	0.2375	0.28	0.2125	0.2	0.282051	0.197531
0.0172414	0.0344828	0.0172414	0.0166667	0.016129	0.0862069	0	0.0338983	0.0447761	0.0571429	0.0447761	0.138462	0.0724638	0.164179	0.0833333	0.0571429	0.0547945	0.0675676	0.149254	0.0704225	0.0909091	0.0921053	0.104478	0.171429	0.185714	0.180556	0.0897436	0.101266	0.0632911	0.0632911	0.0555556	0.104478	0.144578	0.130435	0.144578	0.25	0.158537	0.0714286	0.153846	0.115385	0.319444	0.0714286	0.153846	0.0813953	0.285714	0.297297	0.141176	0.185185	0.25	0.182927
0.0181818	0.0363636	0.0181818	0.0545455	0.0344828	0.0714286	0.0175439	0.0175439	0.046875	0.145161	0.0151515	0.145161	0.0923077	0.0869565	0.0869565	0.0597015	0.15625	0.0704225	0.15625	0.0895522	0.208955	0.176471	0.0923077	0.179104	0.15942	0.108108	0.123288	0.166667	0.0519481	0.0519481	0.0735294	0.0757576	0.352941	0.171875	0.194805	0.373134	0.277778	0.16	0.144737	0.0909091	0.260274	0.16	0.144737	0.125	0.2	0.328571	0.402985	0.192308	0.426471	0.205128
0.015873	0.031746	0.015873	0.0153846	0.030303	0.0793651	0	0.047619	0.0869565	0.0675676	0.0416667	0.161765	0.0821918	0.152778	0.0921053	0.0821918	0.0789474	0.0632911	0.171429	0.0945946	0.0987654	0.060241	0.112676	0.16	0.128205	0.168831	0.111111	0.135802	0.0853659	0.0853659	0.08	0.0972222	0.136364	0.106667	0.0869565	0.219512	0.123596	0.091954	0.17284	0.121951	0.204819	0.091954	0.17284	0.101124	0.195402	0.202381	0.0967742	0.147727	0.179775	0.133333
0.0163934	0.0327869	0.0163934	0.015873	0.0153846	0.0819672	0	0.0322581	0.0428571	0.0694444	0.028169	0.149254	0.1	0.191176	0.0657895	0.0547945	0.0666667	0.0512821	0.142857	0.0675676	0.12987	0.102564	0.1	0.180556	0.178082	0.205479	0.113924	0.125	0.0609756	0.0609756	0.0533333	0.1	0.126437	0.109589	0.139535	0.209877	0.166667	0.0941176	0.1625	0.111111	0.306667	0.0941176	0.1625	0.103448	0.275	0.222222	0.123596	0.178571	0.211765	0.162791
0.0222222	0.0217391	0.0222222	0.0212766	0.0204082	0.0869565	0	0.0212766	0.0555556	0.0701754	0.0363636	0.196078	0.0892857	0.101695	0.0833333	0.173077	0.0666667	0.1	0.185185	0.105263	0.109375	0.0769231	0.109091	0.189655	0.186441	0.125	0.220339	0.138462	0.0597015	0.0597015	0.145455	0.0892857	0.188406	0.181818	0.138889	0.301587	0.205882	0.0694444	0.184615	0.0882353	0.464286	0.0694444	0.184615	0.15942	0.323077	0.296875	0.150685	0.482143	0.26087	0.235294
0.0175439	0.0172414	0.0175439	0.0714286	0.0508475	0.0163934	0.0169492	0.0344828	0.078125	0.15873	0.0147059	0.057971	0.106061	0.084507	0.1	0.0735294	0.169231	0.0684932	0.0704225	0.0869565	0.220588	0.188406	0.0735294	0.0945946	0.0789474	0.105263	0.12	0.131579	0.0779221	0.0779221	0.119403	0.0735294	0.305556	0.132353	0.189873	0.146341	0.236842	0.155844	0.0470588	0.116883	0.13253	0.155844	0.0470588	0.179487	0.139535	0.130952	0.391304	0.144578	0.222222	0.156627
0.0169492	0.0166667	0.0169492	0.0508475	0	0.0322581	0	0.0163934	0.0441176	0.136364	0.0289855	0.0869565	0.0714286	0.0675676	0.0394737	0.0714286	0.147059	0.0810811	0.0833333	0.084507	0.164384	0.166667	0.0869565	0.0779221	0.105263	0.075	0.102564	0.113924	0.0759494	0.0759494	0.0694444	0.056338	0.170732	0.0675676	0.0786517	0.0786517	0.185185	0.151899	0.0833333	0.0731707	0.103448	0.151899	0.0833333	0.105882	0.0869565	0.102273	0.152941	0.102273	0.0860215	0.126437
0.0153846	0	0	0.0461538	0	0.0144928	0	0.0461538	0.0694444	0.140845	0.0266667	0.08	0.0657895	0.103896	0.0625	0.109589	0.150685	0.0617284	0.0769231	0.0779221	0.166667	0.125	0.08	0.0987654	0.0588235	0.108434	0.135802	0.119048	0.0581395	0.0581395	0.106667	0.08	0.2	0.0625	0.0625	0.108696	0.159091	0.154762	0.0777778	0.0930233	0.0967742	0.154762	0.0777778	0.136364	0.115789	0.119565	0.209302	0.119565	0.138298	0.0947368
0.0181818	0.0363636	0.0181818	0.0740741	0.0344828	0.0714286	0.0175439	0.0175439	0.046875	0.145161	0.0151515	0.145161	0.0923077	0.0869565	0.0869565	0.0597015	0.15625	0.0704225	0.15625	0.0895522	0.208955	0.176471	0.0923077	0.179104	0.15942	0.108108	0.108108	0.166667	0.0657895	0.0657895	0.0895522	0.0757576	0.4375	0.190476	0.164557	0.415385	0.333333	0.16	0.16	0.0909091	0.314286	0.16	0.16	0.139241	0.246753	0.367647	0.402985	0.223684	0.492308	0.27027
0.016129	0.0322581	0	0.015625	0.0307692	0.046875	0.015625	0.0483871	0.0882353	0.0833333	0.0422535	0.0985915	0.114286	0.188406	0.108108	0.0833333	0.0657895	0.0641026	0.08	0.111111	0.113924	0.0740741	0.0985915	0.102564	0.0740741	0.186667	0.1125	0.109756	0.0731707	0.0731707	0.0810811	0.130435	0.2375	0.242424	0.302632	0.269231	0.222222	0.0804598	0.0804598	0.151899	0.2375	0.0804598	0.0804598	0.114943	0.337662	0.162791	0.278481	0.25	0.3	0.216867
0.0153846	0.0151515	0.0153846	0.0461538	0	0.0294118	0	0.030303	0.0694444	0.109589	0.0266667	0.109589	0.0657895	0.0897436	0.0897436	0.140845	0.105263	0.0617284	0.0909091	0.0921053	0.1375	0.0843373	0.0657895	0.0987654	0.0714286	0.0952381	0.164557	0.13253	0.0581395	0.0581395	0.121622	0.08	0.133333	0.0625	0.0625	0.120879	0.108696	0.114943	0.102273	0.0930233	0.120879	0.114943	0.102273	0.136364	0.115789	0.119565	0.11828	0.183908	0.114583	0.0947368
0.015625	0.03125	0.031746	0.0634921	0.0615385	0.0615385	0.0151515	0.0307692	0.0704225	0.142857	0.0133333	0.142857	0.126761	0.105263	0.0909091	0.0666667	0.136986	0.0759494	0.169014	0.0789474	0.216216	0.171053	0.0958904	0.205479	0.171053	0.1375	0.1375	0.148148	0.0714286	0.0714286	0.108108	0.0958904	0.231707	0.135135	0.174419	0.294872	0.202381	0.129412	0.129412	0.148148	0.231707	0.129412	0.129412	0.192771	0.179775	0.291139	0.271605	0.159091	0.376623	0.144444
0.016129	0.015873	0	0.015625	0.0151515	0.046875	0	0.0483871	0.0724638	0.0833333	0.0277778	0.130435	0.0985915	0.188406	0.0789474	0.0833333	0.08	0.0641026	0.109589	0.0810811	0.113924	0.0875	0.0985915	0.116883	0.115385	0.236111	0.126582	0.1375	0.060241	0.060241	0.0810811	0.114286	0.1	0.0649351	0.076087	0.137931	0.076087	0.0681818	0.105882	0.151899	0.125	0.0681818	0.105882	0.114943	0.197674	0.136364	0.0860215	0.0989011	0.11828	0.0978261
0.0169492	0.0338983	0.0169492	0.0508475	0.0322581	0.0322581	0.0163934	0.0163934	0.0757576	0.136364	0.0142857	0.0714286	0.0714286	0.0821918	0.112676	0.102941	0.130435	0.0810811	0.0684932	0.184615	0.133333	0.166667	0.0869565	0.0779221	0.105263	0.102564	0.102564	0.205479	0.103896	0.103896	0.084507	0.056338	0.2	0.128571	0.142857	0.129412	0.21519	0.166667	0.0963855	0.0864198	0.156627	0.166667	0.0963855	0.119048	0.176471	0.154762	0.225	0.182927	0.16092	0.342466
0.0151515	0.0461538	0.0151515	0.0454545	0.0597015	0.0757576	0.0147059	0.0298507	0.04	0.123288	0.0263158	0.0933333	0.108108	0.146667	0.146667	0.0649351	0.133333	0.0875	0.103896	0.0909091	0.210526	0.166667	0.0789474	0.139241	0.1375	0.223684	0.148148	0.17284	0.0574713	0.0574713	0.0769231	0.0789474	0.211765	0.116883	0.211765	0.157303	0.303797	0.152941	0.113636	0.130952	0.211765	0.152941	0.113636	0.147727	0.35443	0.168539	0.235294	0.168539	0.213483	0.193182
0.0163934	0.0327869	0.0163934	0.0666667	0.03125	0.0645161	0.015873	0.0322581	0.057971	0.115942	0.028169	0.149254	0.1	0.109589	0.0945946	0.0694444	0.111111	0.0649351	0.15942	0.0821918	0.175676	0.131579	0.1	0.197183	0.162162	0.142857	0.113924	0.139241	0.0609756	0.0609756	0.0972222	0.084507	0.209877	0.157143	0.180723	0.324324	0.209877	0.120482	0.148148	0.111111	0.25641	0.120482	0.148148	0.156627	0.214286	0.32	0.234568	0.178571	0.391892	0.176471
0.0151515	0.0149254	0.0151515	0.0454545	0.0142857	0.0289855	0	0.0147059	0.0540541	0.123288	0.0263158	0.0789474	0.0649351	0.0617284	0.0617284	0.0789474	0.148649	0.0740741	0.0897436	0.135135	0.15	0.166667	0.0789474	0.0843373	0.0963855	0.0941176	0.107143	0.17284	0.0697674	0.0697674	0.0769231	0.0512821	0.157303	0.0617284	0.0729167	0.0842105	0.170455	0.139535	0.0769231	0.091954	0.0957447	0.139535	0.0769231	0.122222	0.0918367	0.106383	0.141304	0.106383	0.08	0.179775
[truncated: 184 more rows]
[truncated: 579 more columns]

## Sheet: P_PET_intermediates_simi
C=C	C=Cc1ccccc1	O=Cc1ccc(C(=O)OCCOC(=O)c2ccc(C(=O)OCCO)cc2)cc1	O=Cc1ccccc1	CCOC(=O)c1ccccc1	OC	CCOC(=O)c1ccc(C=O)cc1	O=C(OCCO)c1ccccc1	C(=O)c1ccc(C(=O)OCC)cc1	C(=O)c1ccc(C(=O)OCCO)cc1	O=C(OCCO)c1ccc(C(=O)OCCO)cc1	OCC	OCCOC(=O)c1ccc(C=O)cc1	O=Cc1ccc(C(=O)O)cc1	C=Cc1ccc(C=C)cc1	C(=O)c1ccc(C(=O)OCCOC(=O)c2ccc(C(=O)OCCO)cc2)cc1	OCCOC(=O)c1ccccc1	O=C(O)c1ccccc1	C=Cc1ccc(C=O)cc1	CCOC(=O)c1ccc(C(=O)OCCOC(=O)c2ccccc2)cc1	OCCOC(=O)c1ccc(C(=O)OCC)cc1	CCOC(=O)c1ccc(C(=O)OCC)cc1	OCCOC(=O)c1ccc(C(=O)OCCO)cc1	C=COC(=O)c1ccccc1	COC(=O)c1ccc(C=O)cc1	OCCOC(=O)c1ccc(C(=O)OC)cc1	c1ccccc1	OCCOC(=O)c1ccc(C(=O)OCCOC(=O)c2ccc(C=O)cc2)cc1	C=COC(=O)c1ccc(C(=O)OC=C)cc1	C(=O)c1ccc(C=O)cc1	C(=O)c1ccccc1	O=Cc1ccc(C(=O)OCCO)cc1	C=COC(=O)c1ccc(C=C)cc1	O=C(OCCO)c1ccc(C(=O)OCCOC(=O)c2ccccc2)cc1	OCCO	CCOC(=O)c1ccc(C(=O)OC)cc1	CCOC(=O)c1ccc(C(=O)OCCOC(=O)c2ccc(C=O)cc2)cc1	COC(=O)c1ccccc1	O=C(OCCOC(=O)c1ccccc1)c1ccccc1	O=C=O	CCO	O=Cc1ccc(C=O)cc1	C(=O)c1ccc(C(=O)OCCOC(=O)c2ccccc2)cc1	OCCOC(=O)c1ccc(C(=O)OCCOC(=O)c2ccccc2)cc1	CO	C=COC(=O)c1ccc(C=O)cc1	O=Cc1ccc(C(=O)OCCOC(=O)c2ccccc2)cc1	C(=O)c1ccc(C(=O)OCCOC(=O)c2ccc(C(=O)OCC)cc2)cc1	C(=O)c1ccc(C(=O)O)cc1	O=Cc1ccc(C(=O)OCCOC(=O)c2ccc(C=O)cc2)cc1
[truncated: 56 more rows]
[truncated: 6 more columns]
